# Supplementary material for: Cuprizone and EAE mouse frontal cortex proteomics revealed proteins altered in multiple sclerosis
Source: Sci Rep. 2021 Mar 30;11:7174. doi: 10.1038/s41598-021-86191-5 (PMC8010076; doi:10.1038/s41598-021-86191-5)
Supplement: Supplementary file 4 — Supplementary Dataset 1. [file 41598_2021_86191_MOESM4_ESM.xlsx]

## Sheet: TMT raw data files
Sample overview: TMT analysis
Sample group	Random labeled samples (raw file name)	Individual samples	Pool TMT label
CTR for cuprizone, 42 days	CPZ_C1_ctr	CTR42d_1	TMT-126
	CPZ_C3_ctr	CTR42d_2
	CPZ_C4_ctr	CTR42d_3
	CPZ_C5_ctr	CTR42d_4
	CPZ_C6_ctr	CTR42d_5
CTR for EAE, 36 days	EAE_A1_ctr	CTR36d_1	TMT-128
	EAE_C1_ctr	CTR36d_2
	EAE_D1_ctr	CTR36d_3
	EAE_E1_ctr	CTR36d_4
	EAE_F1_ctr	CTR36d_5
	EAE_B1_ctr	CTR36d_6
CPZ, 42 days	CPZ_A4	CPZ42d_1	TMT-127
	CPZ_A5	CPZ42d_2
	CPZ_B4	CPZ42d_3
	CPZ_B5	CPZ42d_4
	CPZ_B6	CPZ42d_5
EAE, 16 days	EAE_A3	EAE16d_1	TMT-129
	EAE_B3	EAE16d_2
	EAE_C3	EAE16d_3
	EAE_D3	EAE16d_4
	EAE_E3	EAE16d_5
	EAE_F3	EAE16d_6
EAE, 32 days*	EAE_A4	EAE32d_1	TMT-130
	EAE_B4	EAE32d_2
	EAE_C4	EAE32d_3
	EAE_D4	EAE32d_4
	EAE_E4	EAE32d_5
	EAE_F4	EAE32d_6
* These samples (and not A2, B2, C2, D2, E2, F2) were chosen because mouse-MRI data is available prior to brain sampling, if needed in future analyses.

## Sheet: TMT data, Label-free if found
TMT data including label-free results			Proteins quantified in the Proteome Discoverer TMT analysis														The proteins also quantified in Progenesis label-free analysis								Uniprot protein information					Human homologues of regulated proteins. Filters: TMT: q<0.05, LF: p<0.05, q<def., ratio ≤0.7 and ratio ≥2.0
			TMT identification/quantification information					CPZ-42d / CTR-CPZ			EAE-16d / CTR-EAE			EAE-32d / CTR-EAE			Label-free peptides		CPZ-42d / CTRs		EAE-16d /CTRs		EAE-32d /CTRs
Accession	Protein description	Entry name	% Coverage	# Proteins	Unique Peptides	Peptides	Spectra count TMT	CPZ42d TMT	q-value	%Variability	EAE16dTMT	q-value	%Variability	EAE32d TMT	q-value	%Variability	Peptides Quantified	LF peptides	CPZ42d LF	q-value	EAE16d LF	q-value	EAE32d LF	q-value	Protein names	Gene names	Length	Subcellular location	Function	Homologue	CSF (CSF-PR)	Plasma (CSF-PR)
P06800	Receptor-type tyrosine-protein phosphatase C	PTPRC	1.32	1	1	1	3	8.81181	0	1.09264	0.491507	1.94612e-05	29.2019	0.441697	0	23.6219									Receptor-type tyrosine-protein phosphatase C (EC 3.1.3.48) (Leukocyte common antigen) (L-CA) (Lymphocyte antigen 5) (Ly-5) (T200) (CD antigen CD45)	Ptprc Ly-5	1291	Membrane; Single-pass type I membrane protein. Membrane raft.	FUNCTION: Protein tyrosine-protein phosphatase required for T-cell activation through the antigen receptor. Acts as a positive regulator of T-cell coactivation upon binding to DPP4. The first PTPase domain has enzymatic activity, while the second one seems to affect the substrate specificity of the first one. Upon T-cell activation, recruits and dephosphorylates SKAP1 and FYN (By similarity). Dep…	P08575	yes
Q9WUU7	Cathepsin Z	CATZ	17.32	1	5	5	5	5.59248	0	4.74674	0.783646	0.464485	9.36832	0.80658	0.26597	19.5689									Cathepsin Z (EC 3.4.18.1)	Ctsz	306	Lysosome.	FUNCTION: Exhibits carboxy-monopeptidase as well as carboxy-dipeptidase activity (By similarity).	Q9UBR2	yes	yes
P14106	Complement C1q subcomponent subunit B	C1QB	26.09	1	5	6	19	5.27943	0	68.474	0.827528	0.548091	9.58225	0.821856	0.334351	10.6843	2	3	19.3538	0.01	1.52062		1.25237		Complement C1q subcomponent subunit B	C1qb	253	Secreted.	FUNCTION: C1q associates with the proenzymes C1r and C1s to yield C1, the first component of the serum complement system. The collagen-like regions of C1q interact with the Ca(2+)-dependent C1r(2)C1s(2) proenzyme complex, and efficient activation of C1 takes place on interaction of the globular heads of C1q with the Fc regions of IgG or IgM antibody present in immune complexes.	P02746	yes	yes
Q02105	Complement C1q subcomponent subunit C	C1QC	30.08	1	6	6	14	5.25265	0	43.9164	0.809327	0.526508	15.3971	0.771267	0.133135	11.0665	3	3	9.14926	0.01	1.15928		1.25438		Complement C1q subcomponent subunit C	C1qc C1qg	246	Secreted.	FUNCTION: C1q associates with the proenzymes C1r and C1s to yield C1, the first component of the serum complement system. The collagen-like regions of C1q interact with the Ca(2+)-dependent C1r(2)C1s(2) proenzyme complex, and efficient activation of C1 takes place on interaction of the globular heads of C1q with the Fc regions of IgG or IgM antibody present in immune complexes.	P02747	yes	yes
O89017	Legumain	LGMN	13.33	1	6	7	11	4.01317	0	44.5525	0.693818	0.174167	18.5819	0.743583	0.0715218	5.92245	1	1	64.8839	0.05	1.92137		1.28188		Legumain (EC 3.4.22.34) (Asparaginyl endopeptidase) (Protease, cysteine 1)	Lgmn Prsc1	435	Lysosome.	FUNCTION: Has a strict specificity for hydrolysis of asparaginyl bonds. Can also cleave aspartyl bonds slowly, especially under acidic conditions. May be involved in the processing of proteins for MHC class II antigen presentation in the lysosomal/endosomal system. Required for normal lysosomal protein degradation in renal proximal tubules. Required for normal degradation of internalized EGFR. Pl…	Q99538	yes
P31996	Macrosialin	CD68	2.76	1	1	1	3	3.7928	0	11.0708	0.672219	0.111005	4.41071	0.709043	0.0196354	6.49665									Macrosialin (CD antigen CD68)	Cd68	326	Endosome membrane; Single-pass type I membrane protein. Lysosome membrane; Single-pass type I membrane protein. Cell membrane; Single-pass type I membrane protein.	FUNCTION: Could play a role in phagocytic activities of tissue macrophages, both in intracellular lysosomal metabolism and extracellular cell-cell and cell-pathogen interactions. Binds to tissue- and organ-specific lectins or selectins, allowing homing of macrophage subsets to particular sites. Rapid recirculation of CD68 from endosomes and lysosomes to the plasma membrane may allow macrophages t…	P34810
P98086	Complement C1q subcomponent subunit A	C1QA	29.8	1	6	6	20	3.75773	0	101.039	0.915076	0.5712	15.8936	0.878828	0.521256	12.1737	4	4	6.78576	0.01	1.08285		1.07664		Complement C1q subcomponent subunit A	C1qa	245	Secreted.	FUNCTION: C1q associates with the proenzymes C1r and C1s to yield C1, the first component of the serum complement system. The collagen-like regions of C1q interact with the Ca(2+)-dependent C1r(2)C1s(2) proenzyme complex, and efficient activation of C1 takes place on interaction of the globular heads of C1q with the Fc regions of IgG or IgM antibody present in immune complexes.	P02745	yes	yes
P16110	Galectin-3	LEG3	18.18	1	5	5	5	3.73739	0	122.21	1.07507	0.5712	12.3453	0.769865	0.13171	36.5297	2	3	338.721	0.01	2.30826		1.0843		Galectin-3 (Gal-3) (35 kDa lectin) (Carbohydrate-binding protein 35) (CBP 35) (Galactose-specific lectin 3) (IgE-binding protein) (L-34 galactoside-binding lectin) (Laminin-binding protein) (Lectin L-29) (Mac-2 antigen)	Lgals3	264	Cytoplasm. Nucleus. Secreted.	FUNCTION: Galactose-specific lectin which binds IgE. May mediate with the alpha-3, beta-1 integrin the stimulation by CSPG4 of endothelial cells migration. Together with DMBT1, required for terminal differentiation of columnar epithelial cells during early embryogenesis. In the nucleus: acts as a pre-mRNA splicing factor. Involved in acute inflammatory responses including neutrophil activation an…	P17931	yes
Q99L04	Dehydrogenase/reductase SDR family member 1	DHRS1	53.04	1	15	15	42	3.72427	0	47.138	0.813352	0.526508	15.3163	0.773278	0.136902	11.8417	3	4	3.97425	0.01	0.877897		0.919731		Dehydrogenase/reductase SDR family member 1 (EC 1.1.-.-)	Dhrs1 D14ertd484e	313			Q96LJ7
Q9JLF6	Protein-glutamine gamma-glutamyltransferase K	TGM1	10.8	1	8	8	9	3.63993	0	160.801	0.782571	0.464357	11.3991	0.756027	0.0969521	26.6378									Protein-glutamine gamma-glutamyltransferase K (EC 2.3.2.13) (Epidermal TGase) (Transglutaminase K) (TG(K)) (TGK) (TGase K) (Transglutaminase-1) (TGase-1)	Tgm1	815	Membrane; Peripheral membrane protein.	FUNCTION: Catalyzes the cross-linking of proteins and the conjugation of polyamines to proteins. Responsible for cross-linking epidermal proteins during formation of the stratum corneum (By similarity).	P22735
Q62011	Podoplanin	PDPN	12.21	1	2	2	3	3.62821	0	17.8597	0.756857	0.409572	12.7158	0.970018	0.57391	0.0083657									Podoplanin (Aggrus) (Glycoprotein 38) (Gp38) (OTS-8) (PA2.26 antigen) (T1-alpha) (T1A) (Transmembrane glycoprotein E11)	Pdpn Gp38 Ots8	172	Membrane; Single-pass type I membrane protein. Cell projection â€º lamellipodium membrane; Single-pass type I membrane protein. Cell projection â€º filopodium membrane; Single-pass type I membrane protein. Cell projection â€º microvillus membrane; Single-pass type I membrane protein. Cell projection â€º ruffle membrane; Single-pass type I membrane protein.	FUNCTION: May be involved in cell migration and/or actin cytoskeleton organization. When expressed in keratinocytes, induces changes in cell morphology with transfected cells showing an elongated shape, numerous membrane protrusions, major reorganization of the actin cytoskeleton, increased motility and decreased cell adhesion. Required for normal lung cell proliferation and alveolus formation at…	Q86YL7
P50543	Protein S100-A11	S10AB	32.65	1	3	3	4	3.60289	0	4.62933	1.17158	0.52088	2.76671	0.891097	0.541747	7.5298									Protein S100-A11 (Calgizzarin) (Endothelial monocyte-activating polypeptide) (EMAP) (Protein S100-C) (S100 calcium-binding protein A11)	S100a11 S100c	98	Cytoplasm. Nucleus.	FUNCTION: Facilitates the differentiation and the cornification of keratinocytes (By similarity).	P31949	yes
P14069	Protein S100-A6	S10A6	34.83	1	4	4	31	3.45251	0	49.722	0.948109	0.5712	15.2363	0.915054	0.57391	10.9941	2	2	1.56466		0.940125		1.05622		Protein S100-A6 (5B10) (Calcyclin) (Prolactin receptor-associated protein) (S100 calcium-binding protein A6)	S100a6 Cacy	89	Nucleus envelope. Cytoplasm. Cell membrane; Peripheral membrane protein; Cytoplasmic side.	FUNCTION: May function as calcium sensor and modulator, contributing to cellular calcium signaling. May function by interacting with other proteins, such as TPR-containing proteins, and indirectly play a role in many physiological processes such as the reorganization of the actin cytoskeleton and in cell motility. Binds 2 calcium ions. Calcium binding is cooperative (By similarity).	P06703
P24452	Macrophage-capping protein	CAPG	18.18	1	6	6	9	3.41912	0	52.6347	0.919169	0.5712	8.36327	0.884109	0.53034	6.4209	1	1	4.72474	0.01	1.16051		0.97828		Macrophage-capping protein (Actin regulatory protein CAP-G) (Actin-capping protein GCAP39) (Myc basic motif homolog 1)	Capg Mbh1	352	Nucleus. Cytoplasm. Secreted. Melanosome.	FUNCTION: Calcium-sensitive protein which reversibly blocks the barbed ends of actin filaments but does not sever preformed actin filaments. May play an important role in macrophage function. May play a role in regulating cytoplasmic and/or nuclear structures through potential interactions with actin. May bind DNA. Uncapping occurs either when Ca(2+) falls or when the concentration of polyphospho…	P40121	yes
O70370	Cathepsin S	CATS	14.41	1	5	5	7	3.38377	0	25.2997	1.21135	0.440331	4.81448	1.01335	0.57391	9.44714									Cathepsin S (EC 3.4.22.27)	Ctss Cats	340	Lysosome.	FUNCTION: Thiol protease. Key protease responsible for the removal of the invariant chain from MHC class II molecules. The bond-specificity of this proteinase is in part similar to the specificities of cathepsin L and cathepsin N.	P25774	yes	yes
Q9EPB4	Apoptosis-associated speck-like protein containing a CARD	ASC	37.31	1	6	6	11	3.20949	0	67.4914	1.02646	0.5712	12.1501	0.965909	0.57391	7.76137									Apoptosis-associated speck-like protein containing a CARD (mASC) (PYD and CARD domain-containing protein)	Pycard Asc	193	Cytoplasm. Endoplasmic reticulum. Mitochondrion. Nucleus.	FUNCTION: Functions as key mediator in apoptosis and inflammation. Promotes caspase-mediated apoptosis involving predominantly caspase-8 and also caspase-9 in a probable cell type-specific manner. Involved in activation of the mitochondrial apoptotic pathway, promotes caspase-8-dependent proteolytic maturation of BID independently of FADD in certain cell types and also mediates mitochondrial tran…	Q9ULZ3	yes
P05555	Integrin alpha-M	ITAM	8.5	1	7	7	9	3.15215	0	71.5951	0.927932	0.5712	15.6472	0.919791	0.57391	11.9209									Integrin alpha-M (CD11 antigen-like family member B) (CR-3 alpha chain) (Cell surface glycoprotein MAC-1 subunit alpha) (Leukocyte adhesion receptor MO1) (CD antigen CD11b)	Itgam	1153	Membrane; Single-pass type I membrane protein.	FUNCTION: Integrin alpha-M/beta-2 is implicated in various adhesive interactions of monocytes, macrophages and granulocytes as well as in mediating the uptake of complement-coated particles. It is identical with CR-3, the receptor for the iC3b fragment of the third complement component. It probably recognizes the R-G-D peptide in C3b. Integrin alpha-M/beta-2 is also a receptor for fibrinogen, fac…	P11215	yes
Q07797	Galectin-3-binding protein	LG3BP	8.49	1	4	4	6	3.14012	0	75.2298	1.24577	0.344593	17.8638	1.13959	0.216603	9.67423									Galectin-3-binding protein (Cyp-C-associated protein) (CyCAP) (Lectin galactoside-binding soluble 3-binding protein) (Protein MAMA)	Lgals3bp Cycap Mama	577	Secreted. Secreted â€º extracellular space â€º extracellular matrix.	FUNCTION: Promotes intergrin-mediated cell adhesion. May stimulate host defense against viruses and tumor cells (By similarity).	Q08380	yes	yes
P12265	Beta-glucuronidase	BGLR	10.96	2	7	7	8	3.12567	0	43.7472	0.875915	0.568092	5.25538	0.890803	0.541306	6.91837									Beta-glucuronidase (EC 3.2.1.31)	Gusb Gus Gus-s	648	Lysosome. Endoplasmic reticulum.	FUNCTION: Plays an important role in the degradation of dermatan and keratan sulfates.	P08236	yes	yes
P20152	Vimentin	VIME	74.03	1	30	39	540	3.07238	0	55.9148	1.17443	0.510027	11.2309	1.09647	0.445978	9.15363	22	30	7.68606	0.01	1.55202		1.21012		Vimentin	Vim	466	Cytoplasm.	FUNCTION: Vimentins are class-III intermediate filaments found in various non-epithelial cells, especially mesenchymal cells. Vimentin is attached to the nucleus, endoplasmic reticulum, and mitochondria, either laterally or terminally.; FUNCTION: Involved with LARP6 in the stabilization of type I collagen mRNAs for CO1A1 and CO1A2 (By similarity).	P08670	yes	yes
Q9WV32	Actin-related protein 2/3 complex subunit 1B	ARC1B	9.95	1	4	4	4	3.0622	0	23.6352	0.842768	0.56252	3.29493	0.829626	0.367319	9.76236	1	1	3.25829		0.808714		1.17588		Actin-related protein 2/3 complex subunit 1B (Arp2/3 complex 41 kDa subunit) (p41-ARC)	Arpc1b	372	Cytoplasm â€º cytoskeleton.	FUNCTION: Functions as component of the Arp2/3 complex which is involved in regulation of actin polymerization and together with an activating nucleation-promoting factor (NPF) mediates the formation of branched actin networks (By similarity).	O15143
P28063	Proteasome subunit beta type-8	PSB8	15.22	1	4	4	6	2.96723	0	3.36072	1.31471	0.139079	6.51879	1.27178	0.000526863	7.09763									Proteasome subunit beta type-8 (EC 3.4.25.1) (Low molecular mass protein 7) (Macropain subunit C13) (Multicatalytic endopeptidase complex subunit C13) (Proteasome component C13) (Proteasome subunit beta-5i)	Psmb8 Lmp7 Mc13	276	Cytoplasm. Nucleus.	FUNCTION: The proteasome is a multicatalytic proteinase complex which is characterized by its ability to cleave peptides with Arg, Phe, Tyr, Leu, and Glu adjacent to the leaving group at neutral or slightly basic pH. The proteasome has an ATP-dependent proteolytic activity. This subunit is involved in antigen processing to generate class I binding peptides. May be involved in the inflammatory res…	P28062	yes
P20060	Beta-hexosaminidase subunit beta	HEXB	31.72	1	18	18	48	2.93223	0	37.329	1.00776	0.572699	9.54167	0.994589	0.57391	5.21503	6	6	4.97083	0.01	1.56478		1.23286		Beta-hexosaminidase subunit beta (EC 3.2.1.52) (Beta-N-acetylhexosaminidase subunit beta) (Hexosaminidase subunit B) (N-acetyl-beta-glucosaminidase subunit beta)	Hexb	536	Lysosome.	FUNCTION: Responsible for the degradation of GM2 gangliosides, and a variety of other molecules containing terminal N-acetyl hexosamines, in the brain and other tissues.	P07686	yes	yes
P29351	Tyrosine-protein phosphatase non-receptor type 6	PTN6	4.71	1	3	3	3	2.84374	0	29.9412	0.900625	0.5712	12.0027	0.883123	0.529066	4.0716									Tyrosine-protein phosphatase non-receptor type 6 (EC 3.1.3.48) (70Z-SHP) (Hematopoietic cell protein-tyrosine phosphatase) (PTPTY-42) (Protein-tyrosine phosphatase 1C) (PTP-1C) (SH-PTP1) (SHP-1)	Ptpn6 Hcp Hcph Ptp1C	595	Cytoplasm. Nucleus.	FUNCTION: Modulates signaling by tyrosine phosphorylated cell surface receptors such as KIT and the EGF receptor/EGFR. The SH2 regions may interact with other cellular components to modulate its own phosphatase activity against interacting substrates. Together with MTUS1, induces UBE2V2 expression upon angiotensin II stimulation. Plays a key role in hematopoiesis.	P29350
P97821	Dipeptidyl peptidase 1	CATC	3.9	1	2	2	4	2.82437	0	5.42599	1.08338	0.5712	4.16302	0.955571	0.57391	4.02292									Dipeptidyl peptidase 1 (EC 3.4.14.1) (Cathepsin C) (Cathepsin J) (Dipeptidyl peptidase I) (DPP-I) (DPPI) (Dipeptidyl transferase) [Cleaved into: Dipeptidyl peptidase 1 exclusion domain chain (Dipeptidyl peptidase I exclusion domain chain); Dipeptidyl peptidase 1 heavy chain (Dipeptidyl peptidase I heavy chain); Dipeptidyl peptidase 1 light chain (Dipeptidyl peptidase I light chain)]	Ctsc	462	Lysosome.	FUNCTION: Thiol protease. Has dipeptidylpeptidase activity. Can act as both an exopeptidase and endopeptidase. Can degrade glucagon. Plays a role in the generation of cytotoxic lymphocyte effector function.	P53634	yes
Q61233	Plastin-2	PLSL	26.63	1	12	16	17	2.79557	0	30.6621	0.948224	0.5712	6.27532	0.974899	0.57391	9.00428									Plastin-2 (65 kDa macrophage protein) (L-plastin) (Lymphocyte cytosolic protein 1) (LCP-1) (pp65)	Lcp1 Pls2	627	Cytoplasm â€º cytoskeleton. Cell projection. Cell junction. Cell projection â€º ruffle membrane; Peripheral membrane protein; Cytoplasmic side.	FUNCTION: Actin-binding protein. Plays a role in the activation of T-cells in response to costimulation through TCR/CD3 and CD2 or CD28. Modulates the cell surface expression of IL2RA/CD25 and CD69 (By similarity).	P13796	yes	yes
O70200	Allograft inflammatory factor 1	AIF1	31.97	2	4	5	10	2.74586	0	46.5151	1.1156	0.568092	5.83928	1.03729	0.57391	3.13682									Allograft inflammatory factor 1 (AIF-1) (Ionized calcium-binding adapter molecule 1)	Aif1 Iba1	147	Cytoplasm â€º cytoskeleton. Cell projection â€º ruffle membrane; Peripheral membrane protein; Cytoplasmic side.	FUNCTION: Actin-binding protein that enhances membrane ruffling and RAC activation. Enhances the actin-bundling activity of LCP1. Binds calcium. Plays a role in RAC signaling and in phagocytosis. May play a role in macrophage activation and function. Promotes the proliferation of vascular smooth muscle cells and of T-lymphocytes. Enhances lymphocyte migration. Plays a role in vascular inflammatio…	P55008	yes
Q91WP6	Serine protease inhibitor A3N	SPA3N	17.22	1	5	6	5	2.64384	0	49.6139	1.13209	0.564676	18.0963	0.948776	0.57391	8.64003									Serine protease inhibitor A3N (Serpin A3N)	Serpina3n Spi2	418	Secreted.		P01011	yes	yes
Q62192	CD180 antigen	CD180	9.23	1	3	4	5	2.6036	0	150.969	0.77593	0.451436	55.9448	0.878227	0.52048	24.1157									CD180 antigen (Lymphocyte antigen 78) (Ly-78) (Radioprotective 105 kDa protein) (CD antigen CD180)	Cd180 Ly78 Rp105	661	Cell membrane; Single-pass type I membrane protein.	FUNCTION: May cooperate with MD-1 and TLR4 to mediate the innate immune response to bacterial lipopolysaccharide (LPS) in B-cells. Leads to NF-kappa-B activation. Also involved in the life/death decision of B-cells.	Q99467
P03995	Glial fibrillary acidic protein	GFAP	76.05	1	38	41	658	2.58426	2.88416e-13	36.9819	1.33187	0.104855	14.5527	1.11823	0.326894	8.73171	18	22	7.22828	0.01	1.54793		1.02558		Glial fibrillary acidic protein (GFAP)	Gfap	430	Cytoplasm.	FUNCTION: GFAP, a class-III intermediate filament, is a cell-specific marker that, during the development of the central nervous system, distinguishes astrocytes from other glial cells.	P14136	yes
P11835	Integrin beta-2	ITB2	7.26	1	5	5	5	2.55173	6.53744e-13	49.6858	0.837734	0.56252	15.9789	0.847603	0.43666	20.9179	1	1	8.18477	0.01	0.520241		0.714205		Integrin beta-2 (Cell surface adhesion glycoproteins LFA-1/CR3/p150,95 subunit beta) (Complement receptor C3 subunit beta) (CD antigen CD18)	Itgb2	771	Membrane; Single-pass type I membrane protein.	FUNCTION: Integrin alpha-L/beta-2 is a receptor for ICAM1, ICAM2, ICAM3 and ICAM4. Integrins alpha-M/beta-2 and alpha-X/beta-2 are receptors for the iC3b fragment of the third complement component and for fibrinogen. Integrin alpha-X/beta-2 recognizes the sequence G-P-R in fibrinogen alpha-chain. Integrin alpha-M/beta-2 recognizes P1 and P2 peptides of fibrinogen gamma chain. Integrin alpha-M/bet…	P05107	yes
P02798	Metallothionein-2	MT2	32.79	1	2	2	3	2.4145	1.98142e-11	5.54384	0.888981	0.5712	3.98461	0.923593	0.57391	13.2045									Metallothionein-2 (MT-2) (Metallothionein-II) (MT-II)	Mt2	61		FUNCTION: Metallothioneins have a high content of cysteine residues that bind various heavy metals; these proteins are transcriptionally regulated by both heavy metals and glucocorticoids.	P04732	yes
P49710	Hematopoietic lineage cell-specific protein	HCLS1	15.64	1	8	8	9	2.37075	5.66219e-11	14.7564	1.06941	0.5712	7.38612	1.02406	0.57391	4.98429									Hematopoietic lineage cell-specific protein (Hematopoietic cell-specific LYN substrate 1) (LckBP1)	Hcls1 Hs1	486	Mitochondrion.	FUNCTION: Substrate of the antigen receptor-coupled tyrosine kinase. Plays a role in antigen receptor signaling for both clonal expansion and deletion in lymphoid cells. May also be involved in the regulation of gene expression (By similarity).	P14317
Q9Z127	Large neutral amino acids transporter small subunit 1	LAT1	7.23	1	3	3	7	2.36837	5.86151e-11	45.0018	0.533737	0.000329871	17.577	0.599677	1.31501e-05	17.6591	1	1	4.52231	0.01	0.504708		0.599966		Large neutral amino acids transporter small subunit 1 (4F2 light chain) (4F2 LC) (4F2LC) (L-type amino acid transporter 1) (Solute carrier family 7 member 5)	Slc7a5 Lat1	512	Cytoplasm â€º cytosol. Apical cell membrane; Multi-pass membrane protein.	FUNCTION: Sodium-independent, high-affinity transport of large neutral amino acids such as phenylalanine, tyrosine, leucine, arginine and tryptophan, when associated with SLC3A2/4F2hc. Involved in cellular amino acid uptake. Acts as an amino acid exchanger. Involved in the transport of L-DOPA across the blood-brain barrier, and that of thyroid hormones triiodothyronine (T3) and thyroxine (T4) acr…	Q01650
Q9DB26	Phytanoyl-CoA dioxygenase domain-containing protein 1	PHYD1	6.53	1	2	2	3	2.32354	1.76556e-10	7.88587	1.31501	0.139079	7.33704	0.935519	0.57391	2.86664	1	1	0.864713		0.837179		0.840464		Phytanoyl-CoA dioxygenase domain-containing protein 1 (EC 1.-.-.-)	Phyhd1	291		FUNCTION: Has alpha-ketoglutarate-dependent dioxygenase activity. Does not show detectable activity towards fatty acid CoA thioesters. Is not expected to be active with phytanoyl CoA (By similarity).	Q5SRE7
P26041	Moesin	MOES	42.98	1	20	33	46	2.28898	4.0063e-10	29.4976	1.07044	0.5712	8.08214	1.02139	0.57391	6.22572	4	7	2.57427	0.01	0.904443		0.897817		Moesin (Membrane-organizing extension spike protein)	Msn	577	Cell membrane; Peripheral membrane protein; Cytoplasmic side. Cytoplasm â€º cytoskeleton. Apical cell membrane; Peripheral membrane protein; Cytoplasmic side. Cell projection â€º microvillus membrane; Peripheral membrane protein; Cytoplasmic side.	FUNCTION: Probably involved in connections of major cytoskeletal structures to the plasma membrane.	P26038	yes	yes
Q8R5A3	Amyloid beta A4 precursor protein-binding family B member 1-interacting protein	AB1IP	2.99	1	2	2	3	2.27827	4.95911e-10	61.4645	0.871037	0.568092	5.05741	0.87034	0.497811	17.0709									Amyloid beta A4 precursor protein-binding family B member 1-interacting protein (APBB1-interacting protein 1) (Proline-rich EVH1 ligand 1) (PREL-1) (Proline-rich protein 48)	Apbb1ip Prel1	670	Cell membrane; Peripheral membrane protein. Cell projection â€º lamellipodium. Cell junction â€º focal adhesion. Cytoplasm â€º cytoskeleton.	FUNCTION: Appears to function in the signal transduction from Ras activation to actin cytoskeletal remodeling. Suppresses insulin-induced promoter activities through AP1 and SRE. Mediates Rap1-induced adhesion (By similarity).	Q7Z5R6
Q8R0X7	Sphingosine-1-phosphate lyase 1	SGPL1	3.7	1	3	3	3	2.2029	3.14772e-09	27.2892	0.844653	0.56252	7.14396	0.860894	0.464682	3.88442	1	1	0.828347		0.955512		1.06149		Sphingosine-1-phosphate lyase 1 (S1PL) (SP-lyase 1) (SPL 1) (mSPL) (EC 4.1.2.27) (Sphingosine-1-phosphate aldolase)	Sgpl1	568	Endoplasmic reticulum membrane; Single-pass type III membrane protein.	FUNCTION: Cleaves phosphorylated sphingoid bases (PSBs), such as sphingosine-1-phosphate, into fatty aldehydes and phosphoethanolamine. Elevates stress-induced ceramide production and apoptosis.	O95470
O35639	Annexin A3	ANXA3	54.49	1	15	18	25	2.20107	3.22548e-09	25.9522	1.00303	0.572237	5.54703	1.00301	0.57391	6.69927	1	2	5.91676	0.01	1.42146		1.2573		Annexin A3 (35-alpha calcimedin) (Annexin III) (Annexin-3) (Lipocortin III) (Placental anticoagulant protein III) (PAP-III)	Anxa3 Anx3	323		FUNCTION: Inhibitor of phospholipase A2, also possesses anti-coagulant properties.	P12429	yes
Q9Z1Q5	Chloride intracellular channel protein 1	CLIC1	10.79	1	3	3	4	2.18607	4.58824e-09	30.3165	0.854559	0.565575	1.0295	1.04093	0.57391	5.72592									Chloride intracellular channel protein 1 (Nuclear chloride ion channel 27) (NCC27)	Clic1	241	Nucleus. Nucleus membrane; Single-pass membrane protein. Cytoplasm. Cell membrane; Single-pass membrane protein.	FUNCTION: Can insert into membranes and form chloride ion channels. Channel activity depends on the pH. Membrane insertion seems to be redox-regulated and may occur only under oxydizing conditions (By similarity).	O00299	yes	yes
P18242	Cathepsin D	CATD	36.34	1	16	16	119	2.17417	6.04162e-09	23.9962	0.988706	0.5712	8.50679	0.948407	0.57391	8.74599	10	12	2.75889	0.01	1.349		1.03124		Cathepsin D (EC 3.4.23.5)	Ctsd	410	Lysosome. Melanosome. Secreted â€º extracellular space.	FUNCTION: Acid protease active in intracellular protein breakdown.	P07339	yes	yes
O09159	Lysosomal alpha-mannosidase	MA2B1	4.84	1	5	5	8	2.12854	1.79791e-08	45.407	1.05368	0.5712	10.198	0.984429	0.57391	7.39513									Lysosomal alpha-mannosidase (Laman) (EC 3.2.1.24) (Lysosomal acid alpha-mannosidase) (Mannosidase alpha class 2B member 1) (Mannosidase alpha-B)	Man2b1 Laman Man2b Manb	1013	Lysosome.	FUNCTION: Necessary for the catabolism of N-linked carbohydrates released during glycoprotein turnover.	O00754	yes
Q9Z0J0	Epididymal secretory protein E1	NPC2	48.99	1	8	8	11	2.08359	5.23478e-08	26.3437	1.02627	0.5712	6.07594	0.924041	0.57391	11.4923									Epididymal secretory protein E1 (mE1) (Niemann Pick type C2 protein homolog)	Npc2	149	Secreted. Endoplasmic reticulum. Lysosome.	FUNCTION: Intracellular cholesterol transporter which acts in concert with NPC1 and plays an important role in the egress of cholesterol from the endosomal/lysosomal compartment. Both NPC1 and NPC2 function as the cellular 'tag team duo' (TTD) to catalyze the mobilization of cholesterol within the multivesicular environment of the late endosome (LE) to effect egress through the limiting bilayer o…	P61916	yes	yes
Q9DAW9	Calponin-3	CNN3	32.73	1	8	9	22	2.05531	1.02761e-07	22.6457	1.02546	0.5712	10.2021	1.01852	0.57391	8.01905	4	4	3.95751	0.01	1.15463		0.996669		Calponin-3 (Calponin, acidic isoform)	Cnn3	330		FUNCTION: Thin filament-associated protein that is implicated in the regulation and modulation of smooth muscle contraction. It is capable of binding to actin, calmodulin, troponin C and tropomyosin. The interaction of calponin with actin inhibits the actomyosin Mg-ATPase activity (By similarity).	Q15417
Q8BSY0	Aspartyl/asparaginyl beta-hydroxylase	ASPH	3.1	2	3	3	3	2.03978	1.4745e-07	8.54853	0.843087	0.56252	4.94036	0.90328	0.56531	0.00952206									Aspartyl/asparaginyl beta-hydroxylase (EC 1.14.11.16) (Aspartate beta-hydroxylase) (ASP beta-hydroxylase) (Peptide-aspartate beta-dioxygenase)	Asph	741	Endoplasmic reticulum membrane; Single-pass type II membrane protein.	FUNCTION: Specifically hydroxylates an Asp or Asn residue in certain epidermal growth factor-like (EGF) domains of a number of proteins.	Q12797	yes
Q9D379	Epoxide hydrolase 1	HYEP	18.02	1	8	8	11	2.0384	1.49815e-07	26.9498	0.76188	0.430499	9.22813	0.816933	0.319299	10.5209	2	2	2.88179	0.01	0.59488		0.716862		Epoxide hydrolase 1 (EC 3.3.2.9) (Epoxide hydratase) (Microsomal epoxide hydrolase)	Ephx1	455	Microsome membrane; Single-pass type II membrane protein. Endoplasmic reticulum membrane; Single-pass type II membrane protein.	FUNCTION: Biotransformation enzyme that catalyzes the hydrolysis of arene and aliphatic epoxides to less reactive and more water soluble dihydrodiols by the trans addition of water.	P07099
P97429	Annexin A4	ANXA4	26.33	1	6	8	7	1.98082	5.9525e-07	27.2654	0.921484	0.5712	5.98894	0.94565	0.57391	9.86836									Annexin A4 (Annexin IV) (Annexin-4)	Anxa4 Anx4	319		FUNCTION: Calcium/phospholipid-binding protein which promotes membrane fusion and is involved in exocytosis (By similarity).	P09525
P11438	Lysosome-associated membrane glycoprotein 1	LAMP1	8.37	1	3	3	4	1.97724	6.37913e-07	12.3037	0.972969	0.5712	11.7917	0.92482	0.57391	2.78064	1	1	1.41852		0.867067		0.83468		Lysosome-associated membrane glycoprotein 1 (LAMP-1) (Lysosome-associated membrane protein 1) (120 kDa lysosomal membrane glycoprotein) (CD107 antigen-like family member A) (LGP-120) (Lysosomal membrane glycoprotein A) (LGP-A) (P2B) (CD antigen CD107a)	Lamp1 Lamp-1	406	Cell membrane; Single-pass type I membrane protein. Endosome membrane; Single-pass type I membrane protein. Lysosome membrane; Single-pass type I membrane protein. Late endosome.	FUNCTION: Presents carbohydrate ligands to selectins. Also implicated in tumor cell metastasis.	P11279	yes	yes
P10605	Cathepsin B	CATB	31.86	1	9	9	57	1.90994	3.09296e-06	47.3641	0.923281	0.5712	8.80781	0.951667	0.57391	11.2894	7	8	3.40287	0.01	0.964703		0.949793		Cathepsin B (EC 3.4.22.1) (Cathepsin B1) [Cleaved into: Cathepsin B light chain; Cathepsin B heavy chain]	Ctsb	339	Lysosome. Melanosome. Secreted â€º extracellular space.	FUNCTION: Thiol protease which is believed to participate in intracellular degradation and turnover of proteins. Has also been implicated in tumor invasion and metastasis.	P07858	yes	yes
Q9WTR6	Cystine/glutamate transporter	XCT	5.98	1	3	3	4	1.90471	3.4463e-06	6.16077	0.680226	0.134371	11.9971	0.677866	0.00371641	3.59953									Cystine/glutamate transporter (Amino acid transport system xc-) (Solute carrier family 7 member 11) (xCT)	Slc7a11	502	Membrane; Multi-pass membrane protein.	FUNCTION: Sodium-independent, high-affinity exchange of anionic amino acids with high specificity for anionic form of cystine and glutamate.	Q9UPY5
P98078	Disabled homolog 2	DAB2	2.48	1	2	2	3	1.89494	4.2752e-06	21.8986	1.2242	0.409572	2.65374	1.00964	0.57391	3.01596									Disabled homolog 2 (DOC-2) (Mitogen-responsive phosphoprotein)	Dab2 Doc2	766	Cytoplasmic vesicle â€º clathrin-coated vesicle membrane. Membrane â€º clathrin-coated pit. Membrane â€º clathrin-coated pit. Cytoplasm. Nucleus.	FUNCTION: Adapter protein that functions as clathrin-associated sorting protein (CLASP) required for clathrin-mediated endocytosis of selected cargo proteins. Can bind and assemble clathrin, and binds simultaneously to phosphatidylinositol 4,5-bisphosphate (PtdIns(4,5)P2) and cargos containg non-phosphorylated NPXY internalization motifs, such as the LDL receptor, to recruit them to clathrin-coat…	P98082
Q8BTM8	Filamin-A	FLNA	14.17	1	30	33	40	1.8682	7.55876e-06	19.0231	0.802931	0.510027	17.7503	0.860139	0.464682	12.035	2	3	1.54034	0.01	1.36835		1.03155		Filamin-A (FLN-A) (Actin-binding protein 280) (ABP-280) (Alpha-filamin) (Endothelial actin-binding protein) (Filamin-1) (Non-muscle filamin)	Flna Fln Fln1	2647	Cytoplasm â€º cell cortex. Cytoplasm â€º cytoskeleton.	FUNCTION: Promotes orthogonal branching of actin filaments and links actin filaments to membrane glycoproteins. Anchors various transmembrane proteins to the actin cytoskeleton and serves as a scaffold for a wide range of cytoplasmic signaling proteins (By similarity). Interaction with FLNA may allow neuroblast migration from the ventricular zone into the cortical plate. Tethers cell surface-loca…	P21333	yes	yes
Q64339	Ubiquitin-like protein ISG15	ISG15	5.59	1	1	1	3	1.86329	8.35939e-06	1.97053	1.69655	4.18226e-06	3.13476	1.64145	0	1.89385									Ubiquitin-like protein ISG15 (Interferon-induced 15 kDa protein) (Interferon-induced 17 kDa protein) (IP17) (Ubiquitin cross-reactive protein)	Isg15 G1p2 Ucrp	161	Cytoplasm. Secreted.	FUNCTION: Ubiquitin-like protein which plays a key role in the innate immune response to viral infection either via its conjugation to a target protein (ISGylation) or via its action as a free or unconjugated protein. ISGylation involves a cascade of enzymatic reactions involving E1, E2, and E3 enzymes which catalyze the conjugation of ISG15 to a lysine residue in the target protein. Its target p…	P05161
P60824	Cold-inducible RNA-binding protein	CIRBP	24.42	1	4	4	17	1.85375	1.03074e-05	30.9799	0.999236	0.5712	6.94041	1.03128	0.57391	6.37741	1	1	4.75368	0.01	1.18379		1.07535		Cold-inducible RNA-binding protein (A18 hnRNP) (Glycine-rich RNA-binding protein CIRP)	Cirbp Cirp	172	Nucleus â€º nucleoplasm. Cytoplasm.	FUNCTION: Cold-inducible mRNA binding protein that plays a protective role in the genotoxic stress response by stabilizing transcripts of genes involved in cell survival. Promotes assembly of stress granules (SGs), when overexpressed. Seems to play an essential role in cold-induced suppression of cell proliferation. Acts as a translational repressor. Acts as a translational activator. Binds speci…	Q14011
P70271	PDZ and LIM domain protein 4	PDLI4	16.67	1	5	5	6	1.84812	1.15915e-05	39.1785	0.952325	0.5712	10.3688	0.952779	0.57391	4.32046									PDZ and LIM domain protein 4 (LIM protein RIL) (Reversion-induced LIM protein)	Pdlim4 Ril	330			P50479
P11276	Fibronectin	FINC	4.8	1	10	10	11	1.82063	2.08116e-05	22.387	1.13325	0.56252	6.00946	1.01952	0.57391	3.88382									Fibronectin (FN) [Cleaved into: Anastellin]	Fn1	2477	Secreted â€º extracellular space â€º extracellular matrix.	FUNCTION: Fibronectins bind cell surfaces and various compounds including collagen, fibrin, heparin, DNA, and actin. Fibronectins are involved in cell adhesion, cell motility, opsonization, wound healing, and maintenance of cell shape healing, and maintenance of cell shape. Involved in osteoblast compaction through the fibronectin fibrillogenesis cell-mediated matrix assembly process, essential f…	P02751	yes	yes
Q9DCJ9	N-acetylneuraminate lyase	NPL	19.69	1	7	7	11	1.80834	2.69439e-05	100.419	1.04592	0.5712	12.4294	1.02854	0.57391	6.27067	1	1	19.8308	0.01	1.38173		0.660253		N-acetylneuraminate lyase (NALase) (EC 4.1.3.3) (N-acetylneuraminate pyruvate-lyase) (N-acetylneuraminic acid aldolase) (Sialate lyase) (Sialate-pyruvate lyase) (Sialic acid aldolase) (Sialic acid lyase)	Npl	320	Cytoplasm.	FUNCTION: Catalyzes the cleavage of N-acetylneuraminic acid (sialic acid) to form pyruvate and N-acetylmannosamine via a Schiff base intermediate. It prevents sialic acids from being recycled and returning to the cell surface. Involved in the N-glycolylneuraminic acid (Neu5Gc) degradation pathway.	Q9BXD5
Q9JM63	ATP-sensitive inward rectifier potassium channel 10	KCJ10	10.29	1	3	3	3	1.80396	2.94283e-05	53.1641	0.845311	0.56252	5.89423	0.776713	0.151446	20.7011	1	1	3.14662		0.539191		0.464577		ATP-sensitive inward rectifier potassium channel 10 (Inward rectifier K(+) channel Kir4.1) (Potassium channel, inwardly rectifying subfamily J member 10)	Kcnj10	379	Membrane; Multi-pass membrane protein.	FUNCTION: May be responsible for potassium buffering action of glial cells in the brain. Inward rectifier potassium channels are characterized by a greater tendency to allow potassium to flow into the cell rather than out of it. Their voltage dependence is regulated by the concentration of extracellular potassium; as external potassium is raised, the voltage range of the channel opening shifts to…	P78508
O70152	Dolichol-phosphate mannosyltransferase subunit 1	DPM1	7.31	1	2	2	3	1.77137	6.06489e-05	9.45187	1.00343	0.572638	0.592427	1.10504	0.398601	7.11246	1	1	1.04143		0.981311		0.869258		Dolichol-phosphate mannosyltransferase subunit 1 (EC 2.4.1.83) (Dolichol-phosphate mannose synthase subunit 1) (DPM synthase subunit 1) (Dolichyl-phosphate beta-D-mannosyltransferase subunit 1) (Mannose-P-dolichol synthase subunit 1) (MPD synthase)	Dpm1	260	Endoplasmic reticulum.	FUNCTION: Transfers mannose from GDP-mannose to dolichol monophosphate to form dolichol phosphate mannose (Dol-P-Man) which is the mannosyl donor in pathways leading to N-glycosylation, glycosyl phosphatidylinositol membrane anchoring, and O-mannosylation of proteins; catalytic subunit of the dolichol-phosphate mannose (DPM) synthase complex (By similarity).	O60762	yes
Q9WVA4	Transgelin-2	TAGL2	77.89	1	11	13	38	1.76461	6.98809e-05	34.0397	1.05645	0.5712	10.1305	0.969138	0.57391	9.16227	3	8	2.92797	0.01	1.22559		0.922528		Transgelin-2 (SM22-beta)	Tagln2 Kiaa0120	199			P37802	yes	yes
Q8BH53	Uncharacterized protein C7orf63 homolog	CG063	1.06	1	1	1	3	1.75968	7.69627e-05	12.5414	0.952324	0.5712	3.64563	0.957596	0.57391	5.19855									Uncharacterized protein C7orf63 homolog		942			A5D8W1
P42227	Signal transducer and activator of transcription 3	STAT3	6.1	1	4	5	4	1.7581	7.8131e-05	5.08128	0.785259	0.472534	6.18038	0.877869	0.52048	3.64962									Signal transducer and activator of transcription 3 (Acute-phase response factor)	Stat3 Aprf	770	Cytoplasm. Nucleus.	FUNCTION: Signal transducer and transcription activator that mediates cellular responses to interleukins, KITLG/SCF and other growth factors. May mediate cellular responses to activated FGFR1, FGFR2, FGFR3 and FGFR4. Binds to the interleukin-6 (IL-6)-responsive elements identified in the promoters of various acute-phase protein genes. Activated by IL31 through IL31RA. STAT3B interacts with the N-…	P40763
O35955	Proteasome subunit beta type-10	PSB10	8.06	1	2	2	3	1.75509	8.26723e-05	0.52501	1.10914	0.568092	2.5561	1.18964	0.0455737	2.14824									Proteasome subunit beta type-10 (EC 3.4.25.1) (Low molecular mass protein 10) (Macropain subunit MECl-1) (Multicatalytic endopeptidase complex subunit MECl-1) (Proteasome MECl-1) (Proteasome subunit beta-2i)	Psmb10 Lmp10 Mecl1	273	Cytoplasm. Nucleus.	FUNCTION: The proteasome is a multicatalytic proteinase complex which is characterized by its ability to cleave peptides with Arg, Phe, Tyr, Leu, and Glu adjacent to the leaving group at neutral or slightly basic pH. The proteasome has an ATP-dependent proteolytic activity. This subunit is involved in antigen processing to generate class I binding peptides. Plays a role in determining the T-cell …	P40306
P17225	Polypyrimidine tract-binding protein 1	PTBP1	11.2	1	4	5	7	1.73534	0.000127763	33.1608	1.09013	0.5712	15.845	1.03949	0.57391	3.57186									Polypyrimidine tract-binding protein 1 (PTB) (Heterogeneous nuclear ribonucleoprotein I) (hnRNP I)	Ptbp1 Ptb	527	Nucleus.	FUNCTION: Plays a role in pre-mRNA splicing and in the regulation of alternative splicing events. Activates exon skipping of its own pre-mRNA during muscle cell differentiation. Binds to the polypyrimidine tract of introns. May promote RNA looping when bound to two separate polypyrimidine tracts in the same pre-mRNA. May promote the binding of U2 snRNP to pre-mRNA. Cooperates with RAVER1 to modul…	P26599
Q3UNZ8	Quinone oxidoreductase-like protein 2	QORL2	10	1	4	4	5	1.72617	0.000155217	5.34757	1.05193	0.5712	6.30088	1.00174	0.57391	0.588511									Quinone oxidoreductase-like protein 2 (EC 1.-.-.-)		350			Q99536	yes
Q61599	Rho GDP-dissociation inhibitor 2	GDIR2	22.5	1	6	6	24	1.72115	0.000171762	10.1497	1.19603	0.464485	10.0337	1.08922	0.464682	7.49165									Rho GDP-dissociation inhibitor 2 (Rho GDI 2) (D4) (Rho-GDI beta)	Arhgdib Gdid4	200	Cytoplasm.	FUNCTION: Regulates the GDP/GTP exchange reaction of the Rho proteins by inhibiting the dissociation of GDP from them, and the subsequent binding of GTP to them.	P52566	yes	yes
Q9EQP2	EH domain-containing protein 4	EHD4	14.6	1	2	8	3	1.71177	0.000209488	6.46832	0.795074	0.489138	8.15354	0.917542	0.57391	0.345187									EH domain-containing protein 4 (PAST homolog 2) (mPAST2)	Ehd4 Past2	541	Cell membrane. Early endosome membrane; Peripheral membrane protein. Recycling endosome membrane; Peripheral membrane protein.	FUNCTION: Plays a role in early endosomal transport.	Q9H223
Q6P5H2	Nestin	NEST	3.76	1	5	5	7	1.70784	0.000226127	48.5153	0.932233	0.5712	9.40099	0.970814	0.57391	11.327									Nestin	Nes	1864		FUNCTION: Required for brain and eye development. Promotes the disassembly of phosphorylated vimentin intermediate filaments (IF) during mitosis and may play a role in the trafficking and distribution of IF proteins and other cellular factors to daughter cells during progenitor cell division (By similarity). Required for survival, renewal and mitogen-stimulated proliferation of neural progenitor …	P48681
P09055	Integrin beta-1	ITB1	7.27	1	4	4	5	1.68046	0.000410513	24.9393	0.880604	0.568092	16.7104	0.83435	0.390228	19.1798	1	1	2.80076	0.05	0.423847		0.56303		Integrin beta-1 (Fibronectin receptor subunit beta) (VLA-4 subunit beta) (CD antigen CD29)	Itgb1	798	Cell membrane; Single-pass type I membrane protein. Recycling endosome. Melanosome. Cell projection â€º lamellipodium. Cell projection â€º ruffle. Cell membrane â€º sarcolemma. Cell junction.	FUNCTION: Integrins alpha-1/beta-1, alpha-2/beta-1, alpha-10/beta-1 and alpha-11/beta-1 are receptors for collagen. Integrins alpha-1/beta-1 and alpha-2/beta-2 recognize the proline-hydroxylated sequence G-F-P-G-E-R in collagen. Integrins alpha-2/beta-1, alpha-3/beta-1, alpha-4/beta-1, alpha-5/beta-1, alpha-8/beta-1, alpha-10/beta-1, alpha-11/beta-1 and alpha-V/beta-1 are receptors for fibronecti…	P05556	yes	yes
Q9JIK5	Nucleolar RNA helicase 2	DDX21	4.82	1	3	3	3	1.66157	0.000595073	6.39954	1.00929	0.5712	7.04479	1.0239	0.57391	14.5599									Nucleolar RNA helicase 2 (EC 3.6.4.13) (DEAD box protein 21) (Gu-alpha) (Nucleolar RNA helicase Gu) (Nucleolar RNA helicase II) (RH II/Gu)	Ddx21	851	Nucleus â€º nucleolus.	FUNCTION: Can unwind double-stranded RNA (helicase) and can fold or introduce a secondary structure to a single-stranded RNA (foldase). Functions as cofactor for JUN-activated transcription (By similarity).	Q9NR30
P28798	Granulins	GRN	16.64	1	7	7	12	1.65471	0.000683862	57.8741	0.987702	0.5712	10.582	0.979291	0.57391	9.72291									Granulins (PC cell-derived growth factor) (PCDGF) (Proepithelin) (PEPI) [Cleaved into: Acrogranin (Progranulin); Granulin-1; Granulin-2; Granulin-3; Granulin-4; Granulin-5; Granulin-6; Granulin-7]	Grn	589	Secreted.	FUNCTION: Granulins have possible cytokine-like activity. They may play a role in inflammation, wound repair, and tissue remodeling. Acts as an autocrine growth factor for PC cells.	P28799	yes
Q3TW96	UDP-N-acetylhexosamine pyrophosphorylase-like protein 1	UAP1L	22.09	1	7	9	11	1.63516	0.000992886	21.0468	0.943089	0.5712	10.977	0.971747	0.57391	10.1197									UDP-N-acetylhexosamine pyrophosphorylase-like protein 1 (EC 2.7.7.-)	Uap1l1	507			Q3KQV9
O08739	AMP deaminase 3	AMPD3	2.61	1	2	2	4	1.63342	0.00102068	5.24981	0.796976	0.497633	5.08172	0.894254	0.554043	3.95834									AMP deaminase 3 (EC 3.5.4.6) (AMP deaminase H-type) (AMP deaminase isoform E) (Heart-type AMPD)	Ampd3	766		FUNCTION: AMP deaminase plays a critical role in energy metabolism.	Q01432
P26039	Talin-1	TLN1	23.34	1	40	57	47	1.6277	0.00114307	26.3792	0.903136	0.5712	9.9731	0.907725	0.570813	8.48468	6	8	1.3216		0.663		0.835425		Talin-1	Tln1 Tln	2541	Cell projection â€º ruffle membrane; Peripheral membrane protein; Cytoplasmic side. Cytoplasm â€º cytoskeleton. Cell surface. Cell junction â€º focal adhesion.	FUNCTION: Probably involved in connections of major cytoskeletal structures to the plasma membrane. High molecular weight cytoskeletal protein concentrated at regions of cell-substratum contact and, in lymphocytes, at cell-cell contacts.	Q9Y490		yes
P47856	Glutamine--fructose-6-phosphate aminotransferase [isomerizing] 1	GFPT1	5.45	1	3	3	5	1.62208	0.00126483	8.86947	0.90125	0.5712	15.8479	0.867753	0.490122	10.8208									Glutamine--fructose-6-phosphate aminotransferase [isomerizing] 1 (EC 2.6.1.16) (D-fructose-6-phosphate amidotransferase 1) (Glutamine:fructose-6-phosphate amidotransferase 1) (GFAT 1) (GFAT1) (Hexosephosphate aminotransferase 1)	Gfpt1 Gfpt	697		FUNCTION: Controls the flux of glucose into the hexosamine pathway. Most likely involved in regulating the availability of precursors for N- and O-linked glycosylation of proteins. Regulates the circadian expression of clock genes ARNTL/BMAL1 and CRY1.	Q06210
P10852	4F2 cell-surface antigen heavy chain	4F2	37.07	1	20	20	107	1.61909	0.00133558	24.9721	0.793028	0.480531	19.2188	0.798919	0.24306	18.6063	12	15	1.93027	0.01	0.760904		0.807996		4F2 cell-surface antigen heavy chain (4F2hc) (Solute carrier family 3 member 2) (CD antigen CD98)	Slc3a2 Mdu1	526	Apical cell membrane; Single-pass type II membrane protein. Melanosome.	FUNCTION: Required for the function of light chain amino-acid transporters. Involved in sodium-independent, high-affinity transport of large neutral amino acids such as phenylalanine, tyrosine, leucine, arginine and tryptophan. Involved in guiding and targeting of LAT1 and LAT2 to the plasma membrane. When associated with SLC7A6 or SLC7A7 acts as an arginine/glutamine exchanger, following an anti…	P08195	yes	yes
Q80WG5	Leucine-rich repeat-containing protein 8A	LRC8A	4.69	1	4	4	4	1.60622	0.00174074	17.9694	0.79784	0.497633	6.43947	0.838261	0.398601	11.9881	1	1	2.09129	0.01	0.764288		0.730464	0.11	Leucine-rich repeat-containing protein 8A	Lrrc8a Lrrc8	810	Membrane; Multi-pass membrane protein.	FUNCTION: Involved in B-cell development. Required for the pro-B cell to pre-B cell transition.	Q8IWT6
P30681	High mobility group protein B2	HMGB2	31.43	1	4	8	5	1.60275	0.00185667	9.17891	1.21243	0.440331	6.71051	1.05161	0.57391	3.98767									High mobility group protein B2 (High mobility group protein 2) (HMG-2)	Hmgb2 Hmg2	210	Nucleus. Chromosome.	FUNCTION: DNA binding proteins that associates with chromatin and has the ability to bend DNA. Binds preferentially single-stranded DNA. Involved in V(D)J recombination by acting as a cofactor of the RAG complex. Acts by stimulating cleavage and RAG protein binding at the 23 bp spacer of conserved recombination signal sequences (RSS).	P26583
P16045	Galectin-1	LEG1	49.63	1	6	6	25	1.59711	0.00207263	21.8688	0.945638	0.5712	5.3374	0.945232	0.57391	8.62028	2	2	3.10422	0.01	1.02659		0.997805		Galectin-1 (Gal-1) (14 kDa lectin) (Beta-galactoside-binding lectin L-14-I) (Galaptin) (Lactose-binding lectin 1) (Lectin galactoside-binding soluble 1) (S-Lac lectin 1)	Lgals1 Gbp	135	Secreted â€º extracellular space â€º extracellular matrix.	FUNCTION: May regulate apoptosis, cell proliferation and cell differentiation. Binds beta-galactoside and a wide array of complex carbohydrates. Strong inducer of T-cell apoptosis (By similarity).	P09382	yes
Q9JKF1	Ras GTPase-activating-like protein IQGAP1	IQGA1	2.72	1	3	5	4	1.58735	0.00249984	29.1462	1.02385	0.5712	9.6513	0.987669	0.57391	5.46582									Ras GTPase-activating-like protein IQGAP1	Iqgap1	1657	Cell membrane.	FUNCTION: Binds to activated CDC42 but does not stimulate its GTPase activity. It associates with calmodulin. Could serve as an assembly scaffold for the organization of a multimolecular complex that would interface incoming signals to the reorganization of the actin cytoskeleton at the plasma membrane. May promote neurite outgrowth.	P46940	yes
P02802	Metallothionein-1	MT1	34.43	1	3	3	6	1.58006	0.00286117	3.93406	1.00927	0.5712	14.5194	1.09017	0.464682	14.5778									Metallothionein-1 (MT-1) (Metallothionein-I) (MT-I)	Mt1	61		FUNCTION: Metallothioneins have a high content of cysteine residues that bind various heavy metals; these proteins are transcriptionally regulated by both heavy metals and glucocorticoids.	P04733	yes
Q8BGT5	Alanine aminotransferase 2	ALAT2	14.18	1	6	7	6	1.56964	0.00349432	34.9313	0.97805	0.5712	3.92898	1.05797	0.570813	8.69416									Alanine aminotransferase 2 (ALT2) (EC 2.6.1.2) (Glutamate pyruvate transaminase 2) (GPT 2) (Glutamic--alanine transaminase 2) (Glutamic--pyruvic transaminase 2)	Gpt2 Aat2	522		FUNCTION: Catalyzes the reversible transamination between alanine and 2-oxoglutarate to form pyruvate and glutamate (By similarity).	Q8TD30
Q60739	BAG family molecular chaperone regulator 1	BAG1	9.3	1	3	3	5	1.56559	0.00373519	9.99007	0.950733	0.5712	1.81578	1.00698	0.57391	1.09312									BAG family molecular chaperone regulator 1 (BAG-1) (Bcl-2-associated athanogene 1)	Bag1	355	Nucleus. Cytoplasm.	FUNCTION: Inhibits the chaperone activity of HSP70/HSC70 by promoting substrate release. Inhibits the pro-apoptotic function of PPP1R15A, and has anti-apoptotic activity. Markedly increases the anti-cell death function of BCL2 induced by various stimuli.	Q99933
P61620	Protein transport protein Sec61 subunit alpha isoform 1	S61A1	9.87	1	2	5	4	1.56116	0.00405924	20.9928	0.770283	0.440331	13.7018	0.771506	0.133226	25.0555	1	1	2.4789	0.05	0.412861	0.052	0.619585		Protein transport protein Sec61 subunit alpha isoform 1 (Sec61 alpha-1)	Sec61a1 Sec61a	476	Endoplasmic reticulum membrane; Multi-pass membrane protein.	FUNCTION: Plays a crucial role in the insertion of secretory and membrane polypeptides into the ER. Required for assembly of membrane and secretory proteins. Tightly associated with membrane-bound ribosomes, either directly or through adaptor proteins.	P61619
Q8CFA2	Aminomethyltransferase, mitochondrial	GCST	5.71	1	3	3	3	1.56019	0.00407873	1.93367	1.0744	0.5712	7.45734	0.95028	0.57391	0.393529									Aminomethyltransferase, mitochondrial (EC 2.1.2.10) (Glycine cleavage system T protein) (GCVT)	Amt	403	Mitochondrion.	FUNCTION: The glycine cleavage system catalyzes the degradation of glycine (By similarity).	P48728
Q7TMB8	Cytoplasmic FMR1-interacting protein 1	CYFP1	23.3	1	10	29	16	1.54795	0.00511185	7.80312	0.73849	0.345595	14.9702	0.754351	0.0929404	10.7987	1	11	1.2621		0.654545		0.836041		Cytoplasmic FMR1-interacting protein 1 (Specifically Rac1-associated protein 1) (Sra-1)	Cyfip1 Kiaa0068 Shyc Sra1	1253	Cytoplasm. Cytoplasm â€º perinuclear region. Cell projection â€º lamellipodium. Cell projection â€º ruffle. Cell junction â€º synapse â€º synaptosome.	FUNCTION: Component of the CYFIP1-EIF4E-FMR1 complex which binds to the mRNA cap and mediates translational repression. In the CYFIP1-EIF4E-FMR1 complex this subunit is an adapter between EIF4E and FMR1. Promotes the translation repression activity of FMR1 in brain probably by mediating its association with EIF4E and mRNA (By similarity). Regulates formation of membrane ruffles and lamellipodia. …	Q7L576
Q9CQI6	Coactosin-like protein	COTL1	65.49	1	13	13	138	1.5381	0.00610252	16.9165	0.985914	0.5712	7.7639	0.957208	0.57391	6.43251	5	5	2.07541	0.01	0.91357		0.899312		Coactosin-like protein	Cotl1 Clp	142	Cytoplasm â€º cytoskeleton. Nucleus membrane; Peripheral membrane protein.	FUNCTION: Binds to F-actin in a calcium-independent manner. Has no direct effect on actin depolymerization. Acts as a chaperone for ALOX5 (5LO), influencing both its stability and activity in leukotrienes synthesis (By similarity).	Q14019	yes
O35114	Lysosome membrane protein 2	SCRB2	8.16	1	3	3	3	1.51806	0.00894304	18.4717	0.695842	0.18133	5.78619	0.796896	0.235383	10.2467									Lysosome membrane protein 2 (85 kDa lysosomal membrane sialoglycoprotein) (LGP85) (Lysosome membrane protein II) (LIMP II) (Scavenger receptor class B member 2)	Scarb2	478	Lysosome membrane; Multi-pass membrane protein.	FUNCTION: Acts as a lysosomal receptor for glucosylceramidase (GBA) targeting.	Q14108
P16675	Lysosomal protective protein	PPGB	7.81	1	3	3	4	1.51612	0.0091553	10.2923	0.902014	0.5712	0.327925	0.957178	0.57391	10.4784	1	1	3.16727	0.01	0.940124		1.02343		Lysosomal protective protein (EC 3.4.16.5) (Carboxypeptidase C) (Carboxypeptidase L) (Cathepsin A) (Protective protein cathepsin A) (PPCA) (Protective protein for beta-galactosidase) [Cleaved into: Lysosomal protective protein 32 kDa chain; Lysosomal protective protein 20 kDa chain]	Ctsa Ppgb	474	Lysosome.	FUNCTION: Protective protein appears to be essential for both the activity of beta-galactosidase and neuraminidase, it associates with these enzymes and exerts a protective function necessary for their stability and activity. This protein is also a carboxypeptidase and can deamidate tachykinins.	P10619	yes	yes
Q61112	45 kDa calcium-binding protein	CAB45	22.71	1	8	8	18	1.50969	0.0102552	19.3569	1.09101	0.5712	9.04181	1.03233	0.57391	2.68115									45 kDa calcium-binding protein (Cab45) (Stromal cell-derived factor 4) (SDF-4)	Sdf4 Cab45	361	Golgi apparatus lumen.	FUNCTION: May regulate calcium-dependent activities in the endoplasmic reticulum lumen or post-ER compartment.	Q9BRK5	yes	yes
P62960	Nuclease-sensitive element-binding protein 1	YBOX1	17.39	1	3	6	7	1.5091	0.0102999	18.151	1.18909	0.475379	11.6655	1.13195	0.250778	9.65926									Nuclease-sensitive element-binding protein 1 (CCAAT-binding transcription factor I subunit A) (CBF-A) (DNA-binding protein B) (DBPB) (Enhancer factor I subunit A) (EFI-A) (Y-box transcription factor) (Y-box-binding protein 1) (YB-1)	Ybx1 Msy-1 Msy1 Nsep1 Yb1	322	Cytoplasm. Nucleus. Cytoplasmic granule. Secreted.	FUNCTION: Mediates pre-mRNA alternative splicing regulation. Component of the CRD-mediated complex that promotes MYC mRNA stability. Binds to splice sites in pre-mRNA and regulates splice site selection. Binds and stabilizes cytoplasmic mRNA. Contributes to the regulation of translation by modulating the interaction between the mRNA and eukaryotic initiation factors. Binds to promoters that conta…	P67809
P07356	Annexin A2	ANXA2	32.15	1	11	11	20	1.50482	0.0110501	12.6188	1.0183	0.5712	9.26295	0.971978	0.57391	5.75413	3	3	2.70726	0.01	0.718988		0.659484		Annexin A2 (Annexin II) (Annexin-2) (Calpactin I heavy chain) (Calpactin-1 heavy chain) (Chromobindin-8) (Lipocortin II) (Placental anticoagulant protein IV) (PAP-IV) (Protein I) (p36)	Anxa2 Anx2 Cal1h	339	Secreted â€º extracellular space â€º extracellular matrix â€º basement membrane. Melanosome.	FUNCTION: Calcium-regulated membrane-binding protein whose affinity for calcium is greatly enhanced by anionic phospholipids. It binds two calcium ions with high affinity.	P07355	yes	yes
Q9DCD0	6-phosphogluconate dehydrogenase, decarboxylating	6PGD	31.06	3	15	15	27	1.50009	0.0119636	14.4298	0.895677	0.5712	9.82419	0.929463	0.57391	10.1263	5	6	1.74833	0.05	0.753544		0.780466		6-phosphogluconate dehydrogenase, decarboxylating (EC 1.1.1.44)	Pgd	483	Cytoplasm.	FUNCTION: Catalyzes the oxidative decarboxylation of 6-phosphogluconate to ribulose 5-phosphate and CO(2), with concomitant reduction of NADP to NADPH (By similarity).	P52209	yes	yes
Q9Z110	Delta-1-pyrroline-5-carboxylate synthase	P5CS	18.62	1	14	14	22	1.49869	0.012211	14.4092	0.942298	0.5712	8.93226	1.00033	0.57391	8.79369	2	2	2.90762	0.01	0.784627		0.884459		Delta-1-pyrroline-5-carboxylate synthase (P5CS) (Aldehyde dehydrogenase family 18 member A1) [Includes: Glutamate 5-kinase (GK) (EC 2.7.2.11) (Gamma-glutamyl kinase); Gamma-glutamyl phosphate reductase (GPR) (EC 1.2.1.41) (Glutamate-5-semialdehyde dehydrogenase) (Glutamyl-gamma-semialdehyde dehydrogenase)]	Aldh18a1 P5cs Pycs	795	Mitochondrion inner membrane.	FUNCTION: Bifunctional enzyme that converts glutamate to glutamate 5-semialdehyde, an intermediate in the biosynthesis of proline, ornithine and arginine (By similarity).	P54886
Q99JT9	1,2-dihydroxy-3-keto-5-methylthiopentene dioxygenase	MTND	39.66	1	7	7	18	1.48912	0.0143353	12.228	1.08297	0.5712	6.63741	1.03733	0.57391	6.23963									1,2-dihydroxy-3-keto-5-methylthiopentene dioxygenase (EC 1.13.11.54) (Acireductone dioxygenase (Fe(2+)-requiring)) (ARD) (Fe-ARD) (Membrane-type 1 matrix metalloproteinase cytoplasmic tail-binding protein 1) (MTCBP-1)	Adi1 Mtcbp1	179	Cytoplasm. Nucleus. Cell membrane; Peripheral membrane protein; Cytoplasmic side.	FUNCTION: Catalyzes the formation of formate and 2-keto-4-methylthiobutyrate (KMTB) from 1,2-dihydroxy-3-keto-5-methylthiopentene (DHK-MTPene). Also down-regulates cell migration mediated by MMP14 (By similarity).	Q9BV57	yes
Q99LR1	Monoacylglycerol lipase ABHD12	ABD12	17.34	1	7	7	9	1.48372	0.0158278	30.4293	0.820144	0.528359	10.791	0.81241	0.297736	12.1329	2	2	1.42846		0.737835		0.952653		Monoacylglycerol lipase ABHD12 (EC 3.1.1.23) (2-arachidonoylglycerol hydrolase) (Abhydrolase domain-containing protein 12)	Abhd12	398	Membrane; Single-pass membrane protein.	FUNCTION: Lysophosphatidylserine (LPS) lipase, that plays a key role in the central nervous system. Represents a major LPS lipase in the brain (PubMed:23297193). Has 2-arachidonoylglycerol (2-AG) hydrolase activity. May act as a regulator of endocannabinoid signaling pathways (PubMed:18096503).	Q8N2K0
Q920A5	Retinoid-inducible serine carboxypeptidase	RISC	6.42	1	3	3	4	1.48283	0.0159945	8.86514	1.02176	0.5712	4.17976	1.01853	0.57391	11.3964									Retinoid-inducible serine carboxypeptidase (EC 3.4.16.-) (Serine carboxypeptidase 1)	Scpep1 Risc	452	Secreted.	FUNCTION: May be involved in vascular wall and kidney homeostasis.	Q9HB40	yes
Q99PL5	Ribosome-binding protein 1	RRBP1	35.7	1	30	30	36	1.4798	0.0168523	12.6521	0.983742	0.5712	9.05554	0.997236	0.57391	7.26508									Ribosome-binding protein 1 (Ribosome receptor protein) (RRp) (mRRp)	Rrbp1	1605	Endoplasmic reticulum membrane; Single-pass type III membrane protein.	FUNCTION: Acts as a ribosome receptor and mediates interaction between the ribosome and the endoplasmic reticulum membrane (By similarity).	Q9P2E9
O89086	Putative RNA-binding protein 3	RBM3	38.56	1	5	5	19	1.47412	0.0186964	18.8493	0.99374	0.5712	7.32545	0.97721	0.57391	6.86067	1	1	4.98491	0.01	1.31259		1.1298		Putative RNA-binding protein 3 (RNA-binding motif protein 3)	Rbm3	153	Nucleus. Cytoplasm. Cell projection â€º dendrite.	FUNCTION: Cold-inducible mRNA binding protein that enhances global protein synthesis at both physiological and mild hypothermic temperatures. Reduces the relative abundance of microRNAs, when overexpressed. Enhances phosphorylation of translation initiation factors and active polysome formation.	P98179
Q99LB7	Sarcosine dehydrogenase, mitochondrial	SARDH	3.59	1	3	3	3	1.47135	0.019597	1.57903	0.921585	0.5712	1.08014	0.919362	0.57391	3.72486	1	1	2.28723		0.462108		0.499204		Sarcosine dehydrogenase, mitochondrial (SarDH) (EC 1.5.8.3)	Sardh	919	Mitochondrion matrix.		Q9UL12
Q62086	Serum paraoxonase/arylesterase 2	PON2	11.86	1	3	3	4	1.47066	0.0197246	14.6582	0.982228	0.5712	0.733235	0.937002	0.57391	2.7055									Serum paraoxonase/arylesterase 2 (PON 2) (EC 3.1.1.2) (EC 3.1.1.81) (Aromatic esterase 2) (A-esterase 2) (Serum aryldialkylphosphatase 2)	Pon2	354	Membrane; Peripheral membrane protein.	FUNCTION: Capable of hydrolyzing lactones and a number of aromatic carboxylic acid esters (By similarity).	Q15165	yes
P51880	Fatty acid-binding protein, brain	FABP7	37.88	1	4	5	20	1.46751	0.0207155	24.1952	0.913765	0.5712	3.40403	1.43268	2.47922e-09	25.8536	6	6	2.88328	0.01	1.08296		1.91041		Fatty acid-binding protein, brain (Brain lipid-binding protein) (BLBP) (Brain-type fatty acid-binding protein) (B-FABP) (Fatty acid-binding protein 7)	Fabp7 Blbp	132	Cytoplasm.	FUNCTION: B-FABP could be involved in the transport of a so far unknown hydrophobic ligand with potential morphogenic activity during CNS development. It is required for the establishment of the radial glial fiber system in developing brain, a system that is necessary for the migration of immature neurons to establish cortical layers.	O15540	yes
A6H8H2	DENN domain-containing protein 4C	DEN4C	0.94	1	2	2	3	1.46705	0.0207344	16.1174	0.887482	0.5712	10.0243	1.02324	0.57391	5.83113									DENN domain-containing protein 4C	Dennd4c	1906	Cytoplasmic vesicle membrane. Cell membrane. Cytoplasm â€º cytosol.	FUNCTION: Guanine nucleotide exchange factor (GEF) activating RAB10. Promotes the exchange of GDP to GTP, converting inactive GDP-bound RAB10 into its active GTP-bound form. Thereby, stimulates SLC2A4/GLUT4 glucose transporter-enriched vesicles delivery to the plasma membrane in response to insulin.	Q5VZ89
P55096	ATP-binding cassette sub-family D member 3	ABCD3	5.77	2	4	4	8	1.4644	0.0216754	9.9021	0.707877	0.221975	7.84819	0.778998	0.157807	6.83896									ATP-binding cassette sub-family D member 3 (68 kDa peroxisomal membrane protein) (PMP68) (70 kDa peroxisomal membrane protein) (PMP70)	Abcd3 Pmp70 Pxmp1	659	Peroxisome membrane; Multi-pass membrane protein.		P28288
Q571E4	N-acetylgalactosamine-6-sulfatase	GALNS	6.54	1	3	4	3	1.45437	0.0254276	4.98066	0.902374	0.5712	6.981	0.869843	0.495436	1.5738									N-acetylgalactosamine-6-sulfatase (EC 3.1.6.4) (Chondroitinsulfatase) (Chondroitinase) (Galactose-6-sulfate sulfatase) (N-acetylgalactosamine-6-sulfate sulfatase) (GalNAc6S sulfatase)	Galns	520	Lysosome.		P34059	yes
P03888	NADH-ubiquinone oxidoreductase chain 1	NU1M	11.32	1	4	4	7	1.45005	0.0271149	22.1449	0.718509	0.270239	9.19023	0.723796	0.0344933	7.05432	2	2	1.33604		0.576797		0.711594		NADH-ubiquinone oxidoreductase chain 1 (EC 1.6.5.3) (NADH dehydrogenase subunit 1)	Mtnd1 mt-Nd1 Nd1	318	Mitochondrion inner membrane; Multi-pass membrane protein.	FUNCTION: Core subunit of the mitochondrial membrane respiratory chain NADH dehydrogenase (Complex I) that is believed to belong to the minimal assembly required for catalysis. Complex I functions in the transfer of electrons from NADH to the respiratory chain. The immediate electron acceptor for the enzyme is believed to be ubiquinone (By similarity).	H9PL90
Q8CGC7	Bifunctional glutamate/proline--tRNA ligase	SYEP	20.37	1	29	31	34	1.44037	0.0319768	12.6655	0.779075	0.455801	9.74906	0.841664	0.412314	5.27558	3	3	2.09317	0.01	0.612859		0.715584		Bifunctional glutamate/proline--tRNA ligase (Bifunctional aminoacyl-tRNA synthetase) [Includes: Glutamate--tRNA ligase (EC 6.1.1.17) (Glutamyl-tRNA synthetase) (GluRS); Proline--tRNA ligase (EC 6.1.1.15) (Prolyl-tRNA synthetase) (ProRS)]	Eprs Qprs	1512		FUNCTION: Catalyzes the attachment of the cognate amino acid to the corresponding tRNA in a two-step reaction: the amino acid is first activated by ATP to form a covalent intermediate with AMP and is then transferred to the acceptor end of the cognate tRNA (By similarity). Component of the GAIT (gamma interferon-activated inhibitor of translation) complex which mediates interferon-gamma-induced t…	P07814
B2RXS4	Plexin-B2	PLXB2	1.47	1	2	2	3	1.43787	0.033316	27.6941	0.980504	0.5712	11.7988	1.07773	0.52048	0.125581									Plexin-B2	Plxnb2	1842	Cell membrane; Single-pass type I membrane protein.	FUNCTION: Cell surface receptor for SEMA4C, SEMA4D and SEMA4G that plays an important role in cell-cell signaling. Binding to class 4 semaphorins promotes downstream activation of RHOA and phosphorylation of ERBB2 at 'Tyr-1248'. Required for normal differentiation and migration of neuronal cells during brain corticogenesis and for normal embryonic brain development. Regulates the migration of cer…	O15031	yes	yes
Q8BH43	Wiskott-Aldrich syndrome protein family member 2	WASF2	13.08	1	5	6	7	1.4364	0.0338748	16.6474	0.99268	0.5712	7.15099	1.01108	0.57391	6.80712									Wiskott-Aldrich syndrome protein family member 2 (WASP family protein member 2) (Protein WAVE-2)	Wasf2 Wave2	497	Cytoplasm â€º cytoskeleton.	FUNCTION: Downstream effector molecule involved in the transmission of signals from tyrosine kinase receptors and small GTPases to the actin cytoskeleton. Promotes formation of actin filaments. Part of the WAVE complex that regulates lamellipodia formation. The WAVE complex regulates actin filament reorganization via its interaction with the Arp2/3 complex (By similarity).	Q9Y6W5
Q9R0H0	Peroxisomal acyl-coenzyme A oxidase 1	ACOX1	16.34	1	9	9	9	1.43634	0.0338748	13.1068	0.954747	0.5712	8.27525	0.959185	0.57391	4.73796	1	1	0.811097		0.615772		0.775513		Peroxisomal acyl-coenzyme A oxidase 1 (AOX) (EC 1.3.3.6) (Palmitoyl-CoA oxidase)	Acox1 Acox Paox	661	Peroxisome.	FUNCTION: Catalyzes the desaturation of acyl-CoAs to 2-trans-enoyl-CoAs. Isoform 1 shows highest activity against medium-chain fatty acyl-CoAs and activity decreases with increasing chain length. Isoform 2 is active against a much broader range of substrates and shows activity towards very long-chain acyl-CoAs (By similarity).	Q15067
P08030	Adenine phosphoribosyltransferase	APT	35	1	6	6	11	1.43149	0.0362416	5.83204	1.06074	0.5712	6.79869	1.03214	0.57391	3.63404	1	1	2.15681	0.05	1.0683		1.00969		Adenine phosphoribosyltransferase (APRT) (EC 2.4.2.7)	Aprt	180	Cytoplasm.	FUNCTION: Catalyzes a salvage reaction resulting in the formation of AMP, that is energically less costly than de novo synthesis.	P07741
Q8VD66	Abhydrolase domain-containing protein 4	ABHD4	5.85	1	2	2	5	1.43148	0.0362416	3.53526	0.972221	0.5712	4.35184	1.0065	0.57391	2.54118									Abhydrolase domain-containing protein 4 (EC 3.1.1.-) (Alpha/beta-hydrolase 4) (Lyso-N-acylphosphatidylethanolamine lipase)	Abhd4	342		FUNCTION: Lysophospholipase selective for N-acyl phosphatidylethanolamine (NAPE). Contributes to the biosynthesis of N-acyl ethanolamines, including the endocannabinoid anandamide by hydrolyzing the sn-1 and sn-2 acyl chains from N-acyl phosphatidylethanolamine (NAPE) generating glycerophospho-N-acyl ethanolamine (GP-NAE), an intermediate for N-acyl ethanolamine biosynthesis. Hydrolyzes substrate…	Q8TB40
Q9QWR8	Alpha-N-acetylgalactosaminidase	NAGAB	15.42	1	5	5	5	1.42714	0.0388436	6.81491	0.990928	0.5712	2.21112	0.975874	0.57391	7.96702									Alpha-N-acetylgalactosaminidase (EC 3.2.1.49) (Alpha-galactosidase B)	Naga	415	Lysosome.	FUNCTION: Removes terminal alpha-N-acetylgalactosamine residues from glycolipids and glycopeptides. Required for the breakdown of glycolipids (By similarity).	P17050	yes	yes
Q8BFR4	N-acetylglucosamine-6-sulfatase	GNS	7.54	1	4	4	6	1.41909	0.0443331	8.47568	1.08616	0.5712	3.02933	1.01416	0.57391	5.84915									N-acetylglucosamine-6-sulfatase (EC 3.1.6.14) (Glucosamine-6-sulfatase) (G6S)	Gns	544	Lysosome.		P15586	yes
Q99KC8	von Willebrand factor A domain-containing protein 5A	VMA5A	11.85	1	9	9	10	1.41701	0.0458106	11.7205	0.972573	0.5712	12.479	0.957923	0.57391	6.12838									von Willebrand factor A domain-containing protein 5A (Loss of heterozygosity 11 chromosomal region 2 gene A protein homolog)	Vwa5a Loh11cr2a	793		FUNCTION: May play a role in tumorigenesis as a tumor suppressor. Altered expression of this protein and disruption of the molecular pathway it is involved in may contribute directly to or modify tumorigenesis (By similarity).	O00534	yes
Q8VDD5	Myosin-9	MYH9	33.93	1	47	64	94	1.41422	0.0476948	19.6804	0.925411	0.5712	9.36808	0.932109	0.57391	8.42971	8	13	1.76534	0.01	0.830826		0.842631		Myosin-9 (Cellular myosin heavy chain, type A) (Myosin heavy chain 9) (Myosin heavy chain, non-muscle IIa) (Non-muscle myosin heavy chain A) (NMMHC-A) (Non-muscle myosin heavy chain IIa) (NMMHC II-a) (NMMHC-IIA)	Myh9	1960	Cytoplasm â€º cytoskeleton. Cytoplasm â€º cell cortex.	FUNCTION: During cell spreading, plays an important role in cytoskeleton reorganization, focal contacts formation (in the margins but not the central part of spreading cells), and lamellipodial retraction; this function is mechanically antagonized by MYH10 (By similarity). Cellular myosin that appears to play a role in cytokinesis, cell shape, and specialized functions such as secretion and cappi…	P35579	yes	yes
Q9CRB2	H/ACA ribonucleoprotein complex subunit 2	NHP2	21.57	1	2	2	3	1.40965	0.051297	5.68276	0.97721	0.5712	3.75718	1.07629	0.525142	7.73743									H/ACA ribonucleoprotein complex subunit 2 (Nucleolar protein family A member 2) (snoRNP protein NHP2)	Nhp2 Nola2	153	Nucleus â€º nucleolus. Nucleus â€º Cajal body.	FUNCTION: Required for ribosome biogenesis and telomere maintenance. Part of the H/ACA small nucleolar ribonucleoprotein (H/ACA snoRNP) complex, which catalyzes pseudouridylation of rRNA. This involves the isomerization of uridine such that the ribose is subsequently attached to C5, instead of the normal N1. Each rRNA can contain up to 100 pseudouridine ("psi") residues, which may serve to stabil…
Q9DCN2	NADH-cytochrome b5 reductase 3	NB5R3	39.2	1	11	11	32	1.40732	0.0526531	16.1424	0.85896	0.565575	19.2081	0.871272	0.500385	18.0649	5	5	2.21205	0.01	0.613352		0.695863		NADH-cytochrome b5 reductase 3 (B5R) (Cytochrome b5 reductase) (EC 1.6.2.2) (Diaphorase-1) [Cleaved into: NADH-cytochrome b5 reductase 3 membrane-bound form; NADH-cytochrome b5 reductase 3 soluble form]	Cyb5r3 Dia1	301	Endoplasmic reticulum membrane; Lipid-anchor; Cytoplasmic side. Mitochondrion outer membrane; Lipid-anchor; Cytoplasmic side. Cytoplasm â€º cytosol.	FUNCTION: Desaturation and elongation of fatty acids, cholesterol biosynthesis, drug metabolism, and, in erythrocyte, methemoglobin reduction (By similarity).	P00387
Q9QZD8	Mitochondrial dicarboxylate carrier	DIC	6.62	1	2	2	3	1.40344	0.0559084	0.180912	0.885351	0.570943	0.262737	0.821257	0.333491	5.61358									Mitochondrial dicarboxylate carrier (Solute carrier family 25 member 10)	Slc25a10 Dic	287	Mitochondrion inner membrane; Multi-pass membrane protein.	FUNCTION: Involved in translocation of malonate, malate and succinate in exchange for phosphate, sulfate, sulfite or thiosulfate across mitochondrial inner membrane.
Q9CQE5	Regulator of G-protein signaling 10	RGS10	36.46	1	5	5	13	1.40091	0.057907	12.4681	1.02191	0.5712	10.1558	1.02939	0.57391	9.14528									Regulator of G-protein signaling 10 (RGS10)	Rgs10	181		FUNCTION: Inhibits signal transduction by increasing the GTPase activity of G protein alpha subunits thereby driving them into their inactive GDP-bound form. Associates specifically with the activated forms of the G protein subunits G(i)-alpha and G(z)-alpha but fails to interact with the structurally and functionally distinct G(s)-alpha subunit. Activity on G(z)-alpha is inhibited by palmitoylat…
Q62348	Translin	TSN	37.72	1	9	9	10	1.39732	0.0605187	15.8857	0.901757	0.5712	4.41117	0.99582	0.57391	10.0634	2	3	2.97598	0.01	0.565574		0.706337		Translin (EC 3.1.-.-) (Component 3 of promoter of RISC) (C3PO) (Testis/brain RNA-binding protein) (TB-RBP)	Tsn	228	Cytoplasm. Nucleus.	FUNCTION: DNA-binding protein that specifically recognizes consensus sequences at the breakpoint junctions in chromosomal translocations, mostly involving immunoglobulin (Ig)/T-cell receptor gene segments. Seems to recognize single-stranded DNA ends generated by staggered breaks occurring at recombination hot spots.; FUNCTION: Exhibits both single-stranded and double-stranded endoribonuclease act…	Q15631
P08226	Apolipoprotein E	APOE	47.59	1	15	15	167	1.39338	0.0643064	23.2195	1.17252	0.518112	13.0808	1.06177	0.56531	7.96647	7	10	1.97549	0.05	1.83759	0.052	1.24865		Apolipoprotein E (Apo-E)	Apoe	311	Secreted.	FUNCTION: Mediates the binding, internalization, and catabolism of lipoprotein particles. It can serve as a ligand for the LDL (apo B/E) receptor and for the specific apo-E receptor (chylomicron remnant) of hepatic tissues.	P02649	yes	yes
Q8BP47	Asparagine--tRNA ligase, cytoplasmic	SYNC	24.51	1	13	13	24	1.38855	0.0694182	15.8287	0.910191	0.5712	12.9037	0.889413	0.538507	9.54318	5	6	1.51067	0.05	0.681747	0.052	0.764504	0.11	Asparagine--tRNA ligase, cytoplasmic (EC 6.1.1.22) (Asparaginyl-tRNA synthetase) (AsnRS)	Nars	559	Cytoplasm.		O43776
Q8R1F1	Niban-like protein 1	NIBL1	2.54	1	2	2	3	1.38767	0.0701614	9.83404	0.864637	0.568092	3.94123	0.91988	0.57391	12.0488									Niban-like protein 1 (Protein FAM129B)	Fam129b	749	Cytoplasm â€º cytosol. Cell junction â€º adherens junction.	FUNCTION: May play a role in apoptosis suppression (By similarity).
Q9Z2E1	Methyl-CpG-binding domain protein 2	MBD2	5.31	1	2	2	3	1.38574	0.0718945	14.1718	1.07233	0.5712	3.59611	1.0706	0.538507	3.51337									Methyl-CpG-binding domain protein 2 (Methyl-CpG-binding protein MBD2)	Mbd2	414	Nucleus.	FUNCTION: Binds CpG islands in promoters where the DNA is methylated at position 5 of cytosine within CpG dinucleotides. Binds hemimethylated DNA as well. Recruits histone deacetylases and DNA methyltransferases. Acts as transcriptional repressor and plays a role in gene silencing. Functions as a scaffold protein, targeting GATAD2A and GATAD2B to chromatin to promote repression (By similarity). M…
Q9CXL3	Uncharacterized protein C7orf50 homolog	CG050	7.69	1	1	1	4	1.37375	0.0860181	29.1165	1.10968	0.568092	4.28991	1.00251	0.57391	2.65583									Uncharacterized protein C7orf50 homolog		195
O08677	Kininogen-1	KNG1	8.77	1	6	6	11	1.37346	0.0860181	11.8371	1.52937	0.00072894	8.44985	1.00565	0.57391	6.46015									Kininogen-1 [Cleaved into: Kininogen-1 heavy chain; Bradykinin; Kininogen-1 light chain]	Kng1 Kng	661	Secreted â€º extracellular space.	FUNCTION: (1) Kininogens are inhibitors of thiol proteases; (2) HMW-kininogen plays an important role in blood coagulation by helping to position optimally prekallikrein and factor XI next to factor XII; (3) HMW-kininogen inhibits the thrombin- and plasmin-induced aggregation of thrombocytes; (4) the active peptide bradykinin that is released from HMW-kininogen shows a variety of physiological ef…	P01042	yes	yes
Q6PDI5	Proteasome-associated protein ECM29 homolog	ECM29	3.42	1	4	4	4	1.37344	0.0860181	13.0669	0.822658	0.534302	18.2308	0.817389	0.319299	19.5857									Proteasome-associated protein ECM29 homolog (Ecm29)	Ecm29 Kiaa0368	1840	Endoplasmic reticulum. Endoplasmic reticulum-Golgi intermediate compartment. Endosome. Cytoplasm â€º cytoskeleton â€º microtubule organizing center â€º centrosome. Nucleus. Endosome â€º multivesicular body. Cytoplasmic vesicle.	FUNCTION: Adapter/scaffolding protein that binds to the 26S proteasome, motor proteins and other compartment specific proteins. May couple the proteasome to different compartments including endosome, endoplasmic reticulum and centrosome. May play a role in ERAD and other enhanced proteolyis (By similarity).
Q00915	Retinol-binding protein 1	RET1	77.78	1	9	9	22	1.37138	0.0885667	24.6434	0.995061	0.5712	10.5276	1.01541	0.57391	10.227	1	1	1.43908	0.05	1.11286		1.08738		Retinol-binding protein 1 (Cellular retinol-binding protein) (CRBP) (Cellular retinol-binding protein I) (CRBP-I) (mCRBPI)	Rbp1 Crbpi Rbp-1	135	Cytoplasm.	FUNCTION: Intracellular transport of retinol.
Q9WUP7	Ubiquitin carboxyl-terminal hydrolase isozyme L5	UCHL5	16.41	1	4	4	5	1.37121	0.0885667	19.2608	0.994776	0.5712	4.73843	1.04209	0.57391	5.83587									Ubiquitin carboxyl-terminal hydrolase isozyme L5 (UCH-L5) (EC 3.4.19.12) (Ubiquitin C-terminal hydrolase UCH37) (Ubiquitin thioesterase L5)	Uchl5 Uch37	329	Cytoplasm. Nucleus.	FUNCTION: Protease that specifically cleaves 'Lys-48'-linked polyubiquitin chains. Deubiquitinating enzyme associated with the 19S regulatory subunit of the 26S proteasome. Putative regulatory component of the INO80 complex; however is inactive in the INO80 complex and is activated by a transient interaction of the INO80 complex with the proteasome via ADRM1 (By similarity).
Q9CY50	Translocon-associated protein subunit alpha	SSRA	6.64	1	2	2	3	1.36858	0.0923127	7.59467	0.956678	0.5712	0.627113	0.947883	0.57391	5.22195	1	1	2.36464	0.01	1.12124		0.862955		Translocon-associated protein subunit alpha (TRAP-alpha) (Signal sequence receptor subunit alpha) (SSR-alpha)	Ssr1	286	Endoplasmic reticulum membrane; Single-pass type I membrane protein.	FUNCTION: TRAP proteins are part of a complex whose function is to bind calcium to the ER membrane and thereby regulate the retention of ER resident proteins. May be involved in the recycling of the translocation apparatus after completion of the translocation process or may function as a membrane-bound chaperone facilitating folding of translocated proteins.	P43307
Q91X52	L-xylulose reductase	DCXR	10.66	1	2	2	4	1.36731	0.093933	14.8573	1.09273	0.5712	16.0411	1.03561	0.57391	2.37378	1	1	3.90871	0.05	0.811324		0.868471		L-xylulose reductase (XR) (EC 1.1.1.10) (Dicarbonyl/L-xylulose reductase)	Dcxr	244	Membrane; Peripheral membrane protein. Apical cell membrane; Peripheral membrane protein.	FUNCTION: Catalyzes the NADPH-dependent reduction of several pentoses, tetroses, trioses, alpha-dicarbonyl compounds and L-xylulose. Participates in the uronate cycle of glucose metabolism. May play a role in the water absorption and cellular osmoregulation in the proximal renal tubules by producing xylitol, an osmolyte, thereby preventing osmolytic stress from occurring in the renal tubules.	Q7Z4W1
Q8K268	ATP-binding cassette sub-family F member 3	ABCF3	5.36	1	4	4	5	1.36612	0.0954545	26.5422	1.06829	0.5712	3.85012	1.0616	0.56531	1.90605									ATP-binding cassette sub-family F member 3	Abcf3	709		FUNCTION: Displays an antiviral effect against flaviviruses such as west Nile virus (WNV) in the presence of OAS1B.
Q9Z2Z6	Mitochondrial carnitine/acylcarnitine carrier protein	MCAT	9.97	1	4	4	5	1.36554	0.0959707	10.2493	0.819214	0.528359	5.97467	0.851519	0.446769	6.46656									Mitochondrial carnitine/acylcarnitine carrier protein (Carnitine/acylcarnitine translocase) (CAC) (mCAC) (Solute carrier family 25 member 20)	Slc25a20 Cac Cact	301	Mitochondrion inner membrane; Multi-pass membrane protein.	FUNCTION: Mediates the transport of acylcarnitines of different length across the mitochondrial inner membrane from the cytosol to the mitochondrial matrix for their oxidation by the mitochondrial fatty acid-oxidation pathway (By similarity).	O43772
A9Z1V5	von Willebrand factor A domain-containing protein 5B1	VW5B1	0.74	1	1	1	3	1.36183	0.101906	9.54867	1.01572	0.5712	0.267188	0.923176	0.57391	0.541874									von Willebrand factor A domain-containing protein 5B1	Vwa5b1	1215	Secreted.
Q8C0L0	Thioredoxin-related transmembrane protein 4	TMX4	14.03	1	4	4	5	1.36069	0.102987	10.9897	0.759024	0.419984	6.16872	0.815384	0.312633	0.879999	4	5	1.62243		0.578632	0.052	0.696894		Thioredoxin-related transmembrane protein 4 (Thioredoxin domain-containing protein 13)	Tmx4 D2Bwg1356e Kiaa1162 Txndc13	335	Membrane; Single-pass type I membrane protein.		Q9H1E5
O35874	Neutral amino acid transporter A	SATT	7.52	1	3	5	5	1.36029	0.103219	7.11709	0.769761	0.440331	2.4347	0.811783	0.294925	15.6646	1	2	1.64899		0.543647		0.692162		Neutral amino acid transporter A (Alanine/serine/cysteine/threonine transporter 1) (ASCT-1) (SATT) (Solute carrier family 1 member 4)	Slc1a4 Asct1	532	Membrane; Multi-pass membrane protein. Melanosome.	FUNCTION: Transporter for alanine, serine, cysteine, and threonine. Exhibits sodium dependence (By similarity).
Q9DCM2	Glutathione S-transferase kappa 1	GSTK1	47.79	1	9	10	13	1.35997	0.103221	10.2352	1.07118	0.5712	7.77001	1.01645	0.57391	9.09663	1	1	2.6527		1.1205		0.691941		Glutathione S-transferase kappa 1 (EC 2.5.1.18) (GST 13-13) (GST class-kappa) (GSTK1-1) (mGSTK1) (Glutathione S-transferase subunit 13)	Gstk1	226	Mitochondrion.		Q9Y2Q3	yes
P19324	Serpin H1	SERPH	26.86	1	10	10	10	1.35976	0.103221	20.3764	1.18999	0.475379	12.4575	1.09903	0.434719	9.80117									Serpin H1 (47 kDa heat shock protein) (Collagen-binding protein) (Colligin) (Serine protease inhibitor J6)	Serpinh1 Cbp1 Hsp47	417	Endoplasmic reticulum lumen.	FUNCTION: Binds specifically to collagen. Could be involved as a chaperone in the biosynthetic pathway of collagen.
Q9QZE5	Coatomer subunit gamma-1	COPG1	13.04	1	7	10	7	1.35941	0.10337	1.80144	0.849734	0.565575	11.2366	0.884877	0.532153	7.97119									Coatomer subunit gamma-1 (Gamma-1-coat protein) (Gamma-1-COP)	Copg1 Copg	874	Cytoplasm â€º cytosol. Golgi apparatus membrane; Peripheral membrane protein; Cytoplasmic side. Cytoplasmic vesicle â€º COPI-coated vesicle membrane; Peripheral membrane protein; Cytoplasmic side.	FUNCTION: The coatomer is a cytosolic protein complex that binds to dilysine motifs and reversibly associates with Golgi non-clathrin-coated vesicles, which further mediate biosynthetic protein transport from the ER, via the Golgi up to the trans Golgi network. Coatomer complex is required for budding from Golgi membranes, and is essential for the retrograde Golgi-to-ER transport of dilysine-tagg…
P61750	ADP-ribosylation factor 4	ARF4	33.33	2	2	7	5	1.35677	0.106267	5.51441	0.783531	0.464485	7.53453	0.838017	0.398601	1.54679	3	8	1.68372		0.573344		0.733637		ADP-ribosylation factor 4	Arf4	180	Golgi apparatus.	FUNCTION: GTP-binding protein that functions as an allosteric activator of the cholera toxin catalytic subunit, an ADP-ribosyltransferase. Involved in protein trafficking; may modulate vesicle budding and uncoating within the Golgi apparatus.
Q9R0Q3	Transmembrane emp24 domain-containing protein 2	TMED2	27.86	1	5	5	11	1.3561	0.106559	18.0503	0.959416	0.5712	11.9647	0.985266	0.57391	5.86506									Transmembrane emp24 domain-containing protein 2 (COPI-coated vesicle membrane protein p24) (Membrane protein p24A) (Sid 394) (p24 family protein beta-1) (p24beta1)	Tmed2 Rnp24 Sid394	201	Cytoplasmic vesicle membrane; Single-pass type I membrane protein. Cytoplasmic vesicle â€º COPI-coated vesicle membrane; Single-pass type I membrane protein. Golgi apparatus â€º cis-Golgi network membrane; Single-pass type I membrane protein. Golgi apparatus â€º Golgi stack membrane; Single-pass type I membrane protein. Endoplasmic reticulum membrane; Single-pass type I membrane protein. Endoplas…	FUNCTION: Involved in vesicular protein trafficking. Mainly functions in the early secretory pathway but also in post-Golgi membranes. Thought to act as cargo receptor at the lumenal side for incorporation of secretory cargo molecules into transport vesicles and to be involved in vesicle coat formation at the cytoplasmic side. In COPII vesicle-mediated anterograde transport involved in the transp…
P29416	Beta-hexosaminidase subunit alpha	HEXA	15.91	1	8	8	11	1.35453	0.108992	27.702	1.11599	0.568092	6.69635	1.02971	0.57391	6.25118									Beta-hexosaminidase subunit alpha (EC 3.2.1.52) (Beta-N-acetylhexosaminidase subunit alpha) (Hexosaminidase subunit A) (N-acetyl-beta-glucosaminidase subunit alpha)	Hexa	528	Lysosome.	FUNCTION: Responsible for the degradation of GM2 gangliosides, and a variety of other molecules containing terminal N-acetyl hexosamines, in the brain and other tissues.
Q8R0Y6	Cytosolic 10-formyltetrahydrofolate dehydrogenase	AL1L1	45.45	1	33	38	82	1.35356	0.11035	15.3794	0.941411	0.5712	8.5381	0.942724	0.57391	9.08101	12	14	1.76893	0.01	0.861581		0.818861		Cytosolic 10-formyltetrahydrofolate dehydrogenase (10-FTHFDH) (FDH) (EC 1.5.1.6) (Aldehyde dehydrogenase family 1 member L1)	Aldh1l1 Fthfd	902	Cytoplasm.		O75891
P28571	Sodium- and chloride-dependent glycine transporter 1	SC6A9	3.76	1	3	3	3	1.34976	0.117274	15.2453	0.809599	0.526508	14.0562	0.806851	0.26597	14.6332									Sodium- and chloride-dependent glycine transporter 1 (GlyT-1) (GlyT1) (Solute carrier family 6 member 9)	Slc6a9 Glyt1	692	Membrane; Multi-pass membrane protein.	FUNCTION: Terminates the action of glycine by its high affinity sodium-dependent reuptake into presynaptic terminals. May play a role in regulation of glycine levels in NMDA receptor-mediated neurotransmission.	P48067
Q9D023	Mitochondrial pyruvate carrier 2	MPC2	43.31	1	5	5	10	1.34786	0.120098	13.4478	0.883936	0.570637	14.9496	0.904126	0.56531	8.5744									Mitochondrial pyruvate carrier 2 (Brain protein 44)	Mpc2 Brp44	127	Mitochondrion inner membrane; Multi-pass membrane protein.	FUNCTION: Mediates the uptake of pyruvate into mitochondria.
P39749	Flap endonuclease 1	FEN1	7.14	1	3	3	3	1.34623	0.122962	16.7614	0.995908	0.5712	9.9822	0.957178	0.57391	7.49728									Flap endonuclease 1 (FEN-1) (EC 3.1.-.-) (Flap structure-specific endonuclease 1)	Fen1 Fen-1	378	Nucleus â€º nucleolus. Nucleus â€º nucleoplasm. Mitochondrion.	FUNCTION: Structure-specific nuclease with 5'-flap endonuclease and 5'-3' exonuclease activities involved in DNA replication and repair. During DNA replication, cleaves the 5'-overhanging flap structure that is generated by displacement synthesis when DNA polymerase encounters the 5'-end of a downstream Okazaki fragment. It enters the flap from the 5'-end and then tracks to cleave the flap base, …
Q6P9Q6	FK506-binding protein 15	FKB15	5.67	2	7	7	9	1.34079	0.133175	11.7417	1.11022	0.568092	7.73931	1.04445	0.57391	4.28873	1	1	1.13254		1.01184		0.934762		FK506-binding protein 15 (FKBP-15) (133 kDa FK506-binding protein) (133 kDa FKBP) (FKBP-133) (WASP and FKBP-like) (WAFL)	Fkbp15 Fkbp133 Kiaa0674	1216	Cytoplasm. Cell projection â€º axon. Early endosome.	FUNCTION: Involved in the transport of early endosomes at the level of transition between microfilament-based and microtubule-based movement (By similarity). May be involved in the cytoskeletal organization of neuronal growth cones. Seems to be inactive as a PPIase.
P60229	Eukaryotic translation initiation factor 3 subunit E	EIF3E	7.42	1	4	4	4	1.34044	0.133393	3.32241	0.790667	0.475379	10.3287	0.895718	0.554043	8.96748									Eukaryotic translation initiation factor 3 subunit E (eIF3e) (Eukaryotic translation initiation factor 3 subunit 6) (MMTV integration site 6) (Mammary tumor-associated protein INT-6) (Viral integration site protein INT-6) (eIF-3 p48)	Eif3e Eif3s6 Int6	445	Cytoplasm. Nucleus â€º PML body.	FUNCTION: Required for nonsense-mediated mRNA decay (NMD); may act in conjunction with UPF2 to divert mRNAs from translation to the NMD pathway. May interact with MCM7 and EPAS1 and regulate the proteasome-mediated degradation of these proteins (By similarity). Component of the eukaryotic translation initiation factor 3 (eIF-3) complex, which is required for several steps in the initiation of pro…
Q61024	Asparagine synthetase [glutamine-hydrolyzing]	ASNS	14.08	1	8	8	11	1.33964	0.134629	12.6943	1.09454	0.5712	9.40904	0.957881	0.57391	6.95798									Asparagine synthetase [glutamine-hydrolyzing] (EC 6.3.5.4) (Glutamine-dependent asparagine synthetase)	Asns	561
Q9EQ06	Estradiol 17-beta-dehydrogenase 11	DHB11	11.74	1	4	4	4	1.33815	0.137499	13.9114	0.891551	0.5712	2.73545	0.914081	0.57391	4.71517									Estradiol 17-beta-dehydrogenase 11 (EC 1.1.1.62) (17-beta-hydroxysteroid dehydrogenase 11) (17-beta-HSD 11) (17bHSD11) (17betaHSD11) (17-beta-hydroxysteroid dehydrogenase XI) (17-beta-HSD XI) (17betaHSDXI) (Dehydrogenase/reductase SDR family member 8)	Hsd17b11 Dhrs8 Pan1b	298	Secreted. Cytoplasm.	FUNCTION: Can convert androstan-3-alpha,17-beta-diol (3-alpha-diol) to androsterone in vitro, suggesting that it may participate in androgen metabolism during steroidogenesis. May act by metabolizing compounds that stimulate steroid synthesis and/or by generating metabolites that inhibit it. Has no activity toward DHEA (dehydroepiandrosterone), or A-dione (4-androste-3,17-dione), and only a sligh…	Q8NBQ5
Q99LS3	Phosphoserine phosphatase	SERB	28	1	6	6	18	1.33749	0.138436	20.142	1.02808	0.5712	5.82705	1.01229	0.57391	5.03663	2	2	1.79072	0.01	0.972912		0.896072		Phosphoserine phosphatase (PSP) (PSPase) (EC 3.1.3.3) (O-phosphoserine phosphohydrolase)	Psph	225		FUNCTION: Catalyzes the last step in the biosynthesis of serine from carbohydrates. The reaction mechanism proceeds via the formation of a phosphoryl-enzyme intermediates (By similarity).
Q60648	Ganglioside GM2 activator	SAP3	21.24	1	5	5	9	1.33451	0.14437	8.18688	1.04818	0.5712	4.474	0.996334	0.57391	5.68916									Ganglioside GM2 activator (Cerebroside sulfate activator protein) (GM2-AP) (Sphingolipid activator protein 3) (SAP-3)	Gm2a	193	Lysosome.	FUNCTION: Binds gangliosides and stimulates ganglioside GM2 degradation. It stimulates only the breakdown of ganglioside GM2 and glycolipid GA2 by beta-hexosaminidase A. It extracts single GM2 molecules from membranes and presents them in soluble form to beta-hexosaminidase A for cleavage of N-acetyl-D-galactosamine and conversion to GM3. The large binding pocket can accommodate several single ch…	P17900	yes
Q62186	Translocon-associated protein subunit delta	SSRD	6.4	1	1	1	3	1.32683	0.160662	5.78589	0.825225	0.540368	10.8112	0.854091	0.458882	7.31587									Translocon-associated protein subunit delta (TRAP-delta) (Signal sequence receptor subunit delta) (SSR-delta)	Ssr4	172	Endoplasmic reticulum membrane; Single-pass type I membrane protein.	FUNCTION: TRAP proteins are part of a complex whose function is to bind calcium to the ER membrane and thereby regulate the retention of ER resident proteins (By similarity).
Q80YX1	Tenascin	TENA	5.4	1	11	11	15	1.3264	0.160662	12.4677	1.07817	0.5712	4.388	1.0742	0.529066	6.77799									Tenascin (TN) (Hexabrachion) (Tenascin-C) (TN-C)	Tnc Hxb	2110	Secreted â€º extracellular space â€º extracellular matrix.	FUNCTION: Extracellular matrix protein implicated in guidance of migrating neurons as well as axons during development, synaptic plasticity as well as neuronal regeneration. Promotes neurite outgrowth when provided to neurons in culture. May play a role in supporting the growth of epithelial tumors. Ligand for integrins alpha-8/beta-1, alpha-9/beta-1, alpha-V/beta-3 and alpha-V/beta-6.
P46097	Synaptotagmin-2	SYT2	31.52	1	8	16	13	1.32613	0.160746	10.8153	0.80344	0.510027	9.67661	0.740843	0.0662037	7.15347	2	12	2.17474		0.438506		0.40204		Synaptotagmin-2 (Synaptotagmin II) (SytII)	Syt2	422	Cytoplasmic vesicle â€º secretory vesicle â€º synaptic vesicle membrane; Single-pass membrane protein. Cytoplasmic vesicle â€º secretory vesicle â€º chromaffin granule membrane; Single-pass membrane protein. Cytoplasm.	FUNCTION: May have a regulatory role in the membrane interactions during trafficking of synaptic vesicles at the active zone of the synapse. It binds acidic phospholipids with a specificity that requires the presence of both an acidic head group and a diacyl backbone.
P35821	Tyrosine-protein phosphatase non-receptor type 1	PTN1	1.62	1	1	1	3	1.32544	0.161292	1.03975	0.840627	0.56252	1.30195	0.976036	0.57391	4.25782									Tyrosine-protein phosphatase non-receptor type 1 (EC 3.1.3.48) (Protein-tyrosine phosphatase 1B) (PTP-1B) (Protein-tyrosine phosphatase HA2) (PTP-HA2)	Ptpn1	432	Endoplasmic reticulum membrane; Peripheral membrane protein; Cytoplasmic side.	FUNCTION: Tyrosine-protein phosphatase which acts as a regulator of endoplasmic reticulum unfolded protein response. Mediates dephosphorylation of EIF2AK3/PERK; inactivating the protein kinase activity of EIF2AK3/PERK. May play an important role in CKII- and p60c-src-induced signal transduction cascades. May regulate the EFNA5-EPHA3 signaling pathway which modulates cell reorganization and cell-c…
P03921	NADH-ubiquinone oxidoreductase chain 5	NU5M	8.4	1	4	4	10	1.32483	0.162291	13.1657	0.865677	0.568092	11.0219	0.854417	0.458882	8.17546	2	2	1.1113		0.484724		0.680682		NADH-ubiquinone oxidoreductase chain 5 (EC 1.6.5.3) (NADH dehydrogenase subunit 5)	Mtnd5 mt-Nd5 Nd5	607	Mitochondrion inner membrane; Multi-pass membrane protein.	FUNCTION: Core subunit of the mitochondrial membrane respiratory chain NADH dehydrogenase (Complex I) that is believed to belong to the minimal assembly required for catalysis. Complex I functions in the transfer of electrons from NADH to the respiratory chain. The immediate electron acceptor for the enzyme is believed to be ubiquinone (By similarity).
P63254	Cysteine-rich protein 1	CRIP1	23.38	1	3	3	3	1.31759	0.177961	5.57727	0.965177	0.5712	7.38067	0.997096	0.57391	7.0336									Cysteine-rich protein 1 (CRP-1) (Cysteine-rich intestinal protein) (CRIP)	Crip1 Crip	77		FUNCTION: Seems to have a role in zinc absorption and may function as an intracellular zinc transport protein.
Q9CY27	Very-long-chain enoyl-CoA reductase	TECR	24.03	1	8	8	11	1.31695	0.179132	17.2081	0.785208	0.472534	13.6418	0.778614	0.157807	18.4586	1	1	1.623		0.514182		0.541688	0.11	Very-long-chain enoyl-CoA reductase (EC 1.3.1.93) (Synaptic glycoprotein SC2) (Trans-2,3-enoyl-CoA reductase) (TER)	Tecr Gpsn2	308	Endoplasmic reticulum membrane; Multi-pass membrane protein.	FUNCTION: Reduces trans-2,3-stearoyl-CoA to stearoyl-CoA of long and very long chain fatty acids (By similarity).	Q9NZ01
P10126	Elongation factor 1-alpha 1	EF1A1	33.12	1	13	22	116	1.31667	0.179283	12.7554	1.02603	0.5712	6.8318	1.02895	0.57391	5.5084	2	7	1.55808	0.01	0.903862		0.972179		Elongation factor 1-alpha 1 (EF-1-alpha-1) (Elongation factor Tu) (EF-Tu) (Eukaryotic elongation factor 1 A-1) (eEF1A-1)	Eef1a1 Eef1a	462	Cytoplasm. Nucleus. Nucleus â€º nucleolus.	FUNCTION: This protein promotes the GTP-dependent binding of aminoacyl-tRNA to the A-site of ribosomes during protein biosynthesis. With PARP1 and TXK, forms a complex that acts as a T helper 1 (Th1) cell-specific transcription factor and binds the promoter of IFN-gamma to directly regulate its transcription, and is thus involved importantly in Th1 cytokine production (By similarity).
Q62465	Synaptic vesicle membrane protein VAT-1 homolog	VAT1	35.47	1	11	11	21	1.31548	0.180733	16.0967	0.953983	0.5712	18.3172	0.925359	0.57391	7.6154	8	9	2.02709	0.05	0.762771		0.756554		Synaptic vesicle membrane protein VAT-1 homolog (EC 1.-.-.-)	Vat1 Vat-1	406	Cytoplasm. Mitochondrion outer membrane; Peripheral membrane protein.	FUNCTION: Plays a part in calcium-regulated keratinocyte activation in epidermal repair mechanisms. Has no effect on cell proliferation (By similarity). Possesses ATPase activity. Negatively regulates mitochondrial fusion in cooperation with mitofusin proteins (MFN1-2) (By similarity).	Q99536	yes
Q6ZQI3	Malectin	MLEC	21.99	1	6	6	18	1.31335	0.186446	13.5781	0.820401	0.528359	12.1725	0.806003	0.262881	9.5717	1	1	1.1812		0.609154		0.655205		Malectin	Mlec Kiaa0152	291	Endoplasmic reticulum membrane; Single-pass type I membrane protein.	FUNCTION: Carbohydrate-binding protein with a strong ligand preference for Glc2-N-glycan. May play a role in the early steps of protein N-glycosylation (By similarity).
P28658	Ataxin-10	ATX10	14.95	2	7	7	8	1.31259	0.186575	21.6687	0.960739	0.5712	6.59981	0.96993	0.57391	6.44295	3	3	1.61147		0.677925		0.698849		Ataxin-10 (Brain protein E46) (Spinocerebellar ataxia type 10 protein homolog)	Atxn10 Sca10	475	Cytoplasm â€º perinuclear region.	FUNCTION: Necessary for the survival of cerebellar neurons (By similarity). Induces neuritogenesis by activating the Ras-MAP kinase pathway (By similarity). May play a role in the maintenance of a critical intracellular glycosylation level and homeostasis (By similarity).	Q9UBB4
Q99L43	Phosphatidate cytidylyltransferase 2	CDS2	14.19	1	5	5	17	1.31258	0.186575	15.287	0.869227	0.568092	11.2011	0.801458	0.250778	10.7349	2	2	1.53555		0.529431		0.649441		Phosphatidate cytidylyltransferase 2 (EC 2.7.7.41) (CDP-DAG synthase 2) (CDP-DG synthase 2) (CDP-diacylglycerol synthase 2) (CDS 2) (CDP-diglyceride pyrophosphorylase 2) (CDP-diglyceride synthase 2) (CTP:phosphatidate cytidylyltransferase 2)	Cds2	444	Mitochondrion inner membrane; Multi-pass membrane protein; Matrix side.	FUNCTION: Provides CDP-diacylglycerol an important precursor for the synthesis of phosphatidylinositol, phosphatidylglycerol, and cardiolipin (By similarity).
P32020	Non-specific lipid-transfer protein	NLTP	17.37	1	12	12	62	1.31238	0.186575	7.61136	1.12408	0.565575	7.36116	1.03414	0.57391	5.09311	3	3	2.18188	0.01	1.23783		1.0199		Non-specific lipid-transfer protein (NSL-TP) (EC 2.3.1.176) (Propanoyl-CoA C-acyltransferase) (SCP-chi) (SCPX) (Sterol carrier protein 2) (SCP-2) (Sterol carrier protein X) (SCP-X)	Scp2 Scp-2	547	Cytoplasm. Mitochondrion. Peroxisome.	FUNCTION: Mediates in vitro the transfer of all common phospholipids, cholesterol and gangliosides between membranes. May play a role in regulating steroidogenesis.	P22307
Q8CGP0	Histone H2B type 3-B	H2B3B	72.22	3	3	15	18	1.31085	0.190601	7.10795	1.26941	0.270239	4.07805	1.17156	0.0883533	7.56061									Histone H2B type 3-B	Hist3h2bb Hist3h2bb-ps	126	Nucleus. Chromosome.	FUNCTION: Core component of nucleosome. Nucleosomes wrap and compact DNA into chromatin, limiting DNA accessibility to the cellular machineries which require DNA as a template. Histones thereby play a central role in transcription regulation, DNA repair, DNA replication and chromosomal stability. DNA accessibility is regulated via a complex set of post-translational modifications of histones, als…
Q91V76	Ester hydrolase C11orf54 homolog	CK054	26.03	1	9	9	10	1.31039	0.190621	4.53265	1.02117	0.5712	6.9051	1.03458	0.57391	6.95131									Ester hydrolase C11orf54 homolog (EC 3.1.-.-)		315	Nucleus.	FUNCTION: Exhibits ester hydrolase activity on the substrate p-nitrophenyl acetate (By similarity).	Q9H0W9	yes
Q9CZX0	Elongator complex protein 3	ELP3	12.07	1	6	6	7	1.31006	0.190945	14.3799	0.929787	0.5712	3.93521	0.921985	0.57391	7.87898	1	1	1.26371		0.678392		0.736811		Elongator complex protein 3 (EC 2.3.1.48)	Elp3	547	Cytoplasm. Nucleus.	FUNCTION: Catalytic histone acetyltransferase subunit of the RNA polymerase II elongator complex, which is a component of the RNA polymerase II (Pol II) holoenzyme and is involved in transcriptional elongation. Elongator may play a role in chromatin remodeling and is involved in acetylation of histones H3 and probably H4. May also have a methyltransferase activity. Involved in cell migration.
O08807	Peroxiredoxin-4	PRDX4	20.07	1	3	5	3	1.30416	0.206297	24.6	0.943991	0.5712	9.70265	1.01362	0.57391	11.5177									Peroxiredoxin-4 (EC 1.11.1.15) (Antioxidant enzyme AOE372) (Peroxiredoxin IV) (Prx-IV) (Thioredoxin peroxidase AO372) (Thioredoxin-dependent peroxide reductase A0372)	Prdx4	274	Cytoplasm. Secreted.	FUNCTION: Probably involved in redox regulation of the cell. Regulates the activation of NF-kappa-B in the cytosol by a modulation of I-kappa-B-alpha phosphorylation.
P52760	Ribonuclease UK114	UK114	69.63	2	9	9	70	1.30225	0.211228	18.0008	1.15218	0.544123	9.76851	1.05877	0.569697	6.25518	5	6	2.3233	0.01	0.973456		0.839359		Ribonuclease UK114 (EC 3.1.-.-) (Heat-responsive protein 12)	Hrsp12 Hrp12	135		FUNCTION: Endoribonuclease responsible for the inhibition of the translation by cleaving mRNA. Inhibits cell-free protein synthesis. Cleaves phosphodiester bonds only in single-stranded RNA (By similarity).	P52758	yes
P62717	60S ribosomal protein L18a	RL18A	23.86	1	5	5	7	1.30113	0.213858	3.17548	0.835217	0.56252	11.6707	0.834848	0.390228	16.6782	1	1	1.21175		0.469422		0.608893		60S ribosomal protein L18a	Rpl18a	176			Q02543
Q9CZD3	Glycine--tRNA ligase	SYG	28.53	1	22	23	38	1.30103	0.213858	16.9888	0.991794	0.5712	5.34945	0.996308	0.57391	5.60701	3	3	1.6223	0.05	0.844131		0.88484		Glycine--tRNA ligase (EC 6.1.1.14) (Diadenosine tetraphosphate synthetase) (AP-4-A synthetase) (Glycyl-tRNA synthetase) (GlyRS)	Gars	729	Cytoplasm. Mitochondrion.	FUNCTION: Catalyzes the attachment of glycine to tRNA(Gly). Is also able produce diadenosine tetraphosphate (Ap4A), a universal pleiotropic signaling molecule needed for cell regulation pathways, by direct condensation of 2 ATPs (By similarity).
Q99K85	Phosphoserine aminotransferase	SERC	43.78	1	18	18	91	1.29876	0.219473	16.4205	0.987663	0.5712	6.94377	0.964468	0.57391	7.5672	13	15	1.77076	0.01	0.868759		0.842633		Phosphoserine aminotransferase (PSAT) (EC 2.6.1.52) (Endometrial progesterone-induced protein) (EPIP) (Phosphohydroxythreonine aminotransferase)	Psat1 Psa Psat	370		FUNCTION: Catalyzes the reversible conversion of 3-phosphohydroxypyruvate to phosphoserine and of 3-hydroxy-2-oxo-4-phosphonooxybutanoate to phosphohydroxythreonine (By similarity).
Q62442	Vesicle-associated membrane protein 1	VAMP1	41.53	1	2	4	7	1.2985	0.219604	32.0931	0.854326	0.565575	11.6347	0.861141	0.464682	20.6286	2	2	1.8231		0.65189		0.632275	0.11	Vesicle-associated membrane protein 1 (VAMP-1) (Synaptobrevin-1)	Vamp1 Syb1	118	Cytoplasmic vesicle â€º secretory vesicle â€º synaptic vesicle membrane; Single-pass type IV membrane protein. Cell junction â€º synapse â€º synaptosome. Cytoplasmic vesicle membrane; Single-pass type IV membrane protein. Cell junction â€º synapse â€º synaptosome.	FUNCTION: Involved in the targeting and/or fusion of transport vesicles to their target membrane.	P23763
P63082	V-type proton ATPase 16 kDa proteolipid subunit	VATL	11.61	1	1	1	36	1.29826	0.219679	10.6477	0.562993	0.0015315	32.1863	0.745115	0.0724107	16.4209	6	7	1.0089		0.610344	0.052	0.767801		V-type proton ATPase 16 kDa proteolipid subunit (V-ATPase 16 kDa proteolipid subunit) (PL16) (Vacuolar proton pump 16 kDa proteolipid subunit)	Atp6v0c Atp6c Atp6l Atpl Mvp	155	Vacuole membrane; Multi-pass membrane protein.	FUNCTION: Proton-conducting pore forming subunit of the membrane integral V0 complex of vacuolar ATPase. V-ATPase is responsible for acidifying a variety of intracellular compartments in eukaryotic cells.	P27449
P14602	Heat shock protein beta-1	HSPB1	45.45	1	9	9	12	1.29624	0.225948	11.7041	1.18973	0.475379	10.0014	0.975467	0.57391	6.42669									Heat shock protein beta-1 (HspB1) (Growth-related 25 kDa protein) (Heat shock 25 kDa protein) (HSP 25) (Heat shock 27 kDa protein) (HSP 27) (p25)	Hspb1 Hsp25 Hsp27	209	Cytoplasm. Nucleus. Cytoplasm â€º cytoskeleton â€º spindle.	FUNCTION: Involved in stress resistance and actin organization.
Q69ZK0	Phosphatidylinositol 3,4,5-trisphosphate-dependent Rac exchanger 1 protein	PREX1	3.33	1	5	6	6	1.29348	0.231421	12.9411	0.811001	0.526508	24.0112	0.864656	0.479948	6.03822									Phosphatidylinositol 3,4,5-trisphosphate-dependent Rac exchanger 1 protein (P-Rex1) (PtdIns(3,4,5)-dependent Rac exchanger 1)	Prex1 Kiaa1415	1650	Cytoplasm â€º cytosol. Cell membrane.	FUNCTION: Functions as a RAC guanine nucleotide exchange factor (GEF), which activates the Rac proteins by exchanging bound GDP for free GTP. Its activity is synergistically activated by phosphatidylinositol 3,4,5-trisphosphate and the beta gamma subunits of heterotrimeric G protein. May function downstream of heterotrimeric G proteins in neutrophils (By similarity).
Q8BMJ2	Leucine--tRNA ligase, cytoplasmic	SYLC	6.54	1	7	7	7	1.29174	0.236273	6.93972	0.825403	0.540368	8.32837	0.860926	0.464682	11.2875									Leucine--tRNA ligase, cytoplasmic (EC 6.1.1.4) (Leucyl-tRNA synthetase) (LeuRS)	Lars	1178	Cytoplasm.
Q8BSI6	R3H and coiled-coil domain-containing protein 1	R3HC1	7.05	1	4	4	5	1.2911	0.237276	8.05384	1.04441	0.5712	8.80999	1.05554	0.57391	9.72834									R3H and coiled-coil domain-containing protein 1	R3hcc1	596
Q9DBG6	Dolichyl-diphosphooligosaccharide--protein glycosyltransferase subunit 2	RPN2	11.73	1	6	6	7	1.29105	0.237276	3.67343	0.840776	0.56252	25.6335	0.874475	0.504559	4.8362	2	3	1.41832		0.799845		0.709149	0.11	Dolichyl-diphosphooligosaccharide--protein glycosyltransferase subunit 2 (EC 2.4.99.18) (Dolichyl-diphosphooligosaccharide--protein glycosyltransferase 63 kDa subunit) (Ribophorin II) (RPN-II) (Ribophorin-2)	Rpn2	631	Endoplasmic reticulum membrane; Multi-pass membrane protein.	FUNCTION: Essential subunit of the N-oligosaccharyl transferase (OST) complex which catalyzes the transfer of a high mannose oligosaccharide from a lipid-linked oligosaccharide donor to an asparagine residue within an Asn-X-Ser/Thr consensus motif in nascent polypeptide chains (By similarity).	P04844	yes
Q99JG2	Prosaposin receptor GPR37L1	ETBR2	3.74	1	2	2	3	1.28938	0.240436	16.7749	0.771393	0.440331	8.15561	0.801782	0.250778	2.13137									Prosaposin receptor GPR37L1 (Endothelin B receptor-like protein 2) (ETBR-LP-2) (G-protein coupled receptor 37-like 1)	Gpr37l1 Etbrlp2	481	Cell membrane; Multi-pass membrane protein.	FUNCTION: Receptor for the neuroprotective and glioprotective factor prosaposin. Ligand binding induces endocytosis, followed by an ERK phosphorylation cascade (By similarity).
P18653	Ribosomal protein S6 kinase alpha-1	KS6A1	8.43	2	6	6	6	1.28936	0.240436	7.75435	1.00181	0.5712	8.64067	0.978335	0.57391	3.31149									Ribosomal protein S6 kinase alpha-1 (S6K-alpha-1) (EC 2.7.11.1) (90 kDa ribosomal protein S6 kinase 1) (p90-RSK 1) (p90RSK1) (p90S6K) (MAP kinase-activated protein kinase 1a) (MAPK-activated protein kinase 1a) (MAPKAP kinase 1a) (MAPKAPK-1a) (Ribosomal S6 kinase 1) (RSK-1)	Rps6ka1 Mapkapk1a Rsk1	724	Nucleus. Cytoplasm.	FUNCTION: Serine/threonine-protein kinase that acts downstream of ERK (MAPK1/ERK2 and MAPK3/ERK1) signaling and mediates mitogenic and stress-induced activation of the transcription factors CREB1, ETV1/ER81 and NR4A1/NUR77, regulates translation through RPS6 and EIF4B phosphorylation, and mediates cellular proliferation, survival, and differentiation by modulating mTOR signaling and repressing pr…
Q7TSV4	Phosphoglucomutase-2	PGM2	6.29	1	3	3	6	1.28886	0.241542	11.7306	0.880343	0.568092	6.50561	0.884878	0.532153	1.53566									Phosphoglucomutase-2 (PGM 2) (EC 5.4.2.2) (Glucose phosphomutase 2) (Phosphodeoxyribomutase) (Phosphoglucomutase-1) (Phosphopentomutase) (EC 5.4.2.7)	Pgm2 Pgm1	620	Cytoplasm.	FUNCTION: Catalyzes the conversion of the nucleoside breakdown products ribose-1-phosphate and deoxyribose-1-phosphate to the corresponding 5-phosphopentoses. May also catalyze the interconversion of glucose-1-phosphate and glucose-6-phosphate. Has low glucose 1,6-bisphosphate synthase activity (By similarity).
P51432	1-phosphatidylinositol 4,5-bisphosphate phosphodiesterase beta-3	PLCB3	4.62	1	5	5	5	1.28826	0.243037	8.27852	0.97051	0.5712	6.47052	1.01825	0.57391	9.34827									1-phosphatidylinositol 4,5-bisphosphate phosphodiesterase beta-3 (EC 3.1.4.11) (Phosphoinositide phospholipase C-beta-3) (Phospholipase C-beta-3) (PLC-beta-3)	Plcb3	1234	Nucleus.	FUNCTION: The production of the second messenger molecules diacylglycerol (DAG) and inositol 1,4,5-trisphosphate (IP3) is mediated by activated phosphatidylinositol-specific phospholipase C enzymes.
O89023	Tripeptidyl-peptidase 1	TPP1	6.23	1	3	3	9	1.288	0.243236	10.9099	0.983883	0.5712	7.8173	1.05951	0.567946	6.61337									Tripeptidyl-peptidase 1 (TPP-1) (EC 3.4.14.9) (Lysosomal pepstatin-insensitive protease) (LPIC) (Tripeptidyl aminopeptidase) (Tripeptidyl-peptidase I) (TPP-I)	Tpp1 Cln2	562	Lysosome. Melanosome.	FUNCTION: Lysosomal serine protease with tripeptidyl-peptidase I activity. May act as a non-specific lysosomal peptidase which generates tripeptides from the breakdown products produced by lysosomal proteinases. Requires substrates with an unsubstituted N-terminus (By similarity).
Q8VHY0	Chondroitin sulfate proteoglycan 4	CSPG4	2.45	1	4	4	4	1.2865	0.243668	14.7518	0.961751	0.5712	7.86249	0.951962	0.57391	19.4365									Chondroitin sulfate proteoglycan 4 (Chondroitin sulfate proteoglycan NG2) (Proteoglycan AN2)	Cspg4 An2 Kiaa4232 Ng2	2327	Apical cell membrane; Single-pass type I membrane protein; Extracellular side. Cell projection â€º lamellipodium membrane; Single-pass type I membrane protein; Extracellular side.	FUNCTION: Proteoglycan playing a role in cell proliferation and migration which stimulates endothelial cells motility during microvascular morphogenesis. May also inhibit neurite outgrowth and growth cone collapse during axon regeneration. Cell surface receptor for collagen alpha 2(VI) which may confer cells ability to migrate on that substrate. Binds through its extracellular N-terminus growth f…	Q6UVK1	yes	yes
P97371	Proteasome activator complex subunit 1	PSME1	65.46	1	14	14	32	1.28645	0.243668	12.7389	1.08247	0.5712	10.081	1.06427	0.560204	8.35379	8	8	1.73932	0.05	1.13618		1.14206		Proteasome activator complex subunit 1 (11S regulator complex subunit alpha) (REG-alpha) (Activator of multicatalytic protease subunit 1) (Proteasome activator 28 subunit alpha) (PA28a) (PA28alpha)	Psme1	249		FUNCTION: Implicated in immunoproteasome assembly and required for efficient antigen processing. The PA28 activator complex enhances the generation of class I binding peptides by altering the cleavage pattern of the proteasome.	Q06323		yes
P56564	Excitatory amino acid transporter 1	EAA1	14.55	1	5	7	87	1.28624	0.243668	16.0592	0.825286	0.540368	23.8643	0.823426	0.34383	16.656	4	7	1.64492		0.516686		0.682783		Excitatory amino acid transporter 1 (Glial high affinity glutamate transporter) (High-affinity neuronal glutamate transporter) (Sodium-dependent glutamate/aspartate transporter 1) (GLAST-1) (Solute carrier family 1 member 3)	Slc1a3 Eaat1 Gmt1	543	Membrane; Multi-pass membrane protein.	FUNCTION: Transports L-glutamate and also L- and D-aspartate. Essential for terminating the postsynaptic action of glutamate by rapidly removing released glutamate from the synaptic cleft. Acts as a symport by cotransporting sodium.
Q91YP2	Neurolysin, mitochondrial	NEUL	14.77	1	10	10	12	1.28464	0.248262	5.4726	0.903977	0.5712	5.70792	1.01446	0.57391	11.4059									Neurolysin, mitochondrial (EC 3.4.24.16) (Microsomal endopeptidase) (MEP) (Mitochondrial oligopeptidase M) (Neurotensin endopeptidase)	Nln	704	Mitochondrion intermembrane space. Cytoplasm.	FUNCTION: Hydrolyzes oligopeptides such as neurotensin, bradykinin and dynorphin A (By similarity).
P70460	Vasodilator-stimulated phosphoprotein	VASP	16.27	1	5	5	6	1.28183	0.255356	15.3168	1.13989	0.56252	8.77232	1.08238	0.500385	7.77953									Vasodilator-stimulated phosphoprotein (VASP)	Vasp	375	Cytoplasm. Cytoplasm â€º cytoskeleton. Cell junction â€º focal adhesion. Cell junction â€º tight junction. Cell projection â€º lamellipodium membrane. Cell projection â€º filopodium membrane.	FUNCTION: Ena/VASP proteins are actin-associated proteins involved in a range of processes dependent on cytoskeleton remodeling and cell polarity such as axon guidance, lamellipodial and filopodial dynamics, platelet activation and cell migration. VASP promotes actin filament elongation. It protects the barbed end of growing actin filaments against capping and increases the rate of actin polymeri…
Q8QZY1	Eukaryotic translation initiation factor 3 subunit L	EIF3L	22.7	1	12	12	12	1.28138	0.255568	15.3033	0.837192	0.56252	12.1526	0.89508	0.554043	4.88317	1	1	1.44662		0.914626		0.83289		Eukaryotic translation initiation factor 3 subunit L (eIF3l) (66 kDa tyrosine-rich heat shock protein) (67 kDa polymerase-associated factor) (Eukaryotic translation initiation factor 3 subunit 6-interacting protein) (Eukaryotic translation initiation factor 3 subunit E-interacting protein) (HSP-66Y) (PAF67)	Eif3l Eif3eip Eif3s6ip Paf67	564	Cytoplasm.	FUNCTION: Component of the eukaryotic translation initiation factor 3 (eIF-3) complex, which is required for several steps in the initiation of protein synthesis. The eIF-3 complex associates with the 40S ribosome and facilitates the recruitment of eIF-1, eIF-1A, eIF-2:GTP:methionyl-tRNAi and eIF-5 to form the 43S preinitiation complex (43S PIC). The eIF-3 complex stimulates mRNA recruitment to t…
Q07235	Glia-derived nexin	GDN	29.72	1	11	11	15	1.28099	0.256323	14.5316	1.13784	0.56252	8.48846	1.20722	0.0230676	8.12102									Glia-derived nexin (GDN) (Peptidase inhibitor 7) (PI-7) (Protease nexin 1) (PN-1) (Protease nexin I) (Serine protease-inhibitor 4) (Serpin E2)	Serpine2 Pi7 Pn1 Spi4	397	Secreted â€º extracellular space.	FUNCTION: Serine protease inhibitor with activity toward thrombin, trypsin, and urokinase. Promotes neurite extension by inhibiting thrombin. Binds heparin.	P07093	yes
O88587	Catechol O-methyltransferase	COMT	31.7	1	7	7	13	1.28042	0.25699	9.36518	0.959427	0.5712	4.96246	0.962054	0.57391	10.1563									Catechol O-methyltransferase (EC 2.1.1.6)	Comt Comt1	265	Cytoplasm. Cell membrane; Single-pass type II membrane protein; Extracellular side.	FUNCTION: Catalyzes the O-methylation, and thereby the inactivation, of catecholamine neurotransmitters and catechol hormones. Also shortens the biological half-lives of certain neuroactive drugs, like L-DOPA, alpha-methyl DOPA and isoproterenol.
Q8BTY1	Kynurenine--oxoglutarate transaminase 1	KAT1	10.38	1	3	4	3	1.28042	0.25699	2.10961	1.02444	0.5712	0.573354	1.03424	0.57391	2.20129									Kynurenine--oxoglutarate transaminase 1 (EC 2.6.1.7) (Cysteine-S-conjugate beta-lyase) (EC 4.4.1.13) (Glutamine transaminase K) (GTK) (Glutamine--phenylpyruvate transaminase) (EC 2.6.1.64) (Kynurenine aminotransferase I) (KATI) (Kynurenine--oxoglutarate transaminase I)	Ccbl1 Kat	424	Cytoplasm.	FUNCTION: Catalyzes the irreversible transamination of the L-tryptophan metabolite L-kynurenine to form kynurenic acid (KA). Metabolizes the cysteine conjugates of certain halogenated alkenes and alkanes to form reactive metabolites. Catalyzes the beta-elimination of S-conjugates and Se-conjugates of L-(seleno)cysteine, resulting in the cleavage of the C-S or C-Se bond (By similarity).
P48962	ADP/ATP translocase 1	ADT1	56.04	1	15	24	119	1.27991	0.25699	11.9047	0.905418	0.5712	15.7522	0.835946	0.39328	10.5629	12	25	1.13044		0.66744		0.757897		ADP/ATP translocase 1 (ADP,ATP carrier protein 1) (ADP,ATP carrier protein, heart/skeletal muscle isoform T1) (Adenine nucleotide translocator 1) (ANT 1) (Solute carrier family 25 member 4) (mANC1)	Slc25a4 Anc1 Ant1	298	Mitochondrion inner membrane; Multi-pass membrane protein.	FUNCTION: Catalyzes the exchange of cytoplasmic ADP with mitochondrial ATP across the mitochondrial inner membrane.
P53986	Monocarboxylate transporter 1	MOT1	6.69	1	4	4	5	1.27951	0.25699	10.8709	0.725134	0.292921	13.5717	0.744289	0.0718354	12.7561									Monocarboxylate transporter 1 (MCT 1) (Solute carrier family 16 member 1)	Slc16a1 Mct1	493	Cell membrane; Multi-pass membrane protein.	FUNCTION: Proton-coupled monocarboxylate transporter. Catalyzes the rapid transport across the plasma membrane of many monocarboxylates such as lactate, pyruvate, branched-chain oxo acids derived from leucine, valine and isoleucine, and the ketone bodies acetoacetate, beta-hydroxybutyrate and acetate. Depending on the tissue and on cicumstances, mediates the import or export of lactic acid and ke…	P53985	yes
Q61704	Inter-alpha-trypsin inhibitor heavy chain H3	ITIH3	6.52	1	5	5	7	1.27942	0.25699	8.07734	2.35506	0	16.2244	1.33825	5.37766e-06	16.4834									Inter-alpha-trypsin inhibitor heavy chain H3 (ITI heavy chain H3) (ITI-HC3) (Inter-alpha-inhibitor heavy chain 3)	Itih3	889	Secreted.	FUNCTION: May act as a carrier of hyaluronan in serum or as a binding protein between hyaluronan and other matrix protein, including those on cell surfaces in tissues to regulate the localization, synthesis and degradation of hyaluronan which are essential to cells undergoing biological processes (By similarity).	Q06033	yes	yes
Q9D517	1-acyl-sn-glycerol-3-phosphate acyltransferase gamma	PLCC	16.49	1	6	6	6	1.27924	0.25699	11.5826	0.729083	0.305959	17.7262	0.782239	0.174179	10.0387	1	1	1.2079		1.36382		0.840207		1-acyl-sn-glycerol-3-phosphate acyltransferase gamma (EC 2.3.1.51) (1-acylglycerol-3-phosphate O-acyltransferase 3) (1-AGP acyltransferase 3) (1-AGPAT 3) (Lysophosphatidic acid acyltransferase gamma) (LPAAT-gamma)	Agpat3	376	Endoplasmic reticulum membrane; Multi-pass membrane protein. Nucleus envelope.	FUNCTION: Converts lysophosphatidic acid (LPA) into phosphatidic acid by incorporating an acyl moiety at the sn-2 position of the glycerol backbone. Acts on LPA containing saturated or unsaturated fatty acids C16:0-C20:4 at the sn-1 position using C18:1, C20:4 or C18:2-CoA as the acyl donor. Also acts on lysophosphatidylcholine, lysophosphatidylinositol and lysophosphatidylserine using C18:1 or C…	Q9NRZ7
P24369	Peptidyl-prolyl cis-trans isomerase B	PPIB	62.96	1	14	15	92	1.27817	0.259725	11.2554	1.14823	0.554795	8.66421	1.03114	0.57391	5.12643	4	5	1.82892	0.01	1.13573		0.975184		Peptidyl-prolyl cis-trans isomerase B (PPIase B) (EC 5.2.1.8) (CYP-S1) (Cyclophilin B) (Rotamase B) (S-cyclophilin) (SCYLP)	Ppib	216	Endoplasmic reticulum lumen. Melanosome.	FUNCTION: PPIases accelerate the folding of proteins. It catalyzes the cis-trans isomerization of proline imidic peptide bonds in oligopeptides.	P23284	yes	yes
Q05816	Fatty acid-binding protein, epidermal	FABP5	45.19	1	7	7	97	1.27656	0.265509	15.2065	1.03414	0.5712	7.42137	0.989748	0.57391	6.69175	6	6	1.7392	0.05	1.30901		1.05803		Fatty acid-binding protein, epidermal (Epidermal-type fatty acid-binding protein) (E-FABP) (Fatty acid-binding protein 5) (Keratinocyte lipid-binding protein) (Psoriasis-associated fatty acid-binding protein homolog) (PA-FABP)	Fabp5 Fabpe Klbp Mal1	135	Cytoplasm.	FUNCTION: High specificity for fatty acids. Highest affinity for C18 chain length (By similarity).
Q8K3E5	Jouberin	AHI1	7.74	2	6	7	8	1.27325	0.275282	16.2927	1.28803	0.203138	14.9224	1.01891	0.57391	9.67248									Jouberin (Abelson helper integration site 1 protein) (AHI-1)	Ahi1	1047	Cytoplasm â€º cytoskeleton â€º cilium basal body. Cell junction â€º adherens junction.	FUNCTION: Component of the tectonic-like complex, a complex localized at the transition zone of primary cilia and acting as a barrier that prevents diffusion of transmembrane proteins between the cilia and plasma membranes.
Q9WTX2	Interferon-inducible double-stranded RNA-dependent protein kinase activator A	PRKRA	13.42	1	4	4	4	1.27163	0.278857	7.85438	1.10926	0.568092	3.80813	0.977381	0.57391	8.22556									Interferon-inducible double-stranded RNA-dependent protein kinase activator A (PKR-associated protein X) (PKR-associating protein X) (RAX) (Protein activator of the interferon-induced protein kinase) (Protein kinase, interferon-inducible double-stranded RNA-dependent activator)	Prkra Rax	313	Cytoplasm â€º perinuclear region. Cytoplasm.	FUNCTION: Required for siRNA production by DICER1 and for subsequent siRNA-mediated post-transcriptional gene silencing. Does not seem to be required for processing of pre-miRNA to miRNA by DICER1 (By similarity). Activates EIF2AK2/PKR in the absence of double-stranded RNA (dsRNA), leading to phosphorylation of EIF2S1/EFI2-alpha and inhibition of translation and induction of apoptosis. Promotes U…
O55222	Integrin-linked protein kinase	ILK	14.38	1	7	7	7	1.27158	0.278857	11.7334	0.871016	0.568092	6.66611	0.950201	0.57391	5.56124									Integrin-linked protein kinase (EC 2.7.11.1)	Ilk	452	Cell junction â€º focal adhesion. Cell membrane; Peripheral membrane protein; Cytoplasmic side. Cytoplasm â€º myofibril â€º sarcomere. Cell projection â€º lamellipodium.	FUNCTION: Receptor-proximal protein kinase regulating integrin-mediated signal transduction. May act as a mediator of inside-out integrin signaling. Focal adhesion protein part of the complex ILK-PINCH. This complex is considered to be one of the convergence points of integrin- and growth factor-signaling pathway. Could be implicated in mediating cell architecture, adhesion to integrin substrates…
Q80X90	Filamin-B	FLNB	3	1	6	8	6	1.27148	0.278857	4.88544	0.85509	0.565575	8.91864	0.893395	0.550105	5.34967									Filamin-B (FLN-B) (ABP-280-like protein) (Actin-binding-like protein) (Beta-filamin)	Flnb	2602	Cytoplasm â€º cell cortex. Cytoplasm â€º myofibril â€º sarcomere â€º Z line. Cytoplasm â€º cytoskeleton.	FUNCTION: Connects cell membrane constituents to the actin cytoskeleton. May promote orthogonal branching of actin filaments and links actin filaments to membrane glycoproteins. Anchors various transmembrane proteins to the actin cytoskeleton (By similarity).
Q99M31	Heat shock 70 kDa protein 14	HSP7E	6.68	1	3	3	3	1.26987	0.282866	5.84093	0.919933	0.5712	3.00349	1.02937	0.57391	1.0488									Heat shock 70 kDa protein 14 (NST-1) (hsr.1)	Hspa14 Hsp70-4	509	Cytoplasm â€º cytosol.	FUNCTION: Component of the ribosome-associated complex (RAC), a complex involved in folding or maintaining nascent polypeptides in a folding-competent state. In the RAC complex, binds to the nascent polypeptide chain, while DNAJC2 stimulates its ATPase activity (By similarity).
Q99PU5	Long-chain-fatty-acid--CoA ligase ACSBG1	ACBG1	26.35	1	17	17	28	1.26864	0.285309	24.0352	0.872246	0.568092	19.9016	0.922171	0.57391	10.4024	9	10	2.08723		0.555892		0.69396		Long-chain-fatty-acid--CoA ligase ACSBG1 (EC 6.2.1.3) (Acyl-CoA synthetase bubblegum family member 1) (mBG1) (Gonadotropin-regulated long chain acyl CoA synthetase) (GR-LACS) (Lipidosin)	Acsbg1 Kiaa0631 Lpd	721	Cytoplasm. Cytoplasmic vesicle. Microsome. Endoplasmic reticulum.	FUNCTION: Mediates activation of long-chain fatty acids for both synthesis of cellular lipids, and degradation via beta-oxidation. Able to activate long-chain fatty acids. Can activate diverse saturated, monosaturated and polyunsaturated fatty acids (By similarity).
P12660	Purkinje cell protein 2	PCP2	12.5	1	1	1	5	1.26727	0.289676	18.0175	0.61763	0.0190368	22.482	0.660319	0.00122134	19.8494	2	2	3.09546		0.42097		0.386944		Purkinje cell protein 2 (Protein PCD-5) (Purkinje cell-specific protein L7)	Pcp2 Pcp-2	120		FUNCTION: May function as a cell-type specific modulator for G protein-mediated cell signaling.	Q8IVA1	yes
P16460	Argininosuccinate synthase	ASSY	21.84	1	11	11	28	1.26584	0.293292	10.6142	1.03143	0.5712	14.3525	0.968032	0.57391	7.40147	1	1	1.48069		0.948397		0.834494		Argininosuccinate synthase (EC 6.3.4.5) (Citrulline--aspartate ligase)	Ass1 Ass	412		FUNCTION: Is indirectly involved in the control of blood pressure (By similarity).
Q99JX7	Nuclear RNA export factor 1	NXF1	2.43	1	2	2	3	1.26125	0.308142	4.08729	0.962736	0.5712	3.58565	0.934399	0.57391	2.84289									Nuclear RNA export factor 1 (Tip-associated protein) (Tip-associating protein) (mRNA export factor TAP)	Nxf1 Tap	618	Nucleus â€º nucleoplasm. Nucleus speckle. Cytoplasm.	FUNCTION: Involved in the nuclear export of mRNA species bearing retroviral constitutive transport elements (CTE) and in the export of mRNA from the nucleus to the cytoplasm (TAP/NFX1 pathway). The NXF1-NXT1 heterodimer is involved in the export of HSP70 mRNA in conjunction with ALYREF/THOC4 and THOC5 components of the TREX complex (By similaity). ALYREF/THOC4- or Alyref2/Refbp2-bound mRNA is tho…
Q3TYX3	SET and MYND domain-containing protein 5	SMYD5	14.42	1	5	5	6	1.26117	0.308142	5.98606	0.955816	0.5712	11.6101	1.04369	0.57391	4.85442									SET and MYND domain-containing protein 5 (EC 2.1.1.-) (Protein NN8-4AG) (Retinoic acid-induced protein 15)	Smyd5 Rai15	416
P97822	Acidic leucine-rich nuclear phosphoprotein 32 family member E	AN32E	33.08	2	8	8	17	1.26078	0.309132	9.78212	0.98853	0.5712	7.36963	1.11262	0.361941	10.1668	1	1	2.25141	0.01	0.836963		1.05026		Acidic leucine-rich nuclear phosphoprotein 32 family member E (Cerebellar postnatal development protein 1) (LANP-like protein) (LANP-L)	Anp32e Cpd1	260	Cytoplasm. Nucleus.	FUNCTION: Histone chaperone that specifically mediates the genome-wide removal of histone H2A.Z/H2AFZ from the nucleosome: removes H2A.Z/H2AFZ from its normal sites of deposition, especially from enhancer and insulator regions. Not involved in deposition of H2A.Z/H2AFZ in the nucleosome. May stabilize the evicted H2A.Z/H2AFZ-H2B dimer, thus shifting the equilibrium towards dissociation and the of…	Q9BTT0
Q8VDM6	Heterogeneous nuclear ribonucleoprotein U-like protein 1	HNRL1	8.03	1	6	7	7	1.26058	0.309216	11.818	0.938929	0.5712	4.09759	1.01801	0.57391	2.85271									Heterogeneous nuclear ribonucleoprotein U-like protein 1	Hnrnpul1 Hnrpul1	859	Nucleus.	FUNCTION: Acts as a basic transcriptional regulator. Represses basic transcription driven by several virus and cellular promoters. When associated with BRD7, activates transcription of glucocorticoid-responsive promoter in the absence of ligand-stimulation. Plays also a role in mRNA processing and transport. Binds avidly to poly(G) and poly(C) RNA homopolymers in vitro (By similarity).
Q80TB8	Synaptic vesicle membrane protein VAT-1 homolog-like	VAT1L	41.25	1	17	17	28	1.26016	0.309962	11.1815	1.26286	0.290661	12.8163	1.03995	0.57391	9.15323	4	4	1.5223		0.987065		0.817434		Synaptic vesicle membrane protein VAT-1 homolog-like (EC 1.-.-.-)	Vat1l Kiaa1576	417
P26231	Catenin alpha-1	CTNA1	16	1	7	14	9	1.26005	0.309962	27.3223	0.893319	0.5712	9.39741	0.98792	0.57391	12.9047									Catenin alpha-1 (102 kDa cadherin-associated protein) (Alpha E-catenin) (CAP102)	Ctnna1 Catna1	906	Cytoplasm â€º cytoskeleton. Cell junction â€º adherens junction. Cell membrane; Peripheral membrane protein; Cytoplasmic side. Cell junction.	FUNCTION: Associates with the cytoplasmic domain of a variety of cadherins. The association of catenins to cadherins produces a complex which is linked to the actin filament network, and which seems to be of primary importance for cadherins cell-adhesion properties. Can associate with both E- and N-cadherins. Originally believed to be a stable component of E-cadherin/catenin adhesion complexes an…
P21300	Aldose reductase-related protein 1	ALD1	16.14	1	2	6	3	1.25964	0.310723	0.347851	0.993046	0.5712	4.01565	0.955863	0.57391	4.48989									Aldose reductase-related protein 1 (EC 1.1.1.21) (Aldehyde reductase) (AR) (Aldo-keto reductase family 1 member B7) (MVDP) (Vas deferens androgen-dependent protein)	Akr1b7 Avdp	316	Cytoplasm.	FUNCTION: Reduces a broad range of aliphatic and aromatic aldehydes to the corresponding alcohols. May play a role in the metabolism of xenobiotic aromatic aldehydes (By similarity). The role of MVDP in sperm maturation and storage may be related to its potential capacity to produce fructose, or MVDP may play an osmoregulatory role by producing sorbitol.
Q08943	FACT complex subunit SSRP1	SSRP1	5.79	1	4	4	4	1.25744	0.318045	11.0804	1.14303	0.56252	2.67396	1.13014	0.259237	8.58957									FACT complex subunit SSRP1 (Facilitates chromatin transcription complex subunit SSRP1) (Recombination signal sequence recognition protein 1) (Structure-specific recognition protein 1) (T160)	Ssrp1	708	Nucleus. Nucleus â€º nucleolus. Chromosome.	FUNCTION: Component of the FACT complex, a general chromatin factor that acts to reorganize nucleosomes. The FACT complex is involved in multiple processes that require DNA as a template such as mRNA elongation, DNA replication and DNA repair. During transcription elongation the FACT complex acts as a histone chaperone that both destabilizes and restores nucleosomal structure. It facilitates the …
Q61249	Immunoglobulin-binding protein 1	IGBP1	17.35	1	5	5	7	1.2563	0.32128	9.83364	1.167	0.526508	2.80523	1.06776	0.54883	3.17832									Immunoglobulin-binding protein 1 (Alpha4 phosphoprotein) (CD79a-binding protein 1) (Lymphocyte signal transduction molecule alpha 4) (Protein phosphatase 2/4/6 regulatory subunit) (p52)	Igbp1 Pc52	340	Cytoplasm.	FUNCTION: Associated to surface IgM-receptor; may be involved in signal transduction. Involved in regulation of the catalytic activity of the phosphatases PP2A, PP4 and PP6 by protecting their partially folded catalytic subunits from degradative polyubiquitination until they associate with regulatory subunits.
Q9DCL9	Multifunctional protein ADE2	PUR6	33.41	2	14	14	18	1.25623	0.32128	12.3713	0.952598	0.5712	8.49994	0.972413	0.57391	4.62149	3	3	1.48262		0.732434		0.727507		Multifunctional protein ADE2 [Includes: Phosphoribosylaminoimidazole-succinocarboxamide synthase (EC 6.3.2.6) (SAICAR synthetase); Phosphoribosylaminoimidazole carboxylase (EC 4.1.1.21) (AIR carboxylase) (AIRC)]	Paics	425
Q99JP6	Homer protein homolog 3	HOME3	39.61	1	13	14	16	1.25156	0.335157	6.89156	0.812229	0.526508	11.3588	0.782601	0.175228	8.7728	6	7	3.70493		0.16743		0.164127		Homer protein homolog 3 (Homer-3)	Homer3	356	Cytoplasm. Cell junction â€º synapse â€º postsynaptic cell membrane â€º postsynaptic density. Cell junction â€º synapse.	FUNCTION: Postsynaptic density scaffolding protein. Binds and cross-links cytoplasmic regions of GRM1, GRM5, ITPR1, DNM3, RYR1, RYR2, SHANK1 and SHANK3. By physically linking GRM1 and GRM5 with ER-associated ITPR1 receptors, it aids the coupling of surface receptors to intracellular calcium release. Isoforms can be differently regulated and may play an important role in maintaining the plasticity…	Q9NSC5
Q8BGQ7	Alanine--tRNA ligase, cytoplasmic	SYAC	38.84	3	34	34	99	1.24972	0.341293	18.1115	0.924794	0.5712	7.55372	0.952253	0.57391	6.61408	11	13	1.57338	0.05	0.809462		0.892513		Alanine--tRNA ligase, cytoplasmic (EC 6.1.1.7) (Alanyl-tRNA synthetase) (AlaRS)	Aars	968	Cytoplasm.	FUNCTION: Catalyzes the attachment of alanine to tRNA(Ala) in a two-step reaction: alanine is first activated by ATP to form Ala-AMP and then transferred to the acceptor end of tRNA(Ala). Also edits incorrectly charged tRNA(Ala) via its editing domain.	P49588	yes	yes
O54950	5'-AMP-activated protein kinase subunit gamma-1	AAKG1	14.24	1	2	4	3	1.24969	0.341293	6.27045	0.994499	0.5712	17.7278	0.958212	0.57391	5.42145									5'-AMP-activated protein kinase subunit gamma-1 (AMPK gamma1) (AMPK subunit gamma-1) (AMPKg)	Prkag1 Prkaac	330		FUNCTION: AMP/ATP-binding subunit of AMP-activated protein kinase (AMPK), an energy sensor protein kinase that plays a key role in regulating cellular energy metabolism. In response to reduction of intracellular ATP levels, AMPK activates energy-producing pathways and inhibits energy-consuming processes: inhibits protein, carbohydrate and lipid biosynthesis, as well as cell growth and proliferati…
P51410	60S ribosomal protein L9	RL9	22.92	1	4	4	7	1.24867	0.343038	23.5996	0.924378	0.5712	12.4996	0.932718	0.57391	7.30127	2	2	1.38206		0.710676		0.78615		60S ribosomal protein L9	Rpl9	192
Q9CPU4	Microsomal glutathione S-transferase 3	MGST3	17.65	1	2	2	3	1.24828	0.344113	2.65694	0.800262	0.505612	0.318427	0.723085	0.0344933	18.6522	3	3	1.10466		0.66068		0.806621		Microsomal glutathione S-transferase 3 (Microsomal GST-3) (EC 2.5.1.18) (Microsomal GST-III)	Mgst3	153	Endoplasmic reticulum membrane; Multi-pass membrane protein. Microsome membrane; Multi-pass membrane protein. Microsome membrane; Lipid-anchor.	FUNCTION: Also functions as a glutathione peroxidase (By similarity).	O14880
P51660	Peroxisomal multifunctional enzyme type 2	DHB4	30.88	1	21	21	39	1.2479	0.344177	12.1421	1.0262	0.5712	8.19755	0.989059	0.57391	8.04112	2	5	1.80487	0.01	0.786369		0.740764		Peroxisomal multifunctional enzyme type 2 (MFE-2) (17-beta-hydroxysteroid dehydrogenase 4) (17-beta-HSD 4) (D-bifunctional protein) (DBP) (Multifunctional protein 2) (MPF-2) [Cleaved into: (3R)-hydroxyacyl-CoA dehydrogenase (EC 1.1.1.n12); Enoyl-CoA hydratase 2 (EC 4.2.1.107) (EC 4.2.1.119) (3-alpha,7-alpha,12-alpha-trihydroxy-5-beta-cholest-24-enoyl-CoA hydratase)]	Hsd17b4 Edh17b4	735	Peroxisome.	FUNCTION: Bifunctional enzyme acting on the peroxisomal beta-oxidation pathway for fatty acids. Catalyzes the formation of 3-ketoacyl-CoA intermediates from both straight-chain and 2-methyl-branched-chain fatty acids (By similarity).
Q8BU30	Isoleucine--tRNA ligase, cytoplasmic	SYIC	6.81	1	9	9	13	1.24771	0.344177	10.2624	0.875682	0.568092	10.4862	0.883551	0.529066	4.59165									Isoleucine--tRNA ligase, cytoplasmic (EC 6.1.1.5) (Isoleucyl-tRNA synthetase) (IRS) (IleRS)	Iars	1262	Cytoplasm.
Q6PD26	GPI transamidase component PIG-S	PIGS	8.29	1	4	4	5	1.2464	0.347027	4.18581	0.830738	0.554795	9.83484	0.847474	0.436645	9.73625									GPI transamidase component PIG-S (Phosphatidylinositol-glycan biosynthesis class S protein)	Pigs	555	Endoplasmic reticulum membrane; Multi-pass membrane protein.	FUNCTION: Component of the GPI transamidase complex. Essential for transfer of GPI to proteins, particularly for formation of carbonyl intermediates (By similarity).
Q8BFS6	Calcineurin-like phosphoesterase domain-containing protein 1	CPPED	28.21	3	7	7	7	1.24591	0.347185	6.34227	1.01668	0.5712	3.54948	1.04986	0.57391	11.4629									Calcineurin-like phosphoesterase domain-containing protein 1 (EC 3.1.-.-)	Cpped1 Cstp1	312		FUNCTION: May play an inhibitory role in glucose uptake by adipocytes (By similarity).
Q01149	Collagen alpha-2(I) chain	CO1A2	2.84	1	3	3	3	1.24581	0.347185	3.93665	0.803414	0.510027	2.54218	0.947918	0.57391	1.5406	1	2	1.02723		0.9815		1.00439		Collagen alpha-2(I) chain (Alpha-2 type I collagen)	Col1a2 Cola2	1372	Secreted â€º extracellular space â€º extracellular matrix.	FUNCTION: Type I collagen is a member of group I collagen (fibrillar forming collagen).
P31786	Acyl-CoA-binding protein	ACBP	71.26	1	9	9	258	1.2439	0.355271	13.3283	1.17363	0.513396	8.70808	1.07834	0.519022	6.84261	7	10	2.29658	0.01	1.56367		1.0587		Acyl-CoA-binding protein (ACBP) (Diazepam-binding inhibitor) (DBI) (Endozepine) (EP)	Dbi	87	Endoplasmic reticulum. Golgi apparatus.	FUNCTION: Binds medium- and long-chain acyl-CoA esters with very high affinity and may function as an intracellular carrier of acyl-CoA esters. It is also able to displace diazepam from the benzodiazepine (BZD) recognition site located on the GABA type A receptor. It is therefore possible that this protein also acts as a neuropeptide to modulate the action of the GABA receptor.	P07108	yes	yes
Q8BGR9	Ubiquitin-like domain-containing CTD phosphatase 1	UBCP1	11.32	1	4	4	5	1.24349	0.356549	9.95535	1.06123	0.5712	9.23583	0.994923	0.57391	2.2721									Ubiquitin-like domain-containing CTD phosphatase 1 (EC 3.1.3.16) (Nuclear proteasome inhibitor UBLCP1)	Ublcp1	318	Nucleus.	FUNCTION: Dephosphorylates 26S nuclear proteasomes, thereby decreasing their proteolytic activity. The dephosphorylation may prevent assembly of the core and regulatory particles (CP and RP) into mature 26S proteasome (By similarity).
Q8BK67	Protein RCC2	RCC2	16.54	1	7	7	10	1.24331	0.356611	13.0648	0.846873	0.56252	16.2139	0.944001	0.57391	5.66818									Protein RCC2	Rcc2 Kiaa1470	520	Nucleus â€º nucleolus. Chromosome â€º centromere. Cytoplasm â€º cytoskeleton â€º spindle.	FUNCTION: Required for completion of mitosis and cytokinesis. May function as a guanine nucleotide exchange factor for the small GTPase RAC1 (By similarity).	Q9P258
Q9R0A0	Peroxisomal membrane protein PEX14	PEX14	11.7	1	5	5	7	1.24309	0.356919	12.9469	0.93024	0.5712	6.38238	0.999331	0.57391	3.63259									Peroxisomal membrane protein PEX14 (PTS1 receptor-docking protein) (Peroxin-14) (Peroxisomal membrane anchor protein PEX14)	Pex14	376	Peroxisome membrane; Peripheral membrane protein; Cytoplasmic side.	FUNCTION: Component of the peroxisomal translocation machinery with PEX13 and PEX17. Interacts with both the PTS1 and PTS2 receptors. Binds directly to PEX17 (By similarity).
Q9WTQ8	Mitochondrial import inner membrane translocase subunit Tim23	TIM23	4.78	1	1	1	3	1.24222	0.359361	1.16571	0.903923	0.5712	2.73959	0.97828	0.57391	0.265705									Mitochondrial import inner membrane translocase subunit Tim23	Timm23 Tim23	209	Mitochondrion inner membrane; Multi-pass membrane protein.	FUNCTION: Essential component of the TIM23 complex, a complex that mediates the translocation of transit peptide-containing proteins across the mitochondrial inner membrane.
Q9JII6	Alcohol dehydrogenase [NADP(+)]	AK1A1	60.62	1	21	22	112	1.2419	0.359654	12.9008	1.04771	0.5712	8.31541	1.01052	0.57391	7.25315	5	6	1.4142	0.01	1.00376		0.940129		Alcohol dehydrogenase [NADP(+)] (EC 1.1.1.2) (Aldehyde reductase) (Aldo-keto reductase family 1 member A1)	Akr1a1 Akr1a4	325		FUNCTION: Catalyzes the NADPH-dependent reduction of a variety of aromatic and aliphatic aldehydes to their corresponding alcohols. Catalyzes the reduction of mevaldate to mevalonic acid and of glyceraldehyde to glycerol. Has broad substrate specificity. Plays a role in the activation of procarcinogens, such as polycyclic aromatic hydrocarbon trans-dihydrodiols, and in the metabolism of various x…
P97461	40S ribosomal protein S5	RS5	25	1	4	4	9	1.24167	0.359985	7.60783	0.927128	0.5712	7.29563	0.892036	0.545423	5.14076									40S ribosomal protein S5 [Cleaved into: 40S ribosomal protein S5, N-terminally processed]	Rps5	204
P62908	40S ribosomal protein S3	RS3	65.43	1	18	18	43	1.24145	0.359995	10.5134	0.948968	0.5712	8.65122	0.961954	0.57391	6.64158	7	9	1.35985		0.722868		0.784821		40S ribosomal protein S3	Rps3	243	Cytoplasm.
Q8C7X2	ER membrane protein complex subunit 1	EMC1	5.42	1	6	6	7	1.24117	0.359995	8.19755	0.8814	0.568092	0.317186	0.853579	0.454952	7.06922									ER membrane protein complex subunit 1	Emc1 Kiaa0090	997	Membrane; Single-pass type I membrane protein.
Q9JL26	Formin-like protein 1	FMNL	4.84	1	4	5	4	1.24007	0.362701	8.65777	0.834412	0.562112	14.1445	0.894587	0.554043	5.16955									Formin-like protein 1 (Formin-related protein)	Fmnl1 Frl	1094	Cytoplasm. Cell membrane; Lipid-anchor. Cytoplasmic vesicle â€º phagosome.	FUNCTION: Plays a role in the regulation of cell morphology and cytoskeletal organization. Required in the cortical actin filament dynamics and cell shape. May play a role in the control of cell motility and survival of macrophages.
P07759	Serine protease inhibitor A3K	SPA3K	20.81	1	6	7	13	1.24	0.362701	33.3448	2.4464	0	33.9387	1.15656	0.133135	13.9846	1	2	1.03787		1.8692		1.15514		Serine protease inhibitor A3K (Serpin A3K) (Contrapsin) (SPI-2)	Serpina3k Mcm2 Spi2	418	Secreted.	FUNCTION: Contrapsin inhibits trypsin-like proteases.	P01011	yes	yes
P40240	CD9 antigen	CD9	7.96	1	2	2	3	1.23953	0.363773	11.9534	0.84563	0.56252	13.8155	0.819892	0.326126	8.864									CD9 antigen (CD antigen CD9)	Cd9	226	Membrane; Multi-pass membrane protein.	FUNCTION: Involved in platelet activation and aggregation. Regulates paranodal junction formation. Involved in cell adhesion, cell motility and tumor metastasis. Required for sperm-egg fusion (By similarity). Acts as a receptor for PSG17.	P21926	yes
Q62417	Sorbin and SH3 domain-containing protein 1	SRBS1	17.13	1	20	20	44	1.23877	0.363773	19.2855	1.11031	0.568092	8.51271	1.02444	0.57391	7.99784									Sorbin and SH3 domain-containing protein 1 (Ponsin) (SH3 domain protein 5) (SH3P12) (c-Cbl-associated protein) (CAP)	Sorbs1 Kiaa1296 Sh3d5	1290	Cell junction â€º adherens junction. Cell membrane. Cytoplasm â€º cytoskeleton. Cell junction â€º focal adhesion. Nucleus. Nucleus matrix.	FUNCTION: Plays a role in tyrosine phosphorylation of CBL by linking CBL to the insulin receptor. Required for insulin-stimulated glucose transport. Involved in formation of actin stress fibers and focal adhesions.
P26040	Ezrin	EZRI	55.12	1	28	40	88	1.23841	0.364304	15.1114	1.12683	0.565575	8.45792	1.0632	0.563511	5.97887	5	7	1.27364		1.18577		1.08295		Ezrin (Cytovillin) (Villin-2) (p81)	Ezr Vil2	586	Apical cell membrane; Peripheral membrane protein; Cytoplasmic side. Cell projection. Cell projection â€º microvillus membrane; Peripheral membrane protein; Cytoplasmic side. Cell projection â€º ruffle membrane; Peripheral membrane protein; Cytoplasmic side. Cytoplasm â€º cell cortex. Cytoplasm â€º cytoskeleton.	FUNCTION: Probably involved in connections of major cytoskeletal structures to the plasma membrane. In epithelial cells, required for the formation of microvilli and membrane ruffles on the apical pole. Along with PLEKHG6, required for normal macropinocytosis (By similarity).
P07214	SPARC	SPRC	14.9	1	5	5	9	1.23818	0.364668	7.8588	1.18659	0.47716	8.20893	0.986116	0.57391	4.28257									SPARC (Basement-membrane protein 40) (BM-40) (Osteonectin) (ON) (Secreted protein acidic and rich in cysteine)	Sparc	302	Secreted â€º extracellular space â€º extracellular matrix â€º basement membrane.	FUNCTION: Appears to regulate cell growth through interactions with the extracellular matrix and cytokines. Binds calcium and copper, several types of collagen, albumin, thrombospondin, PDGF and cell membranes. There are two calcium binding sites; an acidic domain that binds 5 to 8 Ca(2+) with a low affinity and an EF-hand loop that binds a Ca(2+) ion with a high affinity.
Q9CR67	Transmembrane protein 33	TMM33	8.5	1	2	2	5	1.23694	0.368966	3.39793	0.735594	0.334755	5.50994	0.785568	0.183242	1.88496									Transmembrane protein 33 (Protein DB83)	Tmem33 Db83	247	Membrane; Multi-pass membrane protein. Melanosome.
P70290	55 kDa erythrocyte membrane protein	EM55	18.03	1	8	8	11	1.23686	0.368966	14.5479	1.11561	0.568092	9.97922	1.00382	0.57391	5.12506	1	1	1.71539	0.05	0.9409		0.78094		55 kDa erythrocyte membrane protein (p55) (Membrane protein, palmitoylated 1)	Mpp1	466	Membrane; Lipid-anchor. Cell projection â€º stereocilium.	FUNCTION: Essential regulator of neutrophil polarity. Regulates neutrophil polarization by regulating AKT1 phosphorylation through a mechanism that is independent of PIK3CG activity.
Q3TDQ1	Dolichyl-diphosphooligosaccharide--protein glycosyltransferase subunit STT3B	STT3B	3.52	1	4	4	4	1.23623	0.369956	6.95953	0.762646	0.432455	2.96944	0.802499	0.250778	3.02075									Dolichyl-diphosphooligosaccharide--protein glycosyltransferase subunit STT3B (Oligosaccharyl transferase subunit STT3B) (STT3-B) (EC 2.4.99.18) (B6dom1 antigen) (Source of immunodominant MHC-associated peptides)	Stt3b Simp	823	Endoplasmic reticulum membrane; Multi-pass membrane protein.	FUNCTION: Catalytic component of oligosaccharyltransferase (OST) complex which catalyzes the transfer of a high mannose oligosaccharide from a lipid-linked oligosaccharide donor to an asparagine residue within an Asn-X-Ser/Thr consensus motif in nascent polypeptide chains. N-glycosylation occurs cotranslationally and the complex associates with the Sec61 complex at the channel-forming translocon …
Q6PIU9	Uncharacterized protein FLJ45252 homolog	YJ005	7.34	1	2	2	4	1.23595	0.370577	17.0745	0.978916	0.5712	4.77516	1.08479	0.489659	13.5101									Uncharacterized protein FLJ45252 homolog		354
Q921M3	Splicing factor 3B subunit 3	SF3B3	14.38	1	16	16	27	1.23503	0.374668	10.8952	0.875665	0.568092	12.4864	0.916373	0.57391	6.50206									Splicing factor 3B subunit 3 (Pre-mRNA-splicing factor SF3b 130 kDa subunit) (SF3b130) (Spliceosome-associated protein 130) (SAP 130)	Sf3b3 Kiaa0017	1217	Nucleus.	FUNCTION: Subunit of the splicing factor SF3B required for 'A' complex assembly formed by the stable binding of U2 snRNP to the branchpoint sequence (BPS) in pre-mRNA. Sequence independent binding of SF3A/SF3B complex upstream of the branch site is essential, it may anchor U2 snRNP to the pre-mRNA. May also be involved in the assembly of the 'E' complex. Belongs also to the minor U12-dependent sp…
P58021	Transmembrane 9 superfamily member 2	TM9S2	3.93	1	2	2	3	1.23479	0.37495	10.3706	0.768398	0.440331	9.84194	0.80185	0.250778	7.81687									Transmembrane 9 superfamily member 2	Tm9sf2	662	Endosome membrane; Multi-pass membrane protein.	FUNCTION: In the intracellular compartments, may function as a channel or small molecule transporter (By similarity).
O70503	Estradiol 17-beta-dehydrogenase 12	DHB12	15.38	1	4	4	4	1.23405	0.376379	24.1912	0.680373	0.134371	13.7187	0.70732	0.0183013	8.1513									Estradiol 17-beta-dehydrogenase 12 (EC 1.1.1.62) (17-beta-hydroxysteroid dehydrogenase 12) (17-beta-HSD 12) (3-ketoacyl-CoA reductase) (KAR) (EC 1.3.1.-) (KIK-I)	Hsd17b12 Kik1	312	Endoplasmic reticulum membrane; Multi-pass membrane protein.	FUNCTION: Catalyzes the transformation of estrone (E1) into estradiol (E2), suggesting a central role in estrogen formation. Its strong expression in ovary and mammary gland suggest that it may constitute the major enzyme responsible for the conversion of E1 to E2 in females. Also has 3-ketoacyl-CoA reductase activity, reducing both long chain 3-ketoacyl-CoAs and long chain fatty acyl-CoAs, sugge…	Q53GQ0
Q6P6M7	O-phosphoseryl-tRNA(Sec) selenium transferase	SPCS	1.39	1	1	1	14	1.23335	0.376954	3.10763	0.924265	0.5712	1.94873	0.928218	0.57391	2.86704									O-phosphoseryl-tRNA(Sec) selenium transferase (EC 2.9.1.2) (Selenocysteine synthase) (Sec synthase) (Selenocysteinyl-tRNA(Sec) synthase) (Sep-tRNA:Sec-tRNA synthase) (SepSecS) (UGA suppressor tRNA-associated protein)	Sepsecs D5Ertd135e	504	Cytoplasm.	FUNCTION: Converts O-phosphoseryl-tRNA(Sec) to selenocysteinyl-tRNA(Sec) required for selenoprotein biosynthesis (By similarity).
Q04690	Neurofibromin	NF1	2.6	1	7	7	7	1.23243	0.381154	0.498636	0.765734	0.436955	7.90009	0.767433	0.126412	5.95084									Neurofibromin (Neurofibromatosis-related protein NF-1)	Nf1	2841		FUNCTION: Stimulates the GTPase activity of Ras. NF1 shows greater affinity for Ras GAP, but lower specific activity. May be a regulator of Ras activity.
P61922	4-aminobutyrate aminotransferase, mitochondrial	GABT	54.4	1	27	27	187	1.23164	0.383377	20.5474	1.01748	0.5712	10.9514	0.990831	0.57391	7.90531	16	18	1.51993		0.691284		0.753339		4-aminobutyrate aminotransferase, mitochondrial (EC 2.6.1.19) ((S)-3-amino-2-methylpropionate transaminase) (EC 2.6.1.22) (GABA aminotransferase) (GABA-AT) (Gamma-amino-N-butyrate transaminase) (GABA transaminase) (GABA-T) (L-AIBAT)	Abat Gabat	500	Mitochondrion matrix.	FUNCTION: Catalyzes the conversion of gamma-aminobutyrate and L-beta-aminoisobutyrate to succinate semialdehyde and methylmalonate semialdehyde, respectively. Can also convert delta-aminovalerate and beta-alanine (By similarity).
Q6NZC7	SEC23-interacting protein	S23IP	4.91	1	5	6	6	1.23147	0.383377	9.09433	0.914238	0.5712	6.64694	1.0012	0.57391	7.48629	1	1	1.24582		0.695184		0.863478		SEC23-interacting protein	Sec23ip	998	Cytoplasmic vesicle â€º COPII-coated vesicle membrane; Peripheral membrane protein; Cytoplasmic side. Endoplasmic reticulum.	FUNCTION: Plays a role in the organization of endoplasmic reticulum exit sites (By similarity). Specifically binds to phosphatidylinositol 3-phosphate (PI(3)P), phosphatidylinositol 4-phosphate (PI(4)P) and phosphatidylinositol 5-phosphate (PI(5)P) (By similarity).
Q6IRU2	Tropomyosin alpha-4 chain	TPM4	65.73	1	13	20	46	1.23023	0.38454	11.4226	1.17728	0.505643	7.82638	1.09488	0.45374	5.70988	3	3	1.75662	0.01	1.22226		0.978037		Tropomyosin alpha-4 chain (Tropomyosin-4)	Tpm4	248	Cytoplasm â€º cytoskeleton.	FUNCTION: Binds to actin filaments in muscle and non-muscle cells. Plays a central role, in association with the troponin complex, in the calcium dependent regulation of vertebrate striated muscle contraction. Smooth muscle contraction is regulated by interaction with caldesmon. In non-muscle cells is implicated in stabilizing cytoskeleton actin filaments. Binds calcium (By similarity).
Q61474	RNA-binding protein Musashi homolog 1	MSI1H	14.92	1	3	4	3	1.22984	0.384684	7.72289	1.04905	0.5712	5.7181	0.981799	0.57391	8.52053									RNA-binding protein Musashi homolog 1 (Musashi-1)	Msi1 Msi1h	362	Cytoplasm. Nucleus.	FUNCTION: RNA binding protein that regulates the expression of target mRNAs at the translation level. Regulates expression of the NOTCH1 antagonist NUMB. Binds RNA containing the sequence 5'-GUUAGUUAGUUAGUU-3' and other sequences containing the pattern 5'-[GA]U(1-3)AGU-3'. May play a role in the proliferation and maintenance of stem cells in the central nervous system.
P23591	GDP-L-fucose synthase	FCL	21.5	1	6	6	8	1.22978	0.384684	2.97523	0.906321	0.5712	9.09627	0.991764	0.57391	2.30372									GDP-L-fucose synthase (EC 1.1.1.271) (GDP-4-keto-6-deoxy-D-mannose-3,5-epimerase-4-reductase) (Protein FX) (Red cell NADP(H)-binding protein) (Transplantation antigen P35B) (Tum-P35B antigen)	Tsta3 P35b Tstap35b	321		FUNCTION: Catalyzes the two-step NADP-dependent conversion of GDP-4-dehydro-6-deoxy-D-mannose to GDP-fucose, involving an epimerase and a reductase reaction (By similarity).
P11087	Collagen alpha-1(I) chain	CO1A1	3.79	1	4	4	10	1.22921	0.386158	17.317	0.831197	0.554795	5.25433	0.936457	0.57391	8.96634									Collagen alpha-1(I) chain (Alpha-1 type I collagen)	Col1a1 Cola1	1453	Secreted â€º extracellular space â€º extracellular matrix.	FUNCTION: Type I collagen is a member of group I collagen (fibrillar forming collagen).
Q925N0	Sideroflexin-5	SFXN5	33.04	1	11	11	39	1.22816	0.389005	17.6076	0.978578	0.5712	7.94271	0.989543	0.57391	8.19778	8	8	1.38845		0.731526		0.759184		Sideroflexin-5	Sfxn5	342	Mitochondrion membrane; Multi-pass membrane protein.	FUNCTION: Transports citrate. Potential iron transporter (By similarity).
Q810B6	Ankyrin repeat and FYVE domain-containing protein 1	ANFY1	4.11	1	4	5	4	1.22716	0.391558	8.75326	0.85666	0.565575	2.69598	0.945545	0.57391	4.52174									Ankyrin repeat and FYVE domain-containing protein 1 (Ankyrin repeats hooked to a zinc finger motif)	Ankfy1 Ankhzn Kiaa1255	1169	Cytoplasm. Endosome membrane; Peripheral membrane protein.
Q99PG2	Opioid growth factor receptor	OGFR	19.75	1	5	5	6	1.22641	0.391558	6.09111	1.04371	0.5712	4.30054	1.05102	0.57391	1.46752									Opioid growth factor receptor (OGFr) (Zeta-type opioid receptor)	Ogfr	633	Cytoplasm. Nucleus.	FUNCTION: Receptor for opioid growth factor (OGF), also known as Met-enkephalin. Seems to be involved in growth regulation (By similarity).
O35668	Huntingtin-associated protein 1	HAP1	21.02	1	13	13	16	1.22637	0.391558	10.9597	1.42497	0.0129473	14.2513	1.11939	0.320562	4.2925									Huntingtin-associated protein 1 (HAP-1)	Hap1	628		FUNCTION: Associates specifically with huntingtin. This binding is enhanced by an expanded polyglutamine repeat.	P54257
Q9QXV0	ProSAAS	PCSK1	33.72	1	8	8	102	1.22636	0.391558	9.66553	1.46138	0.00470466	13.79	1.05224	0.57391	6.96007	4	4	2.11401		2.2381	0.052	1.06743		ProSAAS (IA-4) (Proprotein convertase subtilisin/kexin type 1 inhibitor) (Proprotein convertase 1 inhibitor) (pro-SAAS) [Cleaved into: KEP; Big SAAS (b-SAAS); Little SAAS (l-SAAS); Big PEN-LEN (b-PEN-LEN) (SAAS CT(1-49)); PEN; PEN-20; PEN-19; Little LEN (l-LEN); Big LEN (b-LEN) (SAAS CT(25-40))]	Pcsk1n	258	Secreted. Golgi apparatus â€º trans-Golgi network.	FUNCTION: May function in the control of the neuroendocrine secretory pathway. Proposed be a specific endogenous inhibitor of PCSK1. ProSAAS and Big PEN-LEN, both containing the C-terminal inhibitory domain, but not the processed peptides reduce PCSK1 activity in the endoplasmic reticulum and Golgi. It reduces the activity of the 87 kDa form but not the autocatalytically derived 66 kDa form of PC…	Q9UHG2	yes	yes
Q9CQU0	Thioredoxin domain-containing protein 12	TXD12	44.71	1	7	7	10	1.22628	0.391558	8.9711	1.0407	0.5712	10.8424	1.00039	0.57391	9.71733									Thioredoxin domain-containing protein 12 (EC 1.8.4.2) (Endoplasmic reticulum resident protein 19) (ER protein 19) (ERp19) (Thioredoxin-like protein p19)	Txndc12 Tlp19	170	Endoplasmic reticulum lumen.	FUNCTION: Possesses significant protein thiol-disulfide oxidase activity (By similarity).
Q60823	RAC-beta serine/threonine-protein kinase	AKT2	10.4	3	2	5	3	1.22558	0.394626	5.74807	0.889076	0.5712	3.10471	0.927998	0.57391	9.33852									RAC-beta serine/threonine-protein kinase (EC 2.7.11.1) (Protein kinase Akt-2) (Protein kinase B beta) (PKB beta) (RAC-PK-beta)	Akt2	481	Cytoplasm. Nucleus. Cell membrane; Peripheral membrane protein.	FUNCTION: AKT2 is one of 3 closely related serine/threonine-protein kinases (AKT1, AKT2 and AKT3) called the AKT kinases, and which regulate many processes including metabolism, proliferation, cell survival, growth and angiogenesis. This is mediated through serine and/or threonine phosphorylation of a range of downstream substrates. Over 100 substrate candidates have been reported so far, but for…
P00493	Hypoxanthine-guanine phosphoribosyltransferase	HPRT	52.75	1	10	10	29	1.22496	0.397259	19.7071	0.932996	0.5712	18.0736	0.945197	0.57391	9.46559	5	5	1.42286		0.705035		0.777443		Hypoxanthine-guanine phosphoribosyltransferase (HGPRT) (HGPRTase) (EC 2.4.2.8) (HPRT B)	Hprt1 Hprt	218	Cytoplasm.	FUNCTION: Converts guanine to guanosine monophosphate, and hypoxanthine to inosine monophosphate. Transfers the 5-phosphoribosyl group from 5-phosphoribosylpyrophosphate onto the purine. Plays a central role in the generation of purine nucleotides through the purine salvage pathway (By similarity).
O55029	Coatomer subunit beta'	COPB2	20.88	1	18	18	20	1.22456	0.398676	10.088	0.909025	0.5712	10.5322	0.946588	0.57391	6.70694	1	1	1.16805		0.917208		0.908276		Coatomer subunit beta' (Beta'-coat protein) (Beta'-COP) (p102)	Copb2	905	Cytoplasm â€º cytosol. Golgi apparatus membrane; Peripheral membrane protein; Cytoplasmic side. Cytoplasmic vesicle â€º COPI-coated vesicle membrane; Peripheral membrane protein; Cytoplasmic side.	FUNCTION: The coatomer is a cytosolic protein complex that binds to dilysine motifs and reversibly associates with Golgi non-clathrin-coated vesicles, which further mediate biosynthetic protein transport from the ER, via the Golgi up to the trans Golgi network. Coatomer complex is required for budding from Golgi membranes, and is essential for the retrograde Golgi-to-ER transport of dilysine-tagg…
Q9D1A2	Cytosolic non-specific dipeptidase	CNDP2	50.32	1	20	20	56	1.2235	0.403841	16.0071	1.07126	0.5712	6.00334	1.06833	0.5465	7.00715	7	8	1.72767	0.01	1.01145		0.988129		Cytosolic non-specific dipeptidase (EC 3.4.13.18) (CNDP dipeptidase 2) (Glutamate carboxypeptidase-like protein 1)	Cndp2 Cn2	475	Cytoplasm.	FUNCTION: Hydrolyzes a variety of dipeptides including L-carnosine. Has a strong preference for Cys-Gly (By similarity).
Q6P5E6	ADP-ribosylation factor-binding protein GGA2	GGA2	4.48	1	2	2	4	1.22328	0.404285	4.87132	0.854734	0.565575	12.5558	0.942623	0.57391	9.15647									ADP-ribosylation factor-binding protein GGA2 (Gamma-adaptin-related protein 2) (Golgi-localized, gamma ear-containing, ARF-binding protein 2)	Gga2 Kiaa1080	603	Golgi apparatus â€º trans-Golgi network membrane; Peripheral membrane protein. Endosome membrane; Peripheral membrane protein.	FUNCTION: Plays a role in protein sorting and trafficking between the trans-Golgi network (TGN) and endosomes. Mediates the ARF-dependent recruitment of clathrin to the TGN and binds ubiquitinated proteins and membrane cargo molecules with a cytosolic acidic cluster-dileucine (AC-LL) motif (By similarity).
Q8JZQ9	Eukaryotic translation initiation factor 3 subunit B	EIF3B	13.2	1	10	10	16	1.22308	0.404595	9.33646	1.00493	0.572699	9.08317	0.973015	0.57391	7.55134	1	1	1.50689	0.05	0.964775		0.869601		Eukaryotic translation initiation factor 3 subunit B (eIF3b) (Eukaryotic translation initiation factor 3 subunit 9) (eIF-3-eta) (eIF3 p116)	Eif3b Eif3s9	803	Cytoplasm.	FUNCTION: Component of the eukaryotic translation initiation factor 3 (eIF-3) complex, which is required for several steps in the initiation of protein synthesis. The eIF-3 complex associates with the 40S ribosome and facilitates the recruitment of eIF-1, eIF-1A, eIF-2:GTP:methionyl-tRNAi and eIF-5 to form the 43S preinitiation complex (43S PIC). The eIF-3 complex stimulates mRNA recruitment to t…
Q8VHN8	Protein syndesmos	SDOS	18.01	1	2	3	3	1.2227	0.40504	3.5136	0.929582	0.5712	6.23811	0.983076	0.57391	9.18449									Protein syndesmos (NUDT16-like protein 1)	Nudt16l1 Sdos	211	Cytoplasm.	FUNCTION: Does not play a role in U8 snoRNA decapping activity. Binds U8 snoRNA (By similarity). Probable adapter protein, which may link syndecan-4 (SDC4) and paxilin (TGFB1I1 and PXN) receptors.
Q921G6	Leucine-rich repeat and calponin homology domain-containing protein 4	LRCH4	2.21	1	1	1	6	1.22188	0.407394	3.17782	0.904378	0.5712	9.50256	0.96287	0.57391	8.17751									Leucine-rich repeat and calponin homology domain-containing protein 4	Lrch4	680
Q78JE5	F-box only protein 22	FBX22	6.97	1	3	3	3	1.22168	0.407394	0.287597	1.02942	0.5712	2.22129	1.01541	0.57391	5.90479									F-box only protein 22	Fbxo22 Fbx22	402	Cytoplasm â€º myofibril â€º sarcomere â€º Z line.	FUNCTION: Substrate-recognition component of the SCF (SKP1-CUL1-F-box protein)-type E3 ubiquitin ligase complex. Promotes the proteasome-dependent degradation of key sarcomeric proteins, such as alpha-actinin (ACTN2) and filamin-C (FLNC), essential for maintenance of normal contractile function.
P40338	Von Hippel-Lindau disease tumor suppressor	VHL	20.44	1	3	3	3	1.22157	0.407394	21.7657	0.955376	0.5712	4.02634	0.882429	0.529066	1.71474									Von Hippel-Lindau disease tumor suppressor (pVHL)	Vhl Vhlh	181	Cytoplasm. Membrane; Peripheral membrane protein. Nucleus.	FUNCTION: Involved in the ubiquitination and subsequent proteasomal degradation via the von Hippel-Lindau ubiquitination complex. Seems to act as target recruitment subunit in the E3 ubiquitin ligase complex and recruits hydroxylated hypoxia-inducible factor (HIF) under normoxic conditions. Involved in transcriptional repression through interaction with HIF1A, HIF1AN and histone deacetylases. Ubi…
Q9EST5	Acidic leucine-rich nuclear phosphoprotein 32 family member B	AN32B	25.74	1	5	9	9	1.22131	0.407394	15.2676	1.01412	0.5712	9.42634	1.0071	0.57391	4.1564	2	2	1.07899		0.615388		0.782077		Acidic leucine-rich nuclear phosphoprotein 32 family member B (Proliferation-related acidic leucine-rich protein PAL31)	Anp32b Pal31	272	Nucleus.	FUNCTION: Multifunctional protein working as a cell cycle progression factor as well as a cell survival factor. Required for the progression from the G1 to the S phase. Anti-apoptotic protein which functions as a caspase-3 inhibitor. Has no phosphatase 2A (PP2A) inhibitor activity. Exhibits histone chaperone properties, stimulating core histones to assemble into a nucleosome (By similarity).
O55142	60S ribosomal protein L35a	RL35A	44.55	1	6	6	9	1.22126	0.407394	5.62875	0.917636	0.5712	19.7413	0.906425	0.567946	9.60926									60S ribosomal protein L35a	Rpl35a	110		FUNCTION: Required for the proliferation and viability of hematopoietic cells (By similarity). Plays a role in 60S ribosomal subunit formation (By similarity). The protein was found to bind to both initiator and elongator tRNAs and consequently was assigned to the P site or P and A site (By similarity).
P23492	Purine nucleoside phosphorylase	PNPH	33.91	1	8	8	19	1.21984	0.412252	11.3752	0.99802	0.5712	4.6417	1.02075	0.57391	7.02402	2	2	2.02337	0.05	1.22205		1.02162		Purine nucleoside phosphorylase (PNP) (EC 2.4.2.1) (Inosine phosphorylase) (Inosine-guanosine phosphorylase)	Pnp Np Pnp1	289	Cytoplasm â€º cytoskeleton.	FUNCTION: The purine nucleoside phosphorylases catalyze the phosphorolytic breakdown of the N-glycosidic bond in the beta-(deoxy)ribonucleoside molecules, with the formation of the corresponding free purine bases and pentose-1-phosphate.	P00491	yes	yes
Q922Q1	MOSC domain-containing protein 2, mitochondrial	MARC2	26.04	1	9	9	13	1.21954	0.412964	22.1644	0.727048	0.298589	13.6969	0.774079	0.1401	9.15003	2	3	1.1176		0.617811		0.74578		Mitochondrial amidoxime reducing component 2 (mARC2) (EC 1.-.-.-) (Molybdenum cofactor sulfurase C-terminal domain-containing protein 2) (MOSC domain-containing protein 2) (Moco sulfurase C-terminal domain-containing protein 2)	Marc2 Mg87 Mosc2	338	Mitochondrion outer membrane; Peripheral membrane protein. Peroxisome.	FUNCTION: As a component of the benzamidoxime prodrug-converting complex required to reduce N-hydroxylated prodrugs, such as benzamidoxime. Also able to reduce N(omega)-hydroxy-L-arginine (NOHA) and N(omega)-hydroxy-N(delta)-methyl-L-arginine (NHAM) into L-arginine and N(delta)-methyl-L-arginine, respectively (By similarity).
Q9EPE9	Probable cation-transporting ATPase 13A1	AT131	1.58	1	2	2	4	1.21887	0.412964	14.1763	0.871384	0.568092	8.71846	0.921175	0.57391	6.85499									Probable cation-transporting ATPase 13A1 (CATP) (EC 3.6.3.-)	Atp13a1 Atp13a	1200	Membrane; Multi-pass membrane protein.
Q9JIF7	Coatomer subunit beta	COPB	11.33	1	10	10	12	1.21885	0.412964	12.3489	0.847792	0.564676	9.8287	0.899739	0.563511	6.00813	1	1	1.38727	0.05	0.888746		0.843097		Coatomer subunit beta (Beta-coat protein) (Beta-COP)	Copb1 Copb	953	Cytoplasm. Golgi apparatus membrane; Peripheral membrane protein; Cytoplasmic side. Cytoplasmic vesicle â€º COPI-coated vesicle membrane; Peripheral membrane protein; Cytoplasmic side. Cell membrane. Endoplasmic reticulum-Golgi intermediate compartment.	FUNCTION: The coatomer is a cytosolic protein complex that binds to dilysine motifs and reversibly associates with Golgi non-clathrin-coated vesicles, which further mediate biosynthetic protein transport from the ER, via the Golgi up to the trans Golgi network. Coatomer complex is required for budding from Golgi membranes, and is essential for the retrograde Golgi-to-ER transport of dilysine-tagg…
Q9D7H3	RNA 3'-terminal phosphate cyclase	RTCA	12.57	1	4	4	9	1.21871	0.412964	6.12958	0.95237	0.5712	9.84033	1.07151	0.535922	15.9437									RNA 3'-terminal phosphate cyclase (RNA cyclase) (RNA-3'-phosphate cyclase) (EC 6.5.1.4) (RNA terminal phosphate cyclase domain-containing protein 1)	RtcA Rpc1 Rtcd1	366	Nucleus â€º nucleoplasm.	FUNCTION: Catalyzes the conversion of 3'-phosphate to a 2',3'-cyclic phosphodiester at the end of RNA. The mechanism of action of the enzyme occurs in 3 steps: (A) adenylation of the enzyme by ATP; (B) transfer of adenylate to an RNA-N3'P to produce RNA-N3'PP5'A; (C) and attack of the adjacent 2'-hydroxyl on the 3'-phosphorus in the diester linkage to produce the cyclic end product. The biologica…
P28352	DNA-(apurinic or apyrimidinic site) lyase	APEX1	18.61	1	4	4	9	1.21857	0.412964	5.64491	0.924108	0.5712	12.5055	0.948007	0.57391	10.5687	1	1	1.96611		0.612138		0.717404		DNA-(apurinic or apyrimidinic site) lyase (EC 3.1.-.-) (EC 4.2.99.18) (APEX nuclease) (APEN) (Apurinic-apyrimidinic endonuclease 1) (AP endonuclease 1) (REF-1) (Redox factor-1) [Cleaved into: DNA-(apurinic or apyrimidinic site) lyase, mitochondrial]	Apex1 Ape Apex Ref1	317	Nucleus. Nucleus â€º nucleolus. Nucleus speckle. Endoplasmic reticulum. Cytoplasm. Mitochondrion.	FUNCTION: Multifunctional protein that plays a central role in the cellular response to oxidative stress. The two major activities of APEX1 in DNA repair and redox regulation of transcriptional factors. Functions as a apurinic/apyrimidinic (AP) endodeoxyribonuclease in the DNA base excision repair (BER) pathway of DNA lesions induced by oxidative and alkylating agents. Initiates repair of AP site…
Q91ZW3	SWI/SNF-related matrix-associated actin-dependent regulator of chromatin subfamily A member 5	SMCA5	2.66	1	2	2	3	1.21842	0.412964	1.47199	0.853798	0.565575	1.24864	0.975526	0.57391	3.49506									SWI/SNF-related matrix-associated actin-dependent regulator of chromatin subfamily A member 5 (EC 3.6.4.-) (Sucrose nonfermenting protein 2 homolog) (mSnf2h)	Smarca5 Snf2h	1051	Nucleus.	FUNCTION: Helicase that possesses intrinsic ATP-dependent nucleosome-remodeling activity. Complexes containing SMARCA5 are capable of forming ordered nucleosome arrays on chromatin; this may require intact histone H4 tails. Also required for replication of pericentric heterochromatin in S-phase specifically in conjunction with BAZ1A. Probably plays a role in repression of polI dependent transcrip…
Q91XF0	Pyridoxine-5'-phosphate oxidase	PNPO	18.77	1	5	5	10	1.21803	0.412964	19.0194	1.08706	0.5712	17.6815	0.955121	0.57391	6.37665	1	1	1.18479		0.966137		0.996573		Pyridoxine-5'-phosphate oxidase (EC 1.4.3.5) (Pyridoxamine-phosphate oxidase)	Pnpo	261		FUNCTION: Catalyzes the oxidation of either pyridoxine 5'-phosphate (PNP) or pyridoxamine 5'-phosphate (PMP) into pyridoxal 5'-phosphate (PLP) (By similarity).
Q9D5S7	Leucine-rich repeat and guanylate kinase domain-containing protein	LRGUK	1.46	1	1	2	7	1.21708	0.412964	3.22593	0.787075	0.474726	6.44715	0.779024	0.157807	6.76997									Leucine-rich repeat and guanylate kinase domain-containing protein	Lrguk	820
Q6ZQ58	La-related protein 1	LARP1	9.79	1	9	9	10	1.21687	0.412964	16.8254	1.06364	0.5712	12.1094	0.971883	0.57391	12.5369									La-related protein 1 (La ribonucleoprotein domain family member 1)	Larp1 Kiaa0731 Larp	1072	Cytoplasm.	FUNCTION: RNA-binding protein that promotes translation of specific classes of mRNAs downstream of the mTORC1 complex. Associates with the mRNA 5'cap in an MTOR-dependent manner and associates with mRNAs containing a 5' terminal oligopyrimidine (5'TOP) motif, which is present in mRNAs encoding for ribosomal proteins and several components of the translation machinery. Associates with actively tra…	Q6PKG0
Q9D1D4	Transmembrane emp24 domain-containing protein 10	TMEDA	16.44	1	3	3	5	1.21666	0.412964	6.96267	0.875838	0.568092	13.608	0.846084	0.432888	15.7992	1	1	1.46339		0.559707		0.6719		Transmembrane emp24 domain-containing protein 10 (21 kDa transmembrane-trafficking protein) (Transmembrane protein Tmp21) (p24 family protein delta-1) (p24delta1)	Tmed10 Tmp21	219	Golgi apparatus â€º cis-Golgi network membrane; Single-pass type I membrane protein. Melanosome. Endoplasmic reticulum membrane; Single-pass type I membrane protein. Endoplasmic reticulum-Golgi intermediate compartment membrane; Single-pass type I membrane protein. Cytoplasmic vesicle â€º secretory vesicle membrane; Single-pass type I membrane protein. Cell membrane. Golgi apparatus â€º trans-Gol…	FUNCTION: Involved in vesicular protein trafficking. Mainly functions in the early secretory pathway. Thought to act as cargo receptor at the lumenal side for incorporation of secretory cargo molecules into transport vesicles and to be involved in vesicle coat formation at the cytoplasmic side. In COPII vesicle-mediated anterograde transport involved in the transport of GPI-anchored proteins and …
P70232	Neural cell adhesion molecule L1-like protein	CHL1	12.9	1	12	12	20	1.21458	0.42062	14.564	0.945062	0.5712	11.2085	0.916531	0.57391	4.93011	1	1	2.81001	0.01	0.734778		0.779096		Neural cell adhesion molecule L1-like protein (Cell adhesion molecule with homology to L1CAM) (Chl1-like protein) (Close homolog of L1) [Cleaved into: Processed neural cell adhesion molecule L1-like protein]	Chl1 Call	1209	Cell membrane; Single-pass type I membrane protein. Secreted â€º extracellular space â€º extracellular matrix.	FUNCTION: Extracellular matrix and cell adhesion protein that plays a role in nervous system development and in synaptic plasticity. Both soluble and membranous forms promote neurite outgrowth of cerebellar and hippocampal neurons and suppress neuronal cell death. Plays a role in neuronal positioning of pyramidal neurons as well as in regulation of both the number of interneurons and the efficacy…	O00533	yes	yes
A2A8U2	Transmembrane protein 201	TM201	3.16	1	3	3	6	1.21267	0.429402	3.49028	0.665919	0.097646	6.59441	0.761503	0.111867	15.5977									Transmembrane protein 201 (Spindle-associated membrane protein 1)	Tmem201 D4Ertd429e Net5 Samp1	664	Nucleus inner membrane; Multi-pass membrane protein.	FUNCTION: Isoform Samp1 may define a distinct membrane domain in the vicinity of the mitotic spindle (By similarity).
Q9CQN6	Transmembrane protein 14C	TM14C	31.58	1	2	2	5	1.21219	0.43032	3.24638	0.876537	0.568092	5.32284	0.935021	0.57391	3.0108	1	1	0.953782		0.832607		0.893461		Transmembrane protein 14C	Tmem14c	114	Mitochondrion membrane; Multi-pass membrane protein.	FUNCTION: Required for normal heme biosynthesis (By similarity).
P09103	Protein disulfide-isomerase	PDIA1	53.44	1	29	31	143	1.21128	0.431729	15.8763	1.05018	0.5712	7.75919	1.04586	0.57391	5.16647	8	8	1.54342	0.01	1.13159		0.987219		Protein disulfide-isomerase (PDI) (EC 5.3.4.1) (Cellular thyroid hormone-binding protein) (Endoplasmic reticulum resident protein 59) (ER protein 59) (ERp59) (Prolyl 4-hydroxylase subunit beta) (p55)	P4hb Pdia1	509	Endoplasmic reticulum lumen. Melanosome. Cell membrane; Peripheral membrane protein.	FUNCTION: This multifunctional protein catalyzes the formation, breakage and rearrangement of disulfide bonds. At the cell surface, seems to act as a reductase that cleaves disulfide bonds of proteins attached to the cell. May therefore cause structural modifications of exofacial proteins. Inside the cell, seems to form/rearrange disulfide bonds of nascent proteins. At high concentrations, functi…
P48320	Glutamate decarboxylase 2	DCE2	19.83	2	10	11	20	1.21094	0.431729	16.8644	0.921997	0.5712	22.5312	0.939453	0.57391	9.63085	2	2	1.08628		1.04235		0.767288		Glutamate decarboxylase 2 (EC 4.1.1.15) (65 kDa glutamic acid decarboxylase) (GAD-65) (Glutamate decarboxylase 65 kDa isoform)	Gad2 Gad65	585	Cytoplasm â€º cytosol. Cytoplasmic vesicle. Cell junction â€º synapse â€º presynaptic cell membrane; Lipid-anchor. Golgi apparatus membrane; Peripheral membrane protein; Cytoplasmic side.	FUNCTION: Catalyzes the production of GABA.
P06797	Cathepsin L1	CATL1	12.28	1	3	3	6	1.21061	0.432722	7.65298	1.10305	0.568092	9.03558	1.0408	0.57391	4.47047									Cathepsin L1 (EC 3.4.22.15) (Cathepsin L) (Major excreted protein) (MEP) (p39 cysteine proteinase) [Cleaved into: Cathepsin L1 heavy chain; Cathepsin L1 light chain]	Ctsl Ctsl1	334	Lysosome.	FUNCTION: Important for the overall degradation of proteins in lysosomes.
P24668	Cation-dependent mannose-6-phosphate receptor	MPRD	28.78	1	8	8	10	1.20958	0.435022	12.3708	0.800455	0.505612	15.3571	0.823261	0.34383	10.7874									Cation-dependent mannose-6-phosphate receptor (CD Man-6-P receptor) (CD-MPR) (46 kDa mannose 6-phosphate receptor) (MPR 46)	M6pr 46mpr	278	Lysosome membrane; Single-pass type I membrane protein.	FUNCTION: Transport of phosphorylated lysosomal enzymes from the Golgi complex and the cell surface to lysosomes. Lysosomal enzymes bearing phosphomannosyl residues bind specifically to mannose-6-phosphate receptors in the Golgi apparatus and the resulting receptor-ligand complex is transported to an acidic prelyosomal compartment where the low pH mediates the dissociation of the complex.
Q9DCZ1	GMP reductase 1	GMPR1	30.72	1	8	10	15	1.20954	0.435022	11.8545	1.07895	0.5712	8.42691	1.02723	0.57391	4.37778									GMP reductase 1 (EC 1.7.1.7) (Guanosine 5'-monophosphate oxidoreductase 1) (Guanosine monophosphate reductase 1)	Gmpr Gmpr1	345		FUNCTION: Catalyzes the irreversible NADPH-dependent deamination of GMP to IMP. It functions in the conversion of nucleobase, nucleoside and nucleotide derivatives of G to A nucleotides, and in maintaining the intracellular balance of A and G nucleotides (By similarity).
Q8C3F2	Constitutive coactivator of PPAR-gamma-like protein 2	F120C	3.67	1	3	3	5	1.20768	0.441893	9.61269	0.892739	0.5712	17.904	0.920025	0.57391	21.6982									Constitutive coactivator of PPAR-gamma-like protein 2 (Protein FAM120C)	Fam120c ORF34	1091
P59708	Pre-mRNA branch site protein p14	SF3B6	28	1	3	3	5	1.20756	0.441893	11.1811	1.03115	0.5712	8.47875	0.988164	0.57391	8.39799									Splicing factor 3B subunit 6 (Pre-mRNA branch site protein p14) (SF3b 14 kDa subunit)	Sf3b6 Sf3b14	125	Nucleus.	FUNCTION: Necessary for the splicing of pre-mRNA. Directly contacts the pre-mRNA branch site adenosine for the first catalytic step of splicing. Enters the spliceosome and associates with the pre-mRNA branch site as part of the 17S U2 or, in the case of the minor spliceosome, as part of the 18S U11/U12 snRNP complex, and thus may facilitate the interaction of these snRNP with the branch sites of …
Q80TH2	Protein LAP2	LAP2	4.56	1	4	6	5	1.2075	0.441893	9.85317	0.957708	0.5712	4.60107	0.974862	0.57391	3.8928									Protein LAP2 (Densin-180-like protein) (Erbb2-interacting protein) (Erbin)	Erbb2ip Erbin Kiaa1225 Lap2	1402	Cell junction â€º hemidesmosome. Nucleus membrane.	FUNCTION: Acts as an adapter for the receptor ERBB2, in epithelia. By binding the unphosphorylated ERBB2 'Tyr-1248' receptor, it may contribute to stabilize this unphosphorylated state (By similarity).
P48036	Annexin A5	ANXA5	67.4	1	23	23	231	1.20746	0.441893	10.5174	1.12079	0.566027	6.70371	1.08949	0.464682	5.83868	5	7	1.71545	0.01	1.16377		0.982507		Annexin A5 (Anchorin CII) (Annexin V) (Annexin-5) (Calphobindin I) (CBP-I) (Endonexin II) (Lipocortin V) (Placental anticoagulant protein 4) (PP4) (Placental anticoagulant protein I) (PAP-I) (Thromboplastin inhibitor) (Vascular anticoagulant-alpha) (VAC-alpha)	Anxa5 Anx5	319		FUNCTION: This protein is an anticoagulant protein that acts as an indirect inhibitor of the thromboplastin-specific complex, which is involved in the blood coagulation cascade.
P62245	40S ribosomal protein S15a	RS15A	49.23	1	7	7	16	1.20585	0.446767	12.8956	0.84693	0.56252	7.10843	0.912846	0.57391	8.90038	4	5	1.3193		0.677047		0.785796		40S ribosomal protein S15a	Rps15a	130			P62244
P08003	Protein disulfide-isomerase A4	PDIA4	42.48	1	28	29	49	1.20556	0.447653	14.2461	1.11036	0.568092	8.5225	1.05614	0.57391	6.05558	1	1	1.56795	0.01	1.28356		0.985673		Protein disulfide-isomerase A4 (EC 5.3.4.1) (Endoplasmic reticulum resident protein 72) (ER protein 72) (ERp-72) (ERp72)	Pdia4 Cai Erp72	638	Endoplasmic reticulum lumen. Melanosome.
Q6ZWN5	40S ribosomal protein S9	RS9	35.57	1	9	9	15	1.20427	0.450424	12.5894	1.01777	0.5712	8.15481	0.973939	0.57391	6.34983	1	1	1.10183		0.642711		0.767564		40S ribosomal protein S9	Rps9	194	Cytoplasm.
Q9JK92	Heat shock protein beta-8	HSPB8	13.78	1	3	3	3	1.2042	0.450424	3.69761	0.989377	0.5712	3.11977	1.00409	0.57391	3.38491									Heat shock protein beta-8 (HspB8) (Alpha-crystallin C chain) (Small stress protein-like protein HSP22)	Hspb8 Cryac Hsp22	196	Cytoplasm. Nucleus.	FUNCTION: Displays temperature-dependent chaperone activity.
Q9Z2X2	26S proteasome non-ATPase regulatory subunit 10	PSD10	10.39	1	3	3	6	1.20399	0.450882	6.3914	1.05074	0.5712	13.2705	1.05778	0.570813	8.76589									26S proteasome non-ATPase regulatory subunit 10 (26S proteasome regulatory subunit p28) (Gankyrin)	Psmd10	231	Cytoplasm. Nucleus.	FUNCTION: Acts as a chaperone during the assembly of the 26S proteasome, specifically of the PA700/19S regulatory complex (RC). In the initial step of the base subcomplex assembly is part of an intermediate PSMD10:PSMC4:PSMC5:PAAF1 module which probably assembles with a PSMD5:PSMC2:PSMC1:PSMD2 module (By similarity). Independently of the proteasome, regulates EGF-induced AKT activation through in…
Q60759	Glutaryl-CoA dehydrogenase, mitochondrial	GCDH	12.1	1	4	6	4	1.20261	0.456308	3.83872	0.918706	0.5712	4.56331	0.983711	0.57391	9.62092									Glutaryl-CoA dehydrogenase, mitochondrial (GCD) (EC 1.3.8.6)	Gcdh	438	Mitochondrion matrix.	FUNCTION: Catalyzes the oxidative decarboxylation of glutaryl-CoA to crotonyl-CoA and CO(2) in the degradative pathway of L-lysine, L-hydroxylysine, and L-tryptophan metabolism. It uses electron transfer flavoprotein as its electron acceptor.
O35326	Serine/arginine-rich splicing factor 5	SRSF5	10.04	1	2	3	7	1.20211	0.456308	4.32331	0.938891	0.5712	4.23111	0.977891	0.57391	4.60923	1	1	1.54586	0.05	0.953544		0.893268		Serine/arginine-rich splicing factor 5 (Delayed-early protein HRS) (Pre-mRNA-splicing factor SRP40) (Splicing factor, arginine/serine-rich 5)	Srsf5 Hrs Sfrs5	269	Nucleus.	FUNCTION: May be required for progression through G1 and entry into S phase of cell growth. May play a regulatory role in pre-mRNA splicing. Autoregulates its own expression. Plays a role in constitutive splicing and can modulate the selection of alternative splice sites (By similarity).
Q8CIE6	Coatomer subunit alpha	COPA	14.62	1	15	15	16	1.2018	0.456308	19.5387	0.805138	0.515443	14.7606	0.821751	0.334351	9.26901	1	1	1.77261	0.05	0.709363		0.82032		Coatomer subunit alpha (Alpha-coat protein) (Alpha-COP) [Cleaved into: Xenin (Xenopsin-related peptide); Proxenin]	Copa	1224	Cytoplasm. Golgi apparatus membrane; Peripheral membrane protein; Cytoplasmic side. Cytoplasmic vesicle â€º COPI-coated vesicle membrane; Peripheral membrane protein; Cytoplasmic side. Secreted.	FUNCTION: The coatomer is a cytosolic protein complex that binds to dilysine motifs and reversibly associates with Golgi non-clathrin-coated vesicles, which further mediate biosynthetic protein transport from the ER, via the Golgi up to the trans Golgi network. Coatomer complex is required for budding from Golgi membranes, and is essential for the retrograde Golgi-to-ER transport of dilysine-tagg…
Q5U4C1	G-protein coupled receptor-associated sorting protein 1	GASP1	0.82	1	1	1	4	1.20145	0.456901	5.36961	0.943365	0.5712	5.79794	0.995326	0.57391	4.12225									G-protein coupled receptor-associated sorting protein 1 (GASP-1)	Gprasp1 Kiaa0443	1347	Cytoplasm.	FUNCTION: Modulates lysosomal sorting and functional down-regulation of a variety of G-protein coupled receptors. Targets receptors for degradation in lysosomes via its interaction with BECN1P1/BECN2.
Q8VEH3	ADP-ribosylation factor-like protein 8A	ARL8A	30.65	1	2	5	4	1.19946	0.464444	3.11856	0.908342	0.5712	3.87723	0.974271	0.57391	5.6189	1	4	1.17198		0.70902		0.908618		ADP-ribosylation factor-like protein 8A (ADP-ribosylation factor-like protein 10B) (Novel small G protein indispensable for equal chromosome segregation 2)	Arl8a Arl10b Gie2	186	Late endosome membrane. Lysosome membrane.	FUNCTION: May play a role in lysosomes motility. Alternatively, may play a role in chromosome segregation (By similarity).
Q2TPA8	Hydroxysteroid dehydrogenase-like protein 2	HSDL2	19.59	1	9	9	15	1.19894	0.465749	12.3803	1.04055	0.5712	5.87632	1.0109	0.57391	5.99636									Hydroxysteroid dehydrogenase-like protein 2 (EC 1.-.-.-)	Hsdl2	490	Peroxisome.	FUNCTION: Has apparently no steroid dehydrogenase activity (By similarity).
P60843	Eukaryotic initiation factor 4A-I	IF4A1	47.29	1	8	20	40	1.19884	0.465749	12.9456	1.051	0.5712	9.69061	1.01703	0.57391	8.13388	5	12	1.24244		1.22605		0.950892		Eukaryotic initiation factor 4A-I (eIF-4A-I) (eIF4A-I) (EC 3.6.4.13) (ATP-dependent RNA helicase eIF4A-1)	Eif4a1 Ddx2a Eif4a	406		FUNCTION: ATP-dependent RNA helicase which is a subunit of the eIF4F complex involved in cap recognition and is required for mRNA binding to ribosome. In the current model of translation initiation, eIF4A unwinds RNA secondary structures in the 5'-UTR of mRNAs which is necessary to allow efficient binding of the small ribosomal subunit, and subsequent scanning for the initiator codon.
Q00897	Alpha-1-antitrypsin 1-4	A1AT4	32.2	1	4	13	5	1.1984	0.465749	8.60038	1.18455	0.486271	48.1658	1.12532	0.290057	10.295	1	5	1.1438		4.59513		1.4114		Alpha-1-antitrypsin 1-4 (Alpha-1 protease inhibitor 4) (Serine protease inhibitor 1-4) (Serine protease inhibitor A1d) (Serpin A1d)	Serpina1d Dom4 Spi1-4	413	Secreted.	FUNCTION: Inhibitor of serine proteases. Can inhibit trypsin and chymotrypsin; relatively ineffective against elastase.
Q8BKC5	Importin-5	IPO5	9.57	1	10	10	13	1.19836	0.465749	25.9241	0.776115	0.451436	29.4582	0.8282	0.362781	17.4491	3	3	1.20511		0.618066	0.051	0.754492		Importin-5 (Imp5) (Importin subunit beta-3) (Karyopherin beta-3) (Ran-binding protein 5) (RanBP5)	Ipo5 Kpnb3 Ranbp5	1097	Cytoplasm. Nucleus.	FUNCTION: Functions in nuclear protein import as nuclear transport receptor. Serves as receptor for nuclear localization signals (NLS) in cargo substrates. Is thought to mediate docking of the importin/substrate complex to the nuclear pore complex (NPC) through binding to nucleoporin and the complex is subsequently translocated through the pore by an energy requiring, Ran-dependent mechanism. At …	O00410
P10833	Ras-related protein R-Ras	RRAS	32.57	1	4	6	4	1.19755	0.465749	11.3124	0.841184	0.56252	4.30163	0.905017	0.56531	10.6571									Ras-related protein R-Ras (p23)	Rras	218	Cell membrane; Lipid-anchor; Cytoplasmic side.	FUNCTION: Regulates the organization of the actin cytoskeleton (By similarity).
Q5HZI9	Solute carrier family 25 member 51	S2551	20.13	1	5	5	5	1.1971	0.465749	13.9997	0.753368	0.394777	9.36385	0.785335	0.183242	6.27733	1	1	1.06185		0.502662		0.642383		Solute carrier family 25 member 51 (Mitochondrial carrier triple repeat protein 1)	Slc25a51 Mcart1	298	Mitochondrion inner membrane; Multi-pass membrane protein.		Q9H1U9
Q9QXW9	Large neutral amino acids transporter small subunit 2	LAT2	4.52	1	3	3	3	1.19697	0.465749	1.0777	0.776218	0.451436	4.28777	0.765603	0.124643	18.025									Large neutral amino acids transporter small subunit 2 (L-type amino acid transporter 2) (mLAT2) (Solute carrier family 7 member 8)	Slc7a8 Lat2	531	Cytoplasm. Basolateral cell membrane; Multi-pass membrane protein.	FUNCTION: Sodium-independent, high-affinity transport of small and large neutral amino acids such as alanine, serine, threonine, cysteine, phenylalanine, tyrosine, leucine, arginine and tryptophan, when associated with SLC3A2/4F2hc. Acts as an amino acid exchanger. Has higher affinity for L-phenylalanine than LAT1 but lower affinity for glutamine and serine. L-alanine is transported at physiologi…
Q3U2V3	8-oxo-dGDP phosphatase NUDT18	NUD18	5.26	1	2	2	3	1.19671	0.465786	16.8911	1.00343	0.572638	0.932774	0.957174	0.57391	4.91752									8-oxo-dGDP phosphatase NUDT18 (EC 3.6.1.58) (2-hydroxy-dADP phosphatase) (7,8-dihydro-8-oxoguanine phosphatase) (MutT homolog 3) (Nucleoside diphosphate-linked moiety X motif 18) (Nudix motif 18)	Nudt18 Mth3	323		FUNCTION: Mediates the hydrolyzis of oxidized nucleoside diphosphate derivatives. Hydrolyzes 8-oxo-7,8-dihydroguanine (8-oxo-Gua)-containing deoxyribo- and ribonucleoside diphosphates to the monophosphates. Hydrolyzes 8-oxo-dGDP and 8-oxo-GDP with the same efficiencies. Hydrolyzes also 8-OH-dADP and 2-OH-dADP. Exhibited no or minimal hydrolyzis activity against 8-oxo-dGTP, 8-oxo-GTP, dGTP, GTP, d…
Q9CQC6	Basic leucine zipper and W2 domain-containing protein 1	BZW1	14.56	1	7	7	8	1.1961	0.467879	28.3963	0.927012	0.5712	12.8677	0.976999	0.57391	9.73277									Basic leucine zipper and W2 domain-containing protein 1	Bzw1	419		FUNCTION: Enhances histone H4 gene transcription but does not seem to bind DNA directly (By similarity).
Q9DBE8	Alpha-1,3/1,6-mannosyltransferase ALG2	ALG2	33.73	1	13	13	18	1.19587	0.467879	10.0862	0.789837	0.475379	15.5731	0.855982	0.460027	9.76912	3	3	1.59747	0.05	0.710274		0.834424		Alpha-1,3/1,6-mannosyltransferase ALG2 (EC 2.4.1.132) (EC 2.4.1.257) (Asparagine-linked glycosylation protein 2 homolog) (GDP-Man:Man(1)GlcNAc(2)-PP-Dol alpha-1,3-mannosyltransferase) (GDP-Man:Man(1)GlcNAc(2)-PP-dolichol mannosyltransferase) (GDP-Man:Man(2)GlcNAc(2)-PP-Dol alpha-1,6-mannosyltransferase)	Alg2 MNCb-5081	415	Membrane; Single-pass membrane protein.	FUNCTION: Mannosylates Man(2)GlcNAc(2)-dolichol diphosphate and Man(1)GlcNAc(2)-dolichol diphosphate to form Man(3)GlcNAc(2)-dolichol diphosphate (By similarity).
P21836	Acetylcholinesterase	ACES	5.54	1	3	3	5	1.1952	0.468878	5.55245	0.999678	0.5712	6.61281	1.05029	0.57391	2.91672									Acetylcholinesterase (AChE) (EC 3.1.1.7)	Ache	614	Cell junction â€º synapse. Secreted. Cell membrane; Peripheral membrane protein. Cell membrane; Lipid-anchor â€º GPI-anchor; Extracellular side.	FUNCTION: Terminates signal transduction at the neuromuscular junction by rapid hydrolysis of the acetylcholine released into the synaptic cleft.
Q9DB29	Isoamyl acetate-hydrolyzing esterase 1 homolog	IAH1	18.88	1	4	4	6	1.1951	0.468878	4.9046	1.08301	0.5712	10.482	1.02232	0.57391	6.80438									Isoamyl acetate-hydrolyzing esterase 1 homolog (EC 3.1.-.-)	Iah1	249		FUNCTION: Probable lipase (By similarity).
Q8BXA1	Golgi integral membrane protein 4	GOLI4	2.29	1	1	1	3	1.1949	0.468878	10.7666	1.22744	0.398401	7.29533	1.20478	0.0255054	0.889817									Golgi integral membrane protein 4 (Decapacitation factor 10) (Golgi phosphoprotein 4)	Golim4 Df10 Golph4	655	Golgi apparatus â€º Golgi stack membrane; Single-pass type II membrane protein. Endosome membrane; Single-pass type II membrane protein.	FUNCTION: Plays a role in endosome to Golgi protein trafficking; mediates protein transport along the late endosome-bypass pathway from the early endosome to the Golgi (By similarity).	O00461	yes
Q61035	Histidine--tRNA ligase, cytoplasmic	SYHC	27.9	1	13	17	15	1.19473	0.468878	8.24213	0.958158	0.5712	8.87314	0.948036	0.57391	9.38695	1	2	1.55333	0.01	0.780646		0.823822		Histidine--tRNA ligase, cytoplasmic (EC 6.1.1.21) (Histidyl-tRNA synthetase) (HisRS)	Hars	509
P22892	AP-1 complex subunit gamma-1	AP1G1	12.77	1	10	10	18	1.19358	0.474476	5.89045	0.878339	0.568092	9.06991	0.89415	0.553841	4.0473	2	2	1.18058		0.710252		0.80285		AP-1 complex subunit gamma-1 (Adapter-related protein complex 1 subunit gamma-1) (Adaptor protein complex AP-1 subunit gamma-1) (Clathrin assembly protein complex 1 gamma-1 large chain) (Gamma-adaptin) (Gamma1-adaptin) (Golgi adaptor HA1/AP1 adaptin subunit gamma-1)	Ap1g1 Adtg Clapg1	822	Golgi apparatus. Cytoplasmic vesicle â€º clathrin-coated vesicle membrane; Peripheral membrane protein; Cytoplasmic side.	FUNCTION: Subunit of clathrin-associated adaptor protein complex 1 that plays a role in protein sorting in the late-Golgi/trans-Golgi network (TGN) and/or endosomes. The AP complexes mediate both the recruitment of clathrin to membranes and the recognition of sorting signals within the cytosolic tails of transmembrane cargo molecules.
Q00612	Glucose-6-phosphate 1-dehydrogenase X	G6PD1	37.28	1	18	18	35	1.19284	0.477168	9.5772	0.962174	0.5712	9.43704	0.998198	0.57391	6.33282	5	6	1.8135	0.05	0.749813		0.790532		Glucose-6-phosphate 1-dehydrogenase X (G6PD) (EC 1.1.1.49)	G6pdx G6pd G6pd-1	515		FUNCTION: Catalyzes the rate-limiting step of the oxidative pentose-phosphate pathway, which represents a route for the dissimilation of carbohydrates besides glycolysis. The main function of this enzyme is to provide reducing power (NADPH) and pentose phosphates for fatty acid and nucleic acid synthesis (By similarity).
Q9DBB8	Trans-1,2-dihydrobenzene-1,2-diol dehydrogenase	DHDH	20.12	1	7	7	7	1.19258	0.477168	12.5406	1.00067	0.5712	1.93428	1.02945	0.57391	2.70807									Trans-1,2-dihydrobenzene-1,2-diol dehydrogenase (EC 1.3.1.20) (D-xylose 1-dehydrogenase) (D-xylose-NADP dehydrogenase) (EC 1.1.1.179) (Dimeric dihydrodiol dehydrogenase)	Dhdh	333
P03911	NADH-ubiquinone oxidoreductase chain 4	NU4M	8.06	1	3	3	7	1.19216	0.477242	15.1301	0.897716	0.5712	29.9103	0.805092	0.261176	20.2589	9	9	1.1359		0.497845		0.669473		NADH-ubiquinone oxidoreductase chain 4 (EC 1.6.5.3) (NADH dehydrogenase subunit 4)	Mtnd4 mt-Nd4 Nd4	459	Mitochondrion membrane; Multi-pass membrane protein.	FUNCTION: Core subunit of the mitochondrial membrane respiratory chain NADH dehydrogenase (Complex I) that is believed to belong to the minimal assembly required for catalysis. Complex I functions in the transfer of electrons from NADH to the respiratory chain. The immediate electron acceptor for the enzyme is believed to be ubiquinone (By similarity).
P68181	cAMP-dependent protein kinase catalytic subunit beta	KAPCB	37.89	1	6	15	13	1.19214	0.477242	25.642	0.871114	0.568092	9.90808	0.902066	0.56531	3.49915	1	5	1.0482		0.674794		0.828677		cAMP-dependent protein kinase catalytic subunit beta (PKA C-beta) (EC 2.7.11.11)	Prkacb Pkacb	351	Cytoplasm. Cell membrane. Nucleus.	FUNCTION: Mediates cAMP-dependent signaling triggered by receptor binding to GPCRs. PKA activation regulates diverse cellular processes such as cell proliferation, the cell cycle, differentiation and regulation of microtubule dynamics, chromatin condensation and decondensation, nuclear envelope disassembly and reassembly, as well as regulation of intracellular transport mechanisms and ion flux. R…
Q61543	Golgi apparatus protein 1	GSLG1	4.77	1	6	6	6	1.19205	0.477242	14.732	0.712774	0.245251	14.3788	0.79747	0.236762	10.3381									Golgi apparatus protein 1 (E-selectin ligand 1) (ESL-1) (Selel) (Golgi sialoglycoprotein MG-160)	Glg1 Esl1 Mg160 Selel	1175	Cell membrane; Single-pass type I membrane protein. Golgi apparatus membrane; Single-pass type I membrane protein.	FUNCTION: Binds fibroblast growth factor (By similarity). Binds E-selectin (cell-adhesion lectin on endothelial cells mediating the binding of neutrophils).
Q78IK2	Up-regulated during skeletal muscle growth protein 5	USMG5	55.17	1	5	5	14	1.19178	0.477387	11.8898	0.790388	0.475379	19.8618	0.857433	0.463476	18.6463	4	4	1.2157		0.594385		0.740606		Up-regulated during skeletal muscle growth protein 5 (Diabetes-associated protein in insulin-sensitive tissues)	Usmg5 Dapit	58	Mitochondrion membrane; Single-pass membrane protein.	FUNCTION: Plays a critical role in maintaining the ATP synthase population in mitochondria (By similarity).
O55091	Protein IMPACT	IMPCT	25.47	1	7	7	15	1.191	0.477609	11.3011	1.02473	0.5712	12.3775	1.01076	0.57391	4.5503	2	2	0.95208		0.780659		0.949283		Protein IMPACT (Imprinted and ancient gene protein)	Impact	318	Cytoplasm.	FUNCTION: Translational regulator that ensures constant high levels of translation under amino acid starvation. Acts by interacting with GCN1/GCN1L1, thereby preventing activation of GCN2 protein kinases (EIF2AK1 to 4) and subsequent down-regulation of protein synthesis. May be required to regulate translation in specific neuronal cells under amino acid starvation conditions by preventing GCN2 ac…
Q9DB41	Mitochondrial glutamate carrier 2	GHC2	30.63	1	8	11	12	1.19082	0.477609	3.44682	0.982476	0.5712	7.96307	0.962645	0.57391	5.95179	3	3	1.74706		0.631541		0.676132	0.11	Mitochondrial glutamate carrier 2 (GC-2) (Glutamate/H(+) symporter 2) (Solute carrier family 25 member 18)	Slc25a18 Gc2	320	Mitochondrion inner membrane; Multi-pass membrane protein.	FUNCTION: Involved in the transport of glutamate across the inner mitochondrial membrane. Glutamate is cotransported with H(+) (By similarity).	Q9H1K4
Q9QZE7	Translin-associated protein X	TSNAX	38.97	1	10	10	24	1.19066	0.477609	18.1517	1.0369	0.5712	8.45385	1.03305	0.57391	8.61253	1	2	1.53532	0.01	1.10526		0.966631		Translin-associated protein X (Translin-associated factor X)	Tsnax Trax	290	Cytoplasm â€º perinuclear region. Golgi apparatus. Nucleus.	FUNCTION: Acts in combination with TSN as an endonuclease involved in the activation of the RNA-induced silencing complex (RISC). Possible role in spermatogenesis (By similarity).
Q9Z1K6	E3 ubiquitin-protein ligase ARIH2	ARI2	4.67	1	2	2	3	1.19053	0.477609	9.71828	1.04274	0.5712	1.0589	0.986575	0.57391	1.67294									E3 ubiquitin-protein ligase ARIH2 (ARI-2) (Protein ariadne-2 homolog) (EC 6.3.2.-) (Triad1 protein) (UbcM4-interacting protein 48)	Arih2 Ari2 Triad1 Uip48	492	Nucleus. Cytoplasm.	FUNCTION: E3 ubiquitin-protein ligase mediating 'Lys-48'-and 'Lys-63'-linked polyubiquitination and subsequent proteasomal degradation of modified proteins. May play a role in myelopoiesis (By similarity).
Q9WTX6	Cullin-1	CUL1	8.76	1	7	7	8	1.18987	0.478083	9.63333	0.700782	0.199266	15.0792	0.787142	0.192774	10.0944									Cullin-1 (CUL-1)	Cul1	776		FUNCTION: Core component of multiple cullin-RING-based SCF (SKP1-CUL1-F-box protein) E3 ubiquitin-protein ligase complexes, which mediate the ubiquitination of proteins involved in cell cycle progression, signal transduction and transcription. In the SCF complex, serves as a rigid scaffold that organizes the SKP1-F-box protein and RBX1 subunits. May contribute to catalysis through positioning of …
Q9JL56	Glycerophosphodiester phosphodiesterase 1	GDE1	9.06	1	3	3	4	1.18947	0.479799	26.7416	0.727057	0.298589	9.67839	0.83241	0.380297	4.97778									Glycerophosphodiester phosphodiesterase 1 (EC 3.1.4.44) (Membrane-interacting protein of RGS16)	Gde1 Mir16	331	Cytoplasm. Membrane; Multi-pass membrane protein.	FUNCTION: Has glycerophosphoinositol phosphodiesterase activity. Has little or no activity towards glycerophosphocholine. GDE1 activity can be modulated by G-protein signaling pathways (By similarity).
P63137	Gamma-aminobutyric acid receptor subunit beta-2	GBRB2	14.26	1	4	6	5	1.18925	0.479799	14.7884	0.770481	0.440331	9.92863	0.783654	0.179521	3.4077									Gamma-aminobutyric acid receptor subunit beta-2 (GABA(A) receptor subunit beta-2)	Gabrb2 Gabrb-2	512	Cell junction â€º synapse â€º postsynaptic cell membrane; Multi-pass membrane protein. Cell membrane; Multi-pass membrane protein.	FUNCTION: GABA, the major inhibitory neurotransmitter in the vertebrate brain, mediates neuronal inhibition by binding to the GABA/benzodiazepine receptor and opening an integral chloride channel.
O09131	Glutathione S-transferase omega-1	GSTO1	47.5	1	12	12	27	1.18911	0.479799	12.7412	1.08999	0.5712	9.06108	0.97405	0.57391	6.76293	2	2	2.03404	0.01	0.992692		0.884189		Glutathione S-transferase omega-1 (GSTO-1) (EC 2.5.1.18) (Glutathione S-transferase omega 1-1) (GSTO 1-1) (Glutathione-dependent dehydroascorbate reductase) (EC 1.8.5.1) (Monomethylarsonic acid reductase) (MMA(V) reductase) (EC 1.20.4.2) (S-(Phenacyl)glutathione reductase) (SPG-R) (p28)	Gsto1 Gstx Gtsttl	240	Cytoplasm â€º cytosol.	FUNCTION: Exhibits glutathione-dependent thiol transferase and dehydroascorbate reductase activities. Has S-(phenacyl)glutathione reductase activity. Has also glutathione S-transferase activity. Participates in the biotransformation of inorganic arsenic and reduces monomethylarsonic acid (MMA) and dimethylarsonic acid (By similarity).	P78417	yes	yes
Q922Q4	Pyrroline-5-carboxylate reductase 2	P5CR2	33.44	1	10	10	14	1.18864	0.479799	11.0907	0.977009	0.5712	3.51235	0.992912	0.57391	6.55327									Pyrroline-5-carboxylate reductase 2 (P5C reductase 2) (P5CR 2) (EC 1.5.1.2)	Pycr2	320	Cytoplasm.	FUNCTION: Housekeeping enzyme that catalyzes the last step in proline biosynthesis. In some cell types, such as erythrocytes, its primary function may be the generation of NADP(+). Can utilize both NAD and NADP. Has higher affinity for NADP, but higher catalytic efficiency with NADH (By similarity).
Q9JIF0	Protein arginine N-methyltransferase 1	ANM1	26.42	1	7	9	9	1.18861	0.479799	7.05493	0.853744	0.565575	7.60428	0.970184	0.57391	4.39046	3	3	1.34932		0.905742		0.910381		Protein arginine N-methyltransferase 1 (EC 2.1.1.-) (Histone-arginine N-methyltransferase PRMT1) (EC 2.1.1.125)	Prmt1 Hrmt1l2 Mrmt1	371	Nucleus. Nucleus â€º nucleoplasm. Cytoplasm â€º cytosol.	FUNCTION: Arginine methyltransferase that methylates (mono and asymmetric dimethylation) the guanidino nitrogens of arginyl residues present in proteins such as ESR1, histone H2, H3 and H4, PIAS1, HNRNPA1, HNRNPD, NFATC2IP, SUPT5H, TAF15 and EWS. Constitutes the main enzyme that mediates monomethylation and asymmetric dimethylation of histone H4 'Arg-4' (H4R3me1 and H4R3me2a, respectively), a spe…
E9Q6B2	Coiled-coil domain-containing protein 85C	CC85C	5.24	1	2	2	3	1.18834	0.479799	24.012	1.06157	0.5712	0.588961	1.01668	0.57391	1.29282									Coiled-coil domain-containing protein 85C	Ccdc85c	420	Cell junction â€º tight junction.	FUNCTION: May play an important role in cortical development, especially in the maintenance of radial glia.
A2A8L5	Receptor-type tyrosine-protein phosphatase F	PTPRF	3.64	1	3	7	5	1.18756	0.482976	3.3162	1.15137	0.548091	8.50941	1.11484	0.351158	8.18276									Receptor-type tyrosine-protein phosphatase F (EC 3.1.3.48) (Leukocyte common antigen related) (LAR)	Ptprf Lar	1898	Membrane; Single-pass membrane protein.	FUNCTION: Possible cell adhesion receptor. It possesses an intrinsic protein tyrosine phosphatase activity (PTPase) (By similarity).
P48193	Protein 4.1	41	12.7	1	6	9	7	1.18715	0.484119	8.20761	1.09839	0.5712	9.52194	0.984886	0.57391	7.73975	1	2	3.69409		0.192547		0.377918		Protein 4.1 (P4.1) (4.1R) (Band 4.1)	Epb41 Epb4.1 Kiaa4056	858	Cytoplasm â€º cytoskeleton. Cytoplasm â€º cell cortex. Nucleus.	FUNCTION: Protein 4.1 is a major structural element of the erythrocyte membrane skeleton. It plays a key role in regulating membrane physical properties of mechanical stability and deformability by stabilizing spectrin-actin interaction. Recruits DLG1 to membranes (By similarity).
Q9QUJ7	Long-chain-fatty-acid--CoA ligase 4	ACSL4	6.33	1	3	4	3	1.1869	0.48493	15.8922	0.864723	0.568092	14.6657	0.858681	0.46438	16.0225									Long-chain-fatty-acid--CoA ligase 4 (EC 6.2.1.3) (Long-chain acyl-CoA synthetase 4) (LACS 4) (mACS4)	Acsl4 Acs4 Facl4	711	Mitochondrion outer membrane; Single-pass type III membrane protein. Peroxisome membrane; Single-pass type III membrane protein. Microsome membrane; Single-pass type III membrane protein. Endoplasmic reticulum membrane; Single-pass type III membrane protein.	FUNCTION: Activation of long-chain fatty acids for both synthesis of cellular lipids, and degradation via beta-oxidation. Preferentially uses arachidonate and eicosapentaenoate as substrates.
Q9CX86	Heterogeneous nuclear ribonucleoprotein A0	ROA0	22.95	1	5	7	35	1.18663	0.485198	11.8473	1.05215	0.5712	8.0449	1.05814	0.570813	6.18507	3	3	1.7775	0.05	0.911887		0.96756		Heterogeneous nuclear ribonucleoprotein A0 (hnRNP A0)	Hnrnpa0 Hnrpa0	305	Nucleus.	FUNCTION: mRNA-binding component of ribonucleosomes. Specifically binds AU-rich element (ARE)-containing mRNAs. Involved in post-transcriptional regulation of cytokines mRNAs.
P51791	H(+)/Cl(-) exchange transporter 3	CLCN3	2.57	1	3	3	3	1.1863	0.48557	5.57092	0.74676	0.375401	15.7085	0.767191	0.126412	17.2207									H(+)/Cl(-) exchange transporter 3 (Chloride channel protein 3) (ClC-3) (Chloride transporter ClC-3)	Clcn3 Clc3	818	Early endosome membrane; Multi-pass membrane protein. Late endosome membrane; Multi-pass membrane protein. Cytoplasmic vesicle â€º secretory vesicle membrane; Multi-pass membrane protein.	FUNCTION: Mediates the exchange of chloride ions against protons. Functions as antiporter and contributes to the acidification of the endosome and synaptic vesicle lumen, and may thereby affect vesicle trafficking and exocytosis. May play an important role in neuronal cell function through regulation of membrane excitability by protein kinase C. It could help neuronal cells to establish short-ter…
O88958	Glucosamine-6-phosphate isomerase 1	GNPI1	44.29	1	8	11	14	1.1862	0.48557	11.7442	1.11038	0.568092	5.50231	1.06461	0.55804	3.89282									Glucosamine-6-phosphate isomerase 1 (EC 3.5.99.6) (Glucosamine-6-phosphate deaminase 1) (GNPDA 1) (GlcN6P deaminase 1) (Oscillin)	Gnpda1 Gnpi	289	Cytoplasm.	FUNCTION: Seems to trigger calcium oscillations in mammalian eggs. These oscillations serve as the essential trigger for egg activation and early development of the embryo (By similarity).
O55137	Acyl-coenzyme A thioesterase 1	ACOT1	21	1	2	8	5	1.1861	0.48557	23.6727	1.00453	0.572699	12.0149	0.963423	0.57391	1.89222	3	3	2.06371	0.01	0.862517		0.791119		Acyl-coenzyme A thioesterase 1 (Acyl-CoA thioesterase 1) (EC 3.1.2.2) (CTE-I) (Inducible cytosolic acyl-coenzyme A thioester hydrolase) (Long chain acyl-CoA thioester hydrolase) (Long chain acyl-CoA hydrolase)	Acot1 Cte1	419	Cytoplasm.	FUNCTION: Acyl-CoA thioesterases are a group of enzymes that catalyze the hydrolysis of acyl-CoAs to the free fatty acid and coenzyme A (CoASH), providing the potential to regulate intracellular levels of acyl-CoAs, free fatty acids and CoASH. True acyl-CoA thioesterase being highly specific for saturated C12-C20 acyl-CoAs, with only a very low activity with decanoyl-CoA as substrate. Most active…	Q86TX2
Q8BGH2	Sorting and assembly machinery component 50 homolog	SAM50	37.95	1	15	15	26	1.18452	0.490336	12.5325	0.841752	0.56252	11.0531	0.836895	0.39711	8.544	5	5	1.04091		1.48962		1.18379		Sorting and assembly machinery component 50 homolog	Samm50	469	Mitochondrion outer membrane; Multi-pass membrane protein. Cytoplasm.	FUNCTION: May be required for the assembly pathway of mitochondrial outer membrane proteins (By similarity).
Q9CQ45	Neudesin	NENF	25.73	1	4	4	11	1.18434	0.490336	12.093	1.15389	0.540368	6.04985	1.07078	0.538186	3.17085									Neudesin (Neuron-derived neurotrophic factor) (Secreted protein of unknown function) (SPUF protein)	Nenf Spuf	171	Secreted â€º extracellular space.	FUNCTION: Displays neurotrophic activity and activates phosphorylation of MAPK1/ERK2, MAPK3/ERK1 and AKT1/AKT in primary cultured neurons. Does not have mitogenic activity in primary cultured astrocytes. May play a role on neuronal differentiation and may have a transient effect on neural cell proliferation in neural precursor cells. Neurotrophic activity is enhanced by binding to heme.
O88343	Electrogenic sodium bicarbonate cotransporter 1	S4A4	17.33	1	20	21	48	1.18429	0.490336	22.4182	0.809715	0.526508	14.7699	0.826499	0.356182	14.6884	9	11	2.16247		0.489478		0.515654		Electrogenic sodium bicarbonate cotransporter 1 (Sodium bicarbonate cotransporter) (Na(+)/HCO3(-) cotransporter) (Solute carrier family 4 member 4)	Slc4a4 Nbc1 Nbce1	1079	Basolateral cell membrane; Multi-pass membrane protein.	FUNCTION: Electrogenic sodium/bicarbonate cotransporter with a Na(+):HCO3(-) stoichiometry varying from 1:2 to 1:3. May regulate bicarbonate influx/efflux at the basolateral membrane of cells and regulate intracellular pH.
Q99LB2	Dehydrogenase/reductase SDR family member 4	DHRS4	26.88	1	7	7	7	1.18423	0.490336	5.20546	0.976245	0.5712	4.46486	0.988164	0.57391	5.78803									Dehydrogenase/reductase SDR family member 4 (EC 1.1.1.184) (NADPH-dependent carbonyl reductase/NADP-retinol dehydrogenase) (CR) (PHCR) (NADPH-dependent retinol dehydrogenase/reductase) (NDRD) (mouNRDR) (Peroxisomal short-chain alcohol dehydrogenase) (PSCD)	Dhrs4 D14Ucla2	279	Peroxisome.	FUNCTION: Reduces all-trans-retinal and 9-cis retinal. Can also catalyze the oxidation of all-trans-retinol with NADP as co-factor, but with much lower efficiency. Reduces alkyl phenyl ketones and alpha-dicarbonyl compounds with aromatic rings, such as pyrimidine-4-aldehyde, 3-benzoylpyridine, 4-benzoylpyridine, menadione and 4-hexanoylpyridine. Has no activity towards aliphatic aldehydes and ket…
Q9D1J1	Adaptin ear-binding coat-associated protein 2	NECP2	15.79	1	3	4	4	1.18368	0.490807	20.9957	1.04503	0.5712	13.2272	0.99946	0.57391	4.10031									Adaptin ear-binding coat-associated protein 2 (NECAP endocytosis-associated protein 2) (NECAP-2)	Necap2	266	Cytoplasmic vesicle â€º clathrin-coated vesicle membrane. Cell membrane.	FUNCTION: Involved in endocytosis (By similarity).
O08529	Calpain-2 catalytic subunit	CAN2	21.57	1	13	13	19	1.18355	0.490807	8.05583	0.840447	0.56252	6.37312	0.910342	0.57391	4.17567	4	4	1.40955		0.746352		0.783742		Calpain-2 catalytic subunit (EC 3.4.22.53) (80 kDa M-calpain subunit) (CALP80) (Calcium-activated neutral proteinase 2) (CANP 2) (Calpain M-type) (Calpain-2 large subunit) (Millimolar-calpain) (M-calpain)	Capn2	700	Cytoplasm. Cell membrane.	FUNCTION: Calcium-regulated non-lysosomal thiol-protease which catalyze limited proteolysis of substrates involved in cytoskeletal remodeling and signal transduction. Proteolytically cleaves MYOC at 'Arg-226' (By similarity).
O35633	Vesicular inhibitory amino acid transporter	VIAAT	20	1	9	10	19	1.18347	0.490807	16.8329	0.82446	0.540368	13.5689	0.862574	0.471384	7.34477	4	4	1.35403		0.602297		0.677631		Vesicular inhibitory amino acid transporter (GABA and glycine transporter) (Solute carrier family 32 member 1) (Vesicular GABA transporter) (mVGAT) (mVIAAT)	Slc32a1 Vgat Viaat	525	Cytoplasmic vesicle membrane; Multi-pass membrane protein.	FUNCTION: Involved in the uptake of GABA and glycine into the synaptic vesicles.
P50544	Very long-chain specific acyl-CoA dehydrogenase, mitochondrial	ACADV	36.13	1	20	20	26	1.18344	0.490807	12.1382	1.01738	0.5712	4.02158	1.01618	0.57391	5.16572	3	3	1.59863		0.807805		0.795513		Very long-chain specific acyl-CoA dehydrogenase, mitochondrial (EC 1.3.8.9) (MVLCAD) (VLCAD)	Acadvl Vlcad	656	Mitochondrion inner membrane.	FUNCTION: Active toward esters of long-chain and very long chain fatty acids such as palmitoyl-CoA, mysritoyl-CoA and stearoyl-CoA. Can accommodate substrate acyl chain lengths as long as 24 carbons, but shows little activity for substrates of less than 12 carbons (By similarity).
B1AZI6	THO complex subunit 2	THOC2	1.38	1	2	2	4	1.18276	0.491605	5.90915	0.75778	0.414193	12.7016	0.941992	0.57391	8.0955									THO complex subunit 2 (Tho2)	Thoc2	1594	Nucleus. Nucleus speckle.	FUNCTION: Required for efficient export of polyadenylated RNA and spliced mRNA. Acts as component of the THO subcomplex of the TREX complex which is thought to couple mRNA transcription, processing and nuclear export, and which specifically associates with spliced mRNA and not with unspliced pre-mRNA. TREX is recruited to spliced mRNAs by a transcription-independent mechanism, binds to mRNA upstr…
Q8C0I1	Alkyldihydroxyacetonephosphate synthase, peroxisomal	ADAS	5.27	1	3	3	3	1.18244	0.492821	16.6806	1.00519	0.57295	3.07007	1.03129	0.57391	0.119286	1	2	5.98651	0.01	1.62091		1.17524		Alkyldihydroxyacetonephosphate synthase, peroxisomal (Alkyl-DHAP synthase) (EC 2.5.1.26) (Alkylglycerone-phosphate synthase)	Agps	645	Peroxisome.	FUNCTION: Catalyzes the exchange of an acyl for a long-chain alkyl group and the formation of the ether bond in the biosynthesis of ether phospholipids (By similarity).	O00116	yes
Q9D1B9	39S ribosomal protein L28, mitochondrial	RM28	9.34	1	3	3	4	1.18207	0.493007	7.81797	1.14802	0.554795	0.384165	1.10211	0.416767	2.63601									39S ribosomal protein L28, mitochondrial (L28mt) (MRP-L28)	Mrpl28	257	Mitochondrion.
Q64669	NAD(P)H dehydrogenase [quinone] 1	NQO1	32.85	1	10	10	14	1.18159	0.493092	14.1099	1.07344	0.5712	4.49004	2.44773	0	21.3899	2	2	1.77641		0.78919		1.15309		NAD(P)H dehydrogenase [quinone] 1 (EC 1.6.5.2) (Azoreductase) (DT-diaphorase) (DTD) (Menadione reductase) (NAD(P)H:quinone oxidoreductase 1) (Phylloquinone reductase) (Quinone reductase 1) (QR1)	Nqo1 Dia4 Nmo1 Nmor1	274	Cytoplasm.	FUNCTION: The enzyme apparently serves as a quinone reductase in connection with conjugation reactions of hydroquinons involved in detoxification pathways as well as in biosynthetic processes such as the vitamin K-dependent gamma-carboxylation of glutamate residues in prothrombin synthesis (By similarity).	P15559
Q9D404	3-oxoacyl-[acyl-carrier-protein] synthase, mitochondrial	OXSM	7.63	1	3	3	3	1.18115	0.493301	8.36774	1.02703	0.5712	4.41606	1.03017	0.57391	2.24986									3-oxoacyl-[acyl-carrier-protein] synthase, mitochondrial (EC 2.3.1.41) (Beta-ketoacyl-ACP synthase)	Oxsm	459	Mitochondrion.	FUNCTION: May play a role in the biosynthesis of lipoic acid as well as longer chain fatty acids required for optimal mitochondrial function (By similarity).	Q9NWU1
Q8BY89	Choline transporter-like protein 2	CTL2	6.94	1	4	5	4	1.18074	0.494983	6.70643	0.85589	0.565575	20.7895	0.890006	0.538887	13.3217									Choline transporter-like protein 2 (Solute carrier family 44 member 2)	Slc44a2 Ctl2	706	Membrane; Multi-pass membrane protein.	FUNCTION: Choline transporter (By similarity).
A2ASZ8	Calcium-binding mitochondrial carrier protein SCaMC-2	SCMC2	13.01	1	5	7	6	1.18006	0.49571	0.976773	0.950862	0.5712	1.45226	0.906	0.567946	6.36703									Calcium-binding mitochondrial carrier protein SCaMC-2 (Small calcium-binding mitochondrial carrier protein 2) (Solute carrier family 25 member 25)	Slc25a25 Kiaa1896 Scamc2	469	Mitochondrion inner membrane; Multi-pass membrane protein.	FUNCTION: Calcium-dependent mitochondrial solute carrier. Mitochondrial solute carriers shuttle metabolites, nucleotides, and cofactors through the mitochondrial inner membrane. May act as a ATP-Mg/Pi exchanger that mediates the transport of Mg-ATP in exchange for phosphate, catalyzing the net uptake or efflux of adenine nucleotides into or from the mitochondria (By similarity).
P61924	Coatomer subunit zeta-1	COPZ1	20.9	1	3	3	5	1.17982	0.49598	4.97409	0.941665	0.5712	5.90648	1.034	0.57391	7.53743	1	1	1.42746		0.807886		0.82924		Coatomer subunit zeta-1 (Zeta-1-coat protein) (Zeta-1 COP)	Copz1 Copz	177	Cytoplasm. Golgi apparatus membrane; Peripheral membrane protein; Cytoplasmic side. Cytoplasmic vesicle â€º COPI-coated vesicle membrane; Peripheral membrane protein; Cytoplasmic side.	FUNCTION: The coatomer is a cytosolic protein complex that binds to dilysine motifs and reversibly associates with Golgi non-clathrin-coated vesicles, which further mediate biosynthetic protein transport from the ER, via the Golgi up to the trans Golgi network. Coatomer complex is required for budding from Golgi membranes, and is essential for the retrograde Golgi-to-ER transport of dilysine-tagg…
Q9D338	39S ribosomal protein L19, mitochondrial	RM19	9.25	1	2	2	3	1.17917	0.496745	3.10332	0.987164	0.5712	4.66162	0.983454	0.57391	0.374637	1	1	1.08277		0.964677		0.951517		39S ribosomal protein L19, mitochondrial (L19mt) (MRP-L19)	Mrpl19	292	Mitochondrion.
Q8BLE7	Vesicular glutamate transporter 2	VGLU2	14.95	1	5	7	8	1.17891	0.496745	17.1342	0.797385	0.497633	28.2714	0.79337	0.220994	7.44214	1	3	1.78446		0.520315	0.052	0.594587	0.11	Vesicular glutamate transporter 2 (VGluT2) (Differentiation-associated BNPI) (Differentiation-associated Na(+)-dependent inorganic phosphate cotransporter) (Solute carrier family 17 member 6)	Slc17a6 Dnpi Vglut2	582	Cytoplasmic vesicle â€º secretory vesicle â€º synaptic vesicle membrane. Membrane; Multi-pass membrane protein. Cell junction â€º synapse â€º synaptosome.	FUNCTION: Mediates the uptake of glutamate into synaptic vesicles at presynaptic nerve terminals of excitatory neural cells. May also mediate the transport of inorganic phosphate.	Q9P2U8
O54734	Dolichyl-diphosphooligosaccharide--protein glycosyltransferase 48 kDa subunit	OST48	16.78	1	8	8	12	1.17872	0.496745	10.974	0.86306	0.568092	6.47542	0.947326	0.57391	6.16976	2	2	1.56002		0.643722		0.734836		Dolichyl-diphosphooligosaccharide--protein glycosyltransferase 48 kDa subunit (DDOST 48 kDa subunit) (Oligosaccharyl transferase 48 kDa subunit) (EC 2.4.99.18)	Ddost	441	Endoplasmic reticulum membrane; Single-pass type I membrane protein.	FUNCTION: Essential subunit of the N-oligosaccharyl transferase (OST) complex which catalyzes the transfer of a high mannose oligosaccharide from a lipid-linked oligosaccharide donor to an asparagine residue within an Asn-X-Ser/Thr consensus motif in nascent polypeptide chains.
O08663	Methionine aminopeptidase 2	MAP2	12.34	1	5	5	6	1.17829	0.496745	6.60456	1.00046	0.5712	5.42214	1.00965	0.57391	11.9672									Methionine aminopeptidase 2 (MAP 2) (MetAP 2) (EC 3.4.11.18) (Initiation factor 2-associated 67 kDa glycoprotein) (p67) (p67eIF2) (Peptidase M)	Metap2 Mnpep P67eif2	478	Cytoplasm.	FUNCTION: Cotranslationally removes the N-terminal methionine from nascent proteins. The N-terminal methionine is often cleaved when the second residue in the primary sequence is small and uncharged (Met-Ala-, Cys, Gly, Pro, Ser, Thr, or Val) (By similarity).; FUNCTION: Protects eukaryotic initiation factor EIF2S1 from translation-inhibiting phosphorylation by inhibitory kinases such as EIF2AK2/P…
Q8VEB4	Group XV phospholipase A2	PAG15	8.98	1	3	3	3	1.17817	0.496745	1.70149	1.15699	0.528359	2.34348	1.09886	0.435434	2.90289									Group XV phospholipase A2 (EC 2.3.1.-) (1-O-acylceramide synthase) (ACS) (LCAT-like lysophospholipase) (LLPL) (Lysophospholipase 3) (Lysosomal phospholipase A2) (LPLA2)	Pla2g15 Lypla3	412	Secreted. Lysosome.	FUNCTION: Has transacylase and calcium-independent phospholipase A2 activity. Catalyzes the formation of 1-O-acyl-N-acetylsphingosine and the concomitant release of a lyso-phospholipid.
P51881	ADP/ATP translocase 2	ADT2	50.34	1	11	20	108	1.178	0.496745	11.457	0.944287	0.5712	9.44976	0.928325	0.57391	7.91993	8	20	1.24157		0.630789		0.7439		ADP/ATP translocase 2 (ADP,ATP carrier protein 2) (Adenine nucleotide translocator 2) (ANT 2) (Solute carrier family 25 member 5) [Cleaved into: ADP/ATP translocase 2, N-terminally processed]	Slc25a5 Ant2	298	Mitochondrion inner membrane; Multi-pass membrane protein.	FUNCTION: Catalyzes the exchange of cytoplasmic ADP with mitochondrial ATP across the mitochondrial inner membrane. As part of the mitotic spindle-associated MMXD complex it may play a role in chromosome segregation (By similarity).
O08709	Peroxiredoxin-6	PRDX6	74.11	1	19	19	316	1.17797	0.496745	10.0938	1.11975	0.567294	9.16927	1.06155	0.56531	7.27351	15	16	1.40218	0.01	1.08111		1.00842		Peroxiredoxin-6 (EC 1.11.1.15) (1-Cys peroxiredoxin) (1-Cys PRX) (Acidic calcium-independent phospholipase A2) (aiPLA2) (EC 3.1.1.-) (Antioxidant protein 2) (Non-selenium glutathione peroxidase) (NSGPx) (EC 1.11.1.9)	Prdx6 Aop2 Ltw4 Prdx5	224	Cytoplasm. Lysosome. Cytoplasmic vesicle.	FUNCTION: Involved in redox regulation of the cell. Can reduce H(2)O(2) and short chain organic, fatty acid, and phospholipid hydroperoxides. May play a role in the regulation of phospholipid turnover as well as in protection against oxidative injury (By similarity).
P05063	Fructose-bisphosphate aldolase C	ALDOC	53.72	1	22	28	334	1.17795	0.496745	12.4081	1.03504	0.5712	7.84137	0.970683	0.57391	7.03876	19	30	1.91761	0.05	0.870899		0.74831		Fructose-bisphosphate aldolase C (EC 4.1.2.13) (Aldolase 3) (Brain-type aldolase) (Scrapie-responsive protein 2) (Zebrin II)	Aldoc Aldo3 Scrg2	363
Q8BWY3	Eukaryotic peptide chain release factor subunit 1	ERF1	25.4	1	10	10	14	1.1775	0.497167	8.8478	1.08623	0.5712	5.08189	1.07292	0.532909	3.63732	1	1	1.43189		1.15744		1.00858		Eukaryotic peptide chain release factor subunit 1 (Eukaryotic release factor 1) (eRF1)	Etf1	437	Cytoplasm.	FUNCTION: Directs the termination of nascent peptide synthesis (translation) in response to the termination codons UAA, UAG and UGA (By similarity). Component of the transient SURF complex which recruits UPF1 to stalled ribosomes in the context of nonsense-mediated decay (NMD) of mRNAs containing premature stop codons (By similarity).
Q8VDM4	26S proteasome non-ATPase regulatory subunit 2	PSMD2	42.95	1	34	34	58	1.17746	0.497167	14.92	0.934212	0.5712	13.4301	0.967644	0.57391	9.20944	5	5	1.28133		0.661593		0.760237		26S proteasome non-ATPase regulatory subunit 2 (26S proteasome regulatory subunit RPN1) (26S proteasome regulatory subunit S2) (26S proteasome subunit p97)	Psmd2	908		FUNCTION: Acts as a regulatory subunit of the 26 proteasome which is involved in the ATP-dependent degradation of ubiquitinated proteins (By similarity).
Q9CPR5	39S ribosomal protein L15, mitochondrial	RM15	9.49	1	4	4	4	1.17711	0.497857	6.93989	1.08591	0.5712	2.51636	1.04435	0.57391	1.85344									39S ribosomal protein L15, mitochondrial (L15mt) (MRP-L15)	Mrpl15	295	Mitochondrion.
Q9JIH2	Nuclear pore complex protein Nup50	NUP50	4.51	1	2	2	3	1.17692	0.497857	13.3036	1.09419	0.5712	1.66252	1.09848	0.43666	2.01892									Nuclear pore complex protein Nup50 (50 kDa nucleoporin) (Nuclear pore-associated protein 60 kDa-like) (Nucleoporin Nup50)	Nup50 Npap60	466	Nucleus â€º nuclear pore complex. Nucleus membrane; Peripheral membrane protein; Nucleoplasmic side.	FUNCTION: Component of the nuclear pore complex that has a direct role in nuclear protein import. Actively displaces NLSs from importin-alpha, and facilitates disassembly of the importin-alpha:beta-cargo complex and importin recycling. Interacts with multiple transport receptor proteins including CDKN1B. This interaction is required for correct intracellular transport and degradation of CDKN1B.
Q9D964	Glycine amidinotransferase, mitochondrial	GATM	10.64	1	3	3	6	1.17668	0.497857	8.84918	1.01575	0.5712	6.16531	1.05708	0.57391	8.31498									Glycine amidinotransferase, mitochondrial (EC 2.1.4.1) (L-arginine:glycine amidinotransferase) (Transamidinase)	Gatm	423	Mitochondrion inner membrane.	FUNCTION: Catalyzes the biosynthesis of guanidinoacetate, the immediate precursor of creatine. Creatine plays a vital role in energy metabolism in muscle tissues. May play a role in embryonic and central nervous system development.
Q9QYG0	Protein NDRG2	NDRG2	32.08	1	10	11	108	1.17637	0.497857	10.5895	0.990361	0.5712	11.9525	0.945246	0.57391	8.26951	9	9	1.79589	0.05	0.717872		0.684189	0.11	Protein NDRG2 (N-myc downstream-regulated gene 2 protein) (Protein Ndr2)	Ndrg2 Kiaa1248 Ndr2	371	Cytoplasm. Cytoplasm â€º perinuclear region. Cell projection â€º growth cone.	FUNCTION: Contributes to the regulation of the Wnt signaling pathway. Down-regulates CTNNB1-mediated transcriptional activation of target genes, such as CCND1, and may thereby act as tumor suppressor. May be involved in dendritic cell and neuron differentiation (By similarity).	Q9UN36	yes
P61327	Protein mago nashi homolog	MGN	27.4	2	4	4	4	1.1762	0.498222	10.3363	0.917906	0.5712	1.54841	0.967018	0.57391	7.47968									Protein mago nashi homolog	Magoh	146	Nucleus. Nucleus speckle. Cytoplasm.	FUNCTION: Core component of the splicing-dependent multiprotein exon junction complex (EJC) deposited at splice junctions on mRNAs. The EJC is a dynamic structure consisting of core proteins and several peripheral nuclear and cytoplasmic associated factors that join the complex only transiently either during EJC assembly or during subsequent mRNA metabolism. The EJC marks the position of the exon…
Q9D7N9	Adipocyte plasma membrane-associated protein	APMAP	25.06	1	9	9	16	1.1758	0.499197	12.4616	1.00152	0.5712	3.32571	1.04033	0.57391	4.34959	1	1	1.0568		0.590291		0.737819		Adipocyte plasma membrane-associated protein (Protein DD16)	Apmap	415	Membrane; Single-pass type II membrane protein.	FUNCTION: Exhibits strong arylesterase activity with beta-naphthyl acetate and phenyl acetate (By similarity). May play a role in adipocyte differentiation.
P09528	Ferritin heavy chain	FRIH	39.56	1	7	7	14	1.17573	0.499197	12.0043	0.963163	0.5712	4.51172	1.04342	0.57391	5.90274									Ferritin heavy chain (Ferritin H subunit) (EC 1.16.3.1) [Cleaved into: Ferritin heavy chain, N-terminally processed]	Fth1 Fth	182		FUNCTION: Stores iron in a soluble, non-toxic, readily available form. Important for iron homeostasis. Has ferroxidase activity. Iron is taken up in the ferrous form and deposited as ferric hydroxides after oxidation. Also plays a role in delivery of iron to cells. Mediates iron uptake in capsule cells of the developing kidney.
P97355	Spermine synthase	SPSY	16.12	1	7	7	9	1.17544	0.499646	14.7781	0.869799	0.568092	11.6073	0.940199	0.57391	5.66844									Spermine synthase (SPMSY) (EC 2.5.1.22) (Spermidine aminopropyltransferase)	Sms	366		FUNCTION: Catalyzes the production of spermine from spermidine and decarboxylated S-adenosylmethionine (dcSAM) (By similarity). Required for normal viability, growth and fertility.
P08207	Protein S100-A10	S10AA	17.53	1	2	2	3	1.17529	0.499981	0.330934	1.07779	0.5712	1.15422	1.00752	0.57391	2.56563									Protein S100-A10 (Calpactin I light chain) (Calpactin-1 light chain) (Cellular ligand of annexin II) (S100 calcium-binding protein A10) (p10 protein) (p11)	S100a10 Cal1l	97		FUNCTION: Because S100A10 induces the dimerization of ANXA2/p36, it may function as a regulator of protein phosphorylation in that the ANXA2 monomer is the preferred target (in vitro) of tyrosine-specific kinase.
Q61739	Integrin alpha-6	ITA6	3.12	1	4	4	5	1.17489	0.501041	16.3718	0.885787	0.5712	12.8897	0.920905	0.57391	10.907									Integrin alpha-6 (CD49 antigen-like family member F) (VLA-6) (CD antigen CD49f) [Cleaved into: Integrin alpha-6 heavy chain; Integrin alpha-6 light chain]	Itga6	1091	Membrane; Single-pass type I membrane protein.	FUNCTION: Integrin alpha-6/beta-1 is a receptor for laminin on platelets. Integrin alpha-6/beta-4 is a receptor for laminin in epithelial cells and it plays a critical structural role in the hemidesmosome. Mice expressing a null mutation of the alpha-6 subunit gene die soon after birth and develop severe blistering. The blisters are due to separation of the basal epithelial cells from a normally …
Q3KNM2	E3 ubiquitin-protein ligase MARCH5	MARH5	3.6	1	1	1	4	1.17393	0.501041	20.6482	1.01486	0.5712	5.68723	0.950891	0.57391	23.4911									E3 ubiquitin-protein ligase MARCH5 (EC 6.3.2.-) (Membrane-associated RING finger protein 5) (Membrane-associated RING-CH protein V) (MARCH-V)	March5	278	Mitochondrion outer membrane; Multi-pass membrane protein.	FUNCTION: Mitochondrial E3 ubiquitin-protein ligase that plays a crucial role in the control of mitochondrial morphology by acting as a positive regulator of mitochondrial fission. May play a role in the prevention of cell senescence acting as a regulator of mitochondrial quality control. Promotes ubiquitination of FIS1, DNM1L and MFN1 (By similarity).
Q8BH04	Phosphoenolpyruvate carboxykinase [GTP], mitochondrial	PCKGM	27.81	1	14	15	19	1.1737	0.501041	6.9158	0.922188	0.5712	13.7055	0.985247	0.57391	8.57697	2	2	2.11949	0.01	0.851029		0.767153		Phosphoenolpyruvate carboxykinase [GTP], mitochondrial (PEPCK-M) (EC 4.1.1.32)	Pck2	640	Mitochondrion.	FUNCTION: Catalyzes the conversion of oxaloacetate (OAA) to phosphoenolpyruvate (PEP), the rate-limiting step in the metabolic pathway that produces glucose from lactate and other precursors derived from the citric acid cycle (By similarity).	Q16822
P63325	40S ribosomal protein S10	RS10	56.36	1	9	10	30	1.17363	0.501041	20.41	1.05183	0.5712	9.38626	1.00462	0.57391	6.1676	2	2	1.33782		0.861142		0.876598		40S ribosomal protein S10	Rps10	165	Cytoplasm. Nucleus â€º nucleolus.	FUNCTION: Component of the 40S ribosomal subunit (By similarity).
Q8BTX9	Inactive hydroxysteroid dehydrogenase-like protein 1	HSDL1	11.52	1	4	4	5	1.17345	0.501041	4.00232	0.796442	0.494624	8.95883	0.790297	0.208805	8.14207									Inactive hydroxysteroid dehydrogenase-like protein 1	Hsdl1	330	Mitochondrion.
Q9Z2R6	Protein unc-119 homolog A	U119A	11.67	1	2	2	3	1.17343	0.501041	3.97709	1.01411	0.5712	19.9269	0.972732	0.57391	2.00294									Protein unc-119 homolog A (Retinal protein 4) (mRG4)	Unc119 Unc119h	240	Cytoplasm â€º cytoskeleton â€º microtubule organizing center â€º centrosome.	FUNCTION: Myristoyl-binding protein that acts as a cargo adapter: specifically binds the myristoyl moiety of a subset of N-terminally myristoylated proteins and is required for their localization. Binds myristoylated GNAT1 and is required for G-protein localization and trafficking in sensory neurons. Binds myristoylated NPHP3; however, in contrast to UNC119B, does not seem to play a major role in…
Q921M7	Protein FAM49B	FA49B	46.6	1	10	12	32	1.17326	0.501041	7.55221	0.865796	0.568092	14.4982	0.902313	0.56531	10.562	5	10	1.02594		0.679381		0.805539		Protein FAM49B	Fam49b	324
Q3UFM5	Nucleolar MIF4G domain-containing protein 1	NOM1	0.82	1	1	1	5	1.17311	0.501041	2.819	1.00382	0.572699	1.31993	1.04403	0.57391	5.00557	1	2	0.889245		0.774709		0.873559		Nucleolar MIF4G domain-containing protein 1 (SGD1 homolog)	Nom1 Gm1040	854	Nucleus â€º nucleolus.	FUNCTION: Plays a role in targeting PPP1CA to the nucleolus (By similarity).
Q8R1I1	Cytochrome b-c1 complex subunit 9	QCR9	50	1	3	3	25	1.1729	0.501041	7.1851	0.910164	0.5712	8.19593	1.01252	0.57391	6.53351	2	2	1.12419		0.747529	0.052	0.830959		Cytochrome b-c1 complex subunit 9 (Complex III subunit 9) (Complex III subunit X) (Cytochrome c1 non-heme 7 kDa protein) (Ubiquinol-cytochrome c reductase complex 7.2 kDa protein)	Uqcr10	64	Mitochondrion inner membrane.	FUNCTION: This is a component of the ubiquinol-cytochrome c reductase complex (complex III or cytochrome b-c1 complex), which is part of the mitochondrial respiratory chain. This subunit interacts with cytochrome c1 (By similarity).	Q9UDW1
Q9JJU8	SH3 domain-binding glutamic acid-rich-like protein	SH3L1	62.28	1	8	8	28	1.17285	0.501041	9.10363	1.01717	0.5712	5.06595	1.06988	0.538693	6.38065	4	4	1.64063	0.05	1.04501		1.07868		SH3 domain-binding glutamic acid-rich-like protein	Sh3bgrl	114
Q04207	Transcription factor p65	TF65	3.46	1	2	2	3	1.17277	0.501041	0.716725	1.04179	0.5712	1.75641	1.08178	0.501418	11.1641									Transcription factor p65 (Nuclear factor NF-kappa-B p65 subunit) (Nuclear factor of kappa light polypeptide gene enhancer in B-cells 3)	Rela Nfkb3	549	Nucleus. Cytoplasm.	FUNCTION: NF-kappa-B is a pleiotropic transcription factor present in almost all cell types and is the endpoint of a series of signal transduction events that are initiated by a vast array of stimuli related to many biological processes such as inflammation, immunity, differentiation, cell growth, tumorigenesis and apoptosis. NF-kappa-B is a homo- or heterodimeric complex formed by the Rel-like d…
Q9CQB5	CDGSH iron-sulfur domain-containing protein 2	CISD2	26.67	1	3	3	3	1.17259	0.501041	12.9368	0.789875	0.475379	0.221978	0.896974	0.556492	2.42165									CDGSH iron-sulfur domain-containing protein 2 (MitoNEET-related 1 protein) (Miner1) (Nervous system overexpressed protein 70)	Cisd2 Cdgsh2 Noxp70 Zcd2	135	Endoplasmic reticulum membrane; Single-pass membrane protein. Mitochondrion outer membrane; Single-pass membrane protein.	FUNCTION: Regulator of autophagy that contributes to antagonize BECN1-mediated cellular autophagy at the endoplasmic reticulum. Participates in the interaction of BCL2 with BECN1 and is required for BCL2-mediated depression of endoplasmic reticulum Ca(2+) stores during autophagy. Contributes to BIK-initiated autophagy, while it is not involved in BIK-dependent activation of caspases. Involved in …
P58389	Serine/threonine-protein phosphatase 2A activator	PTPA	31.27	1	11	11	27	1.17226	0.501041	10.6532	1.03909	0.5712	5.88743	0.999764	0.57391	5.13473	2	2	1.3205		0.861092		0.830483		Serine/threonine-protein phosphatase 2A activator (EC 5.2.1.8) (PP2A, subunit B', PR53 isoform) (Phosphotyrosyl phosphatase activator) (PTPA) (Serine/threonine-protein phosphatase 2A regulatory subunit 4) (Serine/threonine-protein phosphatase 2A regulatory subunit B')	Ppp2r4 Ptpa	323	Cytoplasm. Nucleus.	FUNCTION: PPIases accelerate the folding of proteins. It catalyzes the cis-trans isomerization of proline imidic peptide bonds in oligopeptides. Acts as a regulatory subunit for serine/threonine-protein phosphatase 2A (PP2A) modulating its activity or substrate specificity, probably by inducing a conformational change in the catalytic subunit, a proposed direct target of the PPIase. Can reactivat…
P35290	Ras-related protein Rab-24	RAB24	14.29	1	4	4	7	1.17212	0.501041	13.6352	0.808225	0.526508	10.9501	0.910997	0.57391	10.007									Ras-related protein Rab-24 (Rab-16)	Rab24	203	Cytoplasm â€º cytosol. Membrane; Lipid-anchor.	FUNCTION: May be involved in autophagy-related processes.
Q91YI0	Argininosuccinate lyase	ARLY	20.91	1	9	9	15	1.17205	0.501041	9.95143	0.919588	0.5712	5.15983	0.953491	0.57391	5.65815									Argininosuccinate lyase (ASAL) (EC 4.3.2.1) (Arginosuccinase)	Asl	464
Q922D4	Serine/threonine-protein phosphatase 6 regulatory subunit 3	PP6R3	3.79	1	3	3	6	1.17198	0.501041	11.9058	1.0819	0.5712	4.19803	0.984269	0.57391	2.629									Serine/threonine-protein phosphatase 6 regulatory subunit 3 (SAPS domain family member 3)	Ppp6r3 D19Ertd703e Kiaa1558 Pp6r3 Saps3	844	Cytoplasm. Nucleus.	FUNCTION: Regulatory subunit of protein phosphatase 6 (PP6). May function as a scaffolding PP6 subunit. May have an important role in maintaining immune self-tolerance (By similarity).
Q91YJ3	Thymocyte nuclear protein 1	THYN1	18.58	1	5	5	6	1.17158	0.502212	4.72356	1.0482	0.5712	3.49553	1.02484	0.57391	7.75801	1	1	0.958314		0.903144		0.871968		Thymocyte nuclear protein 1 (Thymocyte protein Thy28) (mThy28)	Thyn1 Thy28	226	Nucleus.	FUNCTION: Specifically binds 5-hydroxymethylcytosine (5hmC), suggesting that it acts as a specific reader of 5hmC.
Q08331	Calretinin	CALB2	67.9	1	19	20	209	1.17084	0.503802	8.65439	1.23951	0.361684	11.437	1.33362	7.38115e-06	12.6347	10	13	2.03189		0.903734		0.860782		Calretinin (CR)	Calb2	271		FUNCTION: Calretinin is a calcium-binding protein which is abundant in auditory neurons.	P22676	yes
P32848	Parvalbumin alpha	PRVA	60.91	1	12	12	147	1.17058	0.504029	7.07752	1.04708	0.5712	9.92344	0.906127	0.567946	7.46874									Parvalbumin alpha	Pvalb Pva	110		FUNCTION: In muscle, parvalbumin is thought to be involved in relaxation after contraction. It binds two calcium ions.
P14131	40S ribosomal protein S16	RS16	52.74	1	10	10	30	1.17028	0.504149	9.57717	0.985015	0.5712	9.19139	0.995893	0.57391	5.46937	4	5	1.35209		0.690664		0.755781		40S ribosomal protein S16	Rps16	146
Q1RLL3	Copine-9	CPNE9	23.51	1	6	10	10	1.16996	0.504149	16.611	0.922146	0.5712	7.68857	0.902662	0.56531	3.65495	1	2	2.80034		0.545927		0.608483		Copine-9 (Copine IX)	Cpne9	553		FUNCTION: May function in membrane trafficking. Exhibits calcium-dependent phospholipid binding properties (By similarity).
Q9D0B0	Serine/arginine-rich splicing factor 9	SRSF9	11.71	1	3	3	3	1.16985	0.504149	26.5671	0.984632	0.5712	1.74542	1.0146	0.57391	7.72587									Serine/arginine-rich splicing factor 9 (Splicing factor, arginine/serine-rich 9)	Srsf9 Sfrs9	222	Nucleus.	FUNCTION: Plays a role in constitutive splicing and can modulate the selection of alternative splice sites. Represses the splicing of MAPT/Tau exon 10 (By similarity).
Q9Z2X1	Heterogeneous nuclear ribonucleoprotein F	HNRPF	24.34	1	6	8	15	1.1694	0.506334	8.95331	1.00173	0.5712	9.1041	1.00574	0.57391	3.83588	1	3	1.56562	0.01	0.962643		0.949267		Heterogeneous nuclear ribonucleoprotein F (hnRNP F) [Cleaved into: Heterogeneous nuclear ribonucleoprotein F, N-terminally processed]	Hnrnpf Hnrpf	415	Nucleus â€º nucleoplasm.	FUNCTION: Component of the heterogeneous nuclear ribonucleoprotein (hnRNP) complexes which provide the substrate for the processing events that pre-mRNAs undergo before becoming functional, translatable mRNAs in the cytoplasm. Plays a role in the regulation of alternative splicing events. Binds G-rich sequences in pre-mRNAs and keeps target RNA in an unfolded state (By similarity).
Q9DB10	Essential MCU regulator, mitochondrial	EMRE	15.89	1	2	2	3	1.169	0.506726	2.45113	0.97943	0.5712	11.4783	1.08618	0.484168	12.4625									Essential MCU regulator, mitochondrial (Single-pass membrane protein with aspartate-rich tail 1, mitochondrial)	Smdt1 Emre	107	Mitochondrion inner membrane; Single-pass membrane protein.	FUNCTION: Essential regulatory subunit of the mitochondrial calcium uniporter complex (uniplex), a complex that mediates calcium uptake into mitochondria. Required to bridge the calcium-sensing proteins MICU1 and MICU2 with the calcium-conducting subunit MCU (By similarity).
P35278	Ras-related protein Rab-5C	RAB5C	42.13	1	4	7	11	1.16878	0.506726	7.96256	0.856449	0.565575	4.65959	0.931267	0.57391	12.288	4	8	1.35972		0.796188		0.84653		Ras-related protein Rab-5C	Rab5c	216	Cell membrane; Lipid-anchor; Cytoplasmic side. Early endosome membrane; Lipid-anchor. Melanosome.	FUNCTION: Protein transport. Probably involved in vesicular traffic (By similarity).
Q3U7R1	Extended synaptotagmin-1	ESYT1	5.49	1	5	5	10	1.16822	0.507214	15.4826	0.891543	0.5712	11.6623	0.895821	0.554043	10.3925	1	1	1.20686		1.10485		1.00136		Extended synaptotagmin-1 (E-Syt1) (Membrane-bound C2 domain-containing protein)	Esyt1 Fam62a Mbc2	1092	Membrane; Multi-pass membrane protein. Endomembrane system; Multi-pass membrane protein.	FUNCTION: May play a role as calcium-regulated intrinsic membrane protein (By similarity).	Q9BSJ8
Q9CQ06	39S ribosomal protein L24, mitochondrial	RM24	18.52	1	4	4	9	1.16815	0.507214	11.2335	1.12146	0.565978	3.70666	1.04979	0.57391	2.66917									39S ribosomal protein L24, mitochondrial (L24mt) (MRP-L24)	Mrpl24	216	Mitochondrion.
P22599	Alpha-1-antitrypsin 1-2	A1AT2	24.94	1	3	11	9	1.16739	0.508649	2.50464	1.53535	0.000621996	21.3756	1.1023	0.416064	3.85316	3	6	1.42728		1.65349		0.937961		Alpha-1-antitrypsin 1-2 (AAT) (Alpha-1 protease inhibitor 2) (Alpha-1-antiproteinase) (Serine protease inhibitor 1-2) (Serine protease inhibitor A1b) (Serpin A1b)	Serpina1b Aat2 Dom2 Spi1-2	413	Secreted.	FUNCTION: Inhibitor of serine proteases. Its primary target is elastase, but it also has a moderate affinity for plasmin and thrombin.	P01009	yes	yes
Q6PHS9	Voltage-dependent calcium channel subunit alpha-2/delta-2	CA2D2	10.23	1	11	12	15	1.16727	0.508649	10.5252	0.945032	0.5712	8.58695	0.887387	0.535922	5.19339									Voltage-dependent calcium channel subunit alpha-2/delta-2 (Protein ducky) (Voltage-gated calcium channel subunit alpha-2/delta-2) [Cleaved into: Voltage-dependent calcium channel subunit alpha-2-2; Voltage-dependent calcium channel subunit delta-2]	Cacna2d2 Kiaa0558	1154	Membrane; Single-pass type I membrane protein.	FUNCTION: The alpha-2/delta subunit of voltage-dependent calcium channels regulates calcium current density and activation/inactivation kinetics of the calcium channel. Acts as a regulatory subunit for P/Q-type calcium channel (CACNA1A), N-type (CACNA1B), L-type (CACNA1C OR CACNA1D) and possibly T-type (CACNA1G).	Q9NY47	yes
P62962	Profilin-1	PROF1	73.57	1	10	10	128	1.16707	0.508649	14.0834	1.02955	0.5712	9.97098	1.00384	0.57391	6.22384	8	10	1.34288		0.968074		0.948577		Profilin-1 (Profilin I)	Pfn1	140	Cytoplasm â€º cytoskeleton.	FUNCTION: Binds to actin and affects the structure of the cytoskeleton. At high concentrations, profilin prevents the polymerization of actin, whereas it enhances it at low concentrations. By binding to PIP2, it inhibits the formation of IP3 and DG. Inhibits androgen receptor (AR) and HTT aggregation and binding of G-actin is essential for its inhibition of AR (By similarity).
Q8K1I7	WAS/WASL-interacting protein family member 1	WIPF1	15.21	1	6	6	17	1.167	0.508649	18.3474	1.18083	0.497633	12.0444	1.02237	0.57391	8.05786									WAS/WASL-interacting protein family member 1 (Wiskott-Aldrich syndrome protein-interacting protein) (WASP-interacting protein)	Wipf1 Waspip Wip	493	Cytoplasmic vesicle. Cytoplasm â€º cytoskeleton. Cell projection â€º ruffle.	FUNCTION: Plays a role in the reorganization of the actin cytoskeleton. Contributes with NCK1 and GRB2 in the recruitment and activation of WASL. May participate in regulating the subcellular localization of WASL, resulting in the disassembly of stress fibers in favor of filopodia formation (By similarity). Plays a role in the formation of cell ruffles.
Q8R2M2	Deoxynucleotidyltransferase terminal-interacting protein 2	TDIF2	1.06	1	1	1	3	1.16699	0.508649	8.25603	1.03063	0.5712	6.25416	1.02146	0.57391	2.97109	1	1	0.619956		0.8911		1.37376		Deoxynucleotidyltransferase terminal-interacting protein 2	Dnttip2	758	Nucleus.	FUNCTION: Regulates the transcriptional activity of DNTT and ESR1. May function as a chromatin remodeling protein (By similarity).
O88531	Palmitoyl-protein thioesterase 1	PPT1	28.1	1	9	9	23	1.16683	0.508649	9.64337	0.939806	0.5712	5.65554	0.974063	0.57391	8.65632	3	3	1.21346	0.05	0.941099		0.996676		Palmitoyl-protein thioesterase 1 (PPT-1) (EC 3.1.2.22) (Palmitoyl-protein hydrolase 1)	Ppt1 Ppt	306	Lysosome.	FUNCTION: Removes thioester-linked fatty acyl groups such as palmitate from modified cysteine residues in proteins or peptides during lysosomal degradation. Prefers acyl chain lengths of 14 to 18 carbons.
Q9DBL7	Bifunctional coenzyme A synthase	COASY	14.21	1	7	7	10	1.16658	0.509561	8.40296	1.13137	0.565575	7.90873	1.07076	0.538186	3.93721									Bifunctional coenzyme A synthase (CoA synthase) [Includes: Phosphopantetheine adenylyltransferase (EC 2.7.7.3) (Dephospho-CoA pyrophosphorylase) (Pantetheine-phosphate adenylyltransferase) (PPAT); Dephospho-CoA kinase (DPCK) (EC 2.7.1.24) (Dephosphocoenzyme A kinase) (DPCOAK)]	Coasy Ukr1	563		FUNCTION: Bifunctional enzyme that catalyzes the fourth and fifth sequential steps of CoA biosynthetic pathway. The fourth reaction is catalyzed by the phosphopantetheine adenylyltransferase, coded by the coaD domain; the fifth reaction is catalyzed by the dephospho-CoA kinase, coded by the coaE domain. May act as a point of CoA biosynthesis regulation.
P24527	Leukotriene A-4 hydrolase	LKHA4	31.1	1	17	17	31	1.16614	0.511738	12.7446	0.971226	0.5712	11.0196	0.932944	0.57391	8.30923	7	7	1.33475		0.622492	0.052	0.760207		Leukotriene A-4 hydrolase (LTA-4 hydrolase) (EC 3.3.2.6) (Leukotriene A(4) hydrolase)	Lta4h	611	Cytoplasm.	FUNCTION: Epoxide hydrolase that catalyzes the final step in the biosynthesis of the proinflammatory mediator leukotriene B4. Has also aminopeptidase activity.	P09960	yes	yes
P29758	Ornithine aminotransferase, mitochondrial	OAT	46.7	1	18	18	37	1.16592	0.511864	7.88668	1.00014	0.5712	8.98678	1.02612	0.57391	6.03892	9	9	1.51576	0.01	1.04306		0.986248		Ornithine aminotransferase, mitochondrial (EC 2.6.1.13) (Ornithine--oxo-acid aminotransferase)	Oat	439	Mitochondrion matrix.
Q9JLV1	BAG family molecular chaperone regulator 3	BAG3	8.49	1	3	3	6	1.1651	0.513297	8.25112	1.09082	0.5712	8.56394	1.00657	0.57391	15.3356	1	2	0.451751		1.02846		1.60401		BAG family molecular chaperone regulator 3 (BAG-3) (Bcl-2-associated athanogene 3) (Bcl-2-binding protein Bis)	Bag3 Bis MNCb-2243	577		FUNCTION: Inhibits the chaperone activity of HSP70/HSC70 by promoting substrate release. Has anti-apoptotic activity.
Q9DCP2	Sodium-coupled neutral amino acid transporter 3	S38A3	7.92	1	4	4	5	1.16475	0.513297	46.6043	0.945547	0.5712	46.8043	0.899316	0.563286	26.2819	2	3	1.22839		0.784709		0.772907		Sodium-coupled neutral amino acid transporter 3 (N-system amino acid transporter 1) (Na(+)-coupled neutral amino acid transporter 3) (Solute carrier family 38 member 3) (mNAT) (System N amino acid transporter 1)	Slc38a3 Sn1 Snat3	505	Cell membrane; Multi-pass membrane protein.	FUNCTION: Sodium-dependent amino acid/proton antiporter. Mediates electrogenic cotransport of glutamine and sodium ions in exchange for protons. Also recognizes histidine, asparagine and alanine. May mediate amino acid transport in either direction under physiological conditions. May play a role in nitrogen metabolism and synaptic transmission.
P51175	Protoporphyrinogen oxidase	PPOX	5.24	1	3	3	3	1.16432	0.513833	3.06089	1.03892	0.5712	3.2509	1.04972	0.57391	0.260807									Protoporphyrinogen oxidase (PPO) (EC 1.3.3.4)	Ppox	477	Mitochondrion inner membrane; Peripheral membrane protein; Intermembrane side.	FUNCTION: Catalyzes the 6-electron oxidation of protoporphyrinogen-IX to form protoporphyrin-IX.
O35841	Apoptosis inhibitor 5	API5	13.69	1	6	6	10	1.16423	0.513833	5.53776	0.872277	0.568092	7.0959	0.930192	0.57391	10.1279	2	2	1.58486		0.605223		0.752198		Apoptosis inhibitor 5 (API-5) (AAC-11)	Api5	504	Nucleus. Cytoplasm.	FUNCTION: Antiapoptotic factor that may have a role in protein assembly. Negatively regulates ACIN1. By binding to ACIN1, it suppresses ACIN1 cleavage from CASP3 and ACIN1-mediated DNA fragmentation. Also known to efficiently suppress E2F1-induced apoptosis (By similarity).
Q9D0I9	Arginine--tRNA ligase, cytoplasmic	SYRC	20.61	1	14	14	25	1.1638	0.515344	12.231	0.899324	0.5712	16.6388	0.915514	0.57391	12.2513									Arginine--tRNA ligase, cytoplasmic (EC 6.1.1.19) (Arginyl-tRNA synthetase) (ArgRS)	Rars	660	Cytoplasm.	FUNCTION: Forms part of a macromolecular complex that catalyzes the attachment of specific amino acids to cognate tRNAs during protein synthesis. Modulates the secretion of AIMP1 and may be involved in generation of the inflammatory cytokine EMAP2 from AIMP1 (By similarity).
Q99JI4	26S proteasome non-ATPase regulatory subunit 6	PSMD6	33.93	1	14	14	27	1.16324	0.51767	13.563	0.920605	0.5712	7.49642	0.940043	0.57391	8.50486	2	2	1.06092		0.657554	0.052	0.774917		26S proteasome non-ATPase regulatory subunit 6 (26S proteasome regulatory subunit RPN7) (26S proteasome regulatory subunit S10) (p42A)	Psmd6	389		FUNCTION: Acts as a regulatory subunit of the 26S proteasome which is involved in the ATP-dependent degradation of ubiquitinated proteins.	Q15008
Q8VHC3	Selenoprotein M	SELM	29.66	1	4	4	9	1.16267	0.518922	6.45624	1.2062	0.446603	9.80064	1.09528	0.453042	7.23556									Selenoprotein M (SelM)	Selm Sepm	145	Cytoplasm â€º perinuclear region. Endoplasmic reticulum. Golgi apparatus.	FUNCTION: May function as a thiol-disulfide oxidoreductase that participates in disulfide bond formation.
Q91ZX7	Prolow-density lipoprotein receptor-related protein 1	LRP1	11.62	1	48	48	57	1.16252	0.518922	9.28781	0.852825	0.565575	13.1669	0.892085	0.545423	5.88806	4	5	1.29146		0.771887		0.809636		Prolow-density lipoprotein receptor-related protein 1 (LRP-1) (Alpha-2-macroglobulin receptor) (A2MR) (CD antigen CD91) [Cleaved into: Low-density lipoprotein receptor-related protein 1 85 kDa subunit (LRP-85); Low-density lipoprotein receptor-related protein 1 515 kDa subunit (LRP-515); Low-density lipoprotein receptor-related protein 1 intracellular domain (LRPICD)]	Lrp1 A2mr	4545	Cell membrane; Single-pass type I membrane protein. Membrane â€º coated pit. Cell membrane; Peripheral membrane protein; Extracellular side. Membrane â€º coated pit. Cytoplasm. Nucleus.	FUNCTION: Endocytic receptor involved in endocytosis and in phagocytosis of apoptotic cells. Required for early embryonic development. Involved in cellular lipid homeostasis. Involved in the plasma clearance of chylomicron remnants and activated LRPAP1 (alpha 2-macroglobulin), as well as the local metabolism of complexes between plasminogen activators and their endogenous inhibitors. May modulate…
Q8BGX2	Uncharacterized protein C19orf52 homolog	CS052	13.91	1	3	3	3	1.16227	0.518922	8.76764	0.916621	0.5712	2.56374	0.842513	0.416767	8.17954									Uncharacterized protein C19orf52 homolog		266
P18052	Receptor-type tyrosine-protein phosphatase alpha	PTPRA	10.74	1	7	8	8	1.16149	0.52133	3.88873	0.75421	0.398586	12.7034	0.874848	0.506668	12.1124									Receptor-type tyrosine-protein phosphatase alpha (Protein-tyrosine phosphatase alpha) (R-PTP-alpha) (EC 3.1.3.48) (LCA-related phosphatase) (PTPTY-28)	Ptpra Lrp Ptpa	829	Membrane; Single-pass type I membrane protein.
Q8K010	5-oxoprolinase	OPLA	8.15	1	10	10	10	1.1612	0.52133	7.2217	0.861808	0.567294	8.01317	0.895374	0.554043	5.15582									5-oxoprolinase (EC 3.5.2.9) (5-oxo-L-prolinase) (5-OPase) (Pyroglutamase)	Oplah	1288		FUNCTION: Catalyzes the cleavage of 5-oxo-L-proline to form L-glutamate coupled to the hydrolysis of ATP to ADP and inorganic phosphate (By similarity).
Q9DBR1	5'-3' exoribonuclease 2	XRN2	4.42	1	4	4	6	1.1611	0.52133	16.9072	0.811126	0.526508	6.5429	0.908369	0.570813	4.97105									5'-3' exoribonuclease 2 (EC 3.1.13.-) (Protein Dhm1)	Xrn2 Dhm1	951	Nucleus â€º nucleolus.	FUNCTION: Possesses 5'->3' exoribonuclease activity. May promote the termination of transcription by RNA polymerase II. During transcription termination, cleavage at the polyadenylation site liberates a 5' fragment which is subsequently processed to form the mature mRNA and a 3' fragment which remains attached to the elongating polymerase. The processive degradation of this 3' fragment by this pr…
P70205	Pituitary adenylate cyclase-activating polypeptide type I receptor	PACR	3.02	1	2	2	4	1.16107	0.52133	9.99978	0.79377	0.486158	10.5996	0.846852	0.434719	7.03111									Pituitary adenylate cyclase-activating polypeptide type I receptor (PACAP type I receptor) (PACAP-R-1) (PACAP-R1)	Adcyap1r1	496	Cell membrane; Multi-pass membrane protein.	FUNCTION: This is a receptor for PACAP-27 and PACAP-38. The activity of this receptor is mediated by G proteins which activate adenylyl cyclase. May regulate the release of adrenocorticotropin, luteinizing hormone, growth hormone, prolactin, epinephrine, and catecholamine. May play a role in spermatogenesis and sperm motility. Causes smooth muscle relaxation and secretion in the gastrointestinal …
P52479	Ubiquitin carboxyl-terminal hydrolase 10	UBP10	4.67	1	3	4	3	1.16075	0.522442	15.5332	0.985649	0.5712	1.61525	0.97436	0.57391	0.832445									Ubiquitin carboxyl-terminal hydrolase 10 (EC 3.4.19.12) (Deubiquitinating enzyme 10) (Ubiquitin thioesterase 10) (Ubiquitin-specific-processing protease 10)	Usp10 Kiaa0190 Ode-1 Uchrp	792	Cytoplasm. Nucleus. Early endosome.	FUNCTION: Hydrolase that can remove conjugated ubiquitin from target proteins such as p53/TP53, BECN1, SNX3 and CFTR. Acts as an essential regulator of p53/TP53 stability: in unstressed cells, specifically deubiquitinates p53/TP53 in the cytoplasm, leading to counteract MDM2 action and stabilize p53/TP53. Following DNA damage, translocates to the nucleus and deubiquitinates p53/TP53, leading to r…
Q64133	Amine oxidase [flavin-containing] A	AOFA	32.51	1	15	16	25	1.16062	0.522645	18.2891	0.880929	0.568092	11.78	0.865999	0.48556	8.07376	5	6	1.33899		0.766801		0.815126		Amine oxidase [flavin-containing] A (EC 1.4.3.4) (Monoamine oxidase type A) (MAO-A)	Maoa	526	Mitochondrion outer membrane; Single-pass type IV membrane protein; Cytoplasmic side.	FUNCTION: Catalyzes the oxidative deamination of biogenic and xenobiotic amines and has important functions in the metabolism of neuroactive and vasoactive amines in the central nervous system and peripheral tissues. MAOA preferentially oxidizes biogenic amines such as 5-hydroxytryptamine (5-HT), norepinephrine and epinephrine (By similarity).
Q923B0	Gamma-glutamylaminecyclotransferase	GGACT	18.12	1	2	2	5	1.16013	0.522741	7.95962	1.0888	0.5712	2.83532	1.072	0.535922	13.32									Gamma-glutamylaminecyclotransferase (GGACT) (EC 2.3.2.4) (AIG2-like domain-containing protein 1) (Gamma-glutamylamine cyclotransferase)	Ggact A2ld1	149		FUNCTION: Contributes to degradation of proteins cross-linked by transglutaminases. Degrades the cross-link between a lysine and a glutamic acid residue from two proteins that have been cross-linked by transglutaminases. Catalyzes the formation of 5-oxoproline from L-gamma-glutamyl-L-epsilon-lysine. Inactive with L-gamma-glutamyl-alpha-amino acid substrates such as L-gamma-glutamyl-L-alpha-cystei…
Q8BH58	TIP41-like protein	TIPRL	30.26	1	7	7	8	1.16013	0.522741	16.9117	0.989901	0.5712	7.21247	1.05304	0.57391	4.57388	1	1	1.19018		0.785689		0.784222		TIP41-like protein	Tiprl	271	Cytoplasm.	FUNCTION: May be a allosteric regulator of serine/threonine-protein phosphatase 2A (PP2A). Inhibits catalytic activity of the PP2A(D) core complex in vitro. The PP2A(C):TIPRL complex does not show phosphatase activity. May play a role in the regulation of ATM/ATR signaling pathway controlling DNA replication and repair (By similarity).
Q6ZWU9	40S ribosomal protein S27	RS27	39.29	1	4	4	9	1.15958	0.524365	11.5186	0.972738	0.5712	6.82451	0.943804	0.57391	6.551	2	2	1.35313		0.735829		0.824012		40S ribosomal protein S27	Rps27	84
Q8CII2	Cell division cycle protein 123 homolog	CD123	8.93	1	2	3	3	1.15955	0.524365	6.03499	1.1775	0.505643	5.526	1.09375	0.458882	0.962677									Cell division cycle protein 123 homolog	Cdc123	336	Cytoplasm.	FUNCTION: Required for S phase entry of the cell cycle (By similarity).
Q07079	Insulin-like growth factor-binding protein 5	IBP5	13.28	1	4	4	4	1.15911	0.524365	9.91341	1.14148	0.56252	11.8848	0.9998	0.57391	9.4046									Insulin-like growth factor-binding protein 5 (IBP-5) (IGF-binding protein 5) (IGFBP-5)	Igfbp5 Igfbp-5	271	Secreted.	FUNCTION: IGF-binding proteins prolong the half-life of the IGFs and have been shown to either inhibit or stimulate the growth promoting effects of the IGFs on cell culture. They alter the interaction of IGFs with their cell surface receptors.
Q6P5E4	UDP-glucose:glycoprotein glucosyltransferase 1	UGGG1	5.8	1	8	8	12	1.15909	0.524365	21.1102	0.928044	0.5712	7.86154	0.93232	0.57391	10.2174	2	2	0.838951		0.685779		0.769914		UDP-glucose:glycoprotein glucosyltransferase 1 (UGT1) (EC 2.4.1.-) (UDP--Glc:glycoprotein glucosyltransferase) (UDP-glucose ceramide glucosyltransferase-like 1)	Uggt1 Gt Ugcgl1 Uggt Ugt1 Ugtr	1551	Endoplasmic reticulum lumen. Endoplasmic reticulum-Golgi intermediate compartment.	FUNCTION: Recognizes glycoproteins with minor folding defects. Reglucosylates single N-glycans near the misfolded part of the protein, thus providing quality control for protein folding in the endoplasmic reticulum. Reglucosylated proteins are recognized by calreticulin for recycling to the endoplasmic reticulum and refolding or degradation (By similarity).
P68040	Guanine nucleotide-binding protein subunit beta-2-like 1	GBLP	46.69	1	16	16	57	1.15898	0.524365	6.85003	0.94464	0.5712	5.06602	0.970178	0.57391	6.02635	7	9	1.26502	0.05	0.98723		0.952904		Guanine nucleotide-binding protein subunit beta-2-like 1 (12-3) (Receptor for activated C kinase) (Receptor of activated protein kinase C 1) (RACK1) (p205) [Cleaved into: Guanine nucleotide-binding protein subunit beta-2-like 1, N-terminally processed]	Gnb2l1 Gnb2-rs1	317	Cell membrane; Peripheral membrane protein. Cytoplasm. Cytoplasm â€º perinuclear region. Cytoplasm â€º cytoskeleton. Nucleus. Perikaryon. Cell projection â€º dendrite.	FUNCTION: Involved in the recruitment, assembly and/or regulation of a variety of signaling molecules. Interacts with a wide variety of proteins and plays a role in many cellular processes. Component of the 40S ribosomal subunit involved in translational repression. Binds to and stabilizes activated protein kinase C (PKC), increasing PKC-mediated phosphorylation. May recruit activated PKC to the …
Q9R1P3	Proteasome subunit beta type-2	PSB2	40.3	1	11	11	26	1.15822	0.525922	16.3983	1.10692	0.568092	14.874	1.11054	0.373388	10.9811	5	5	1.18879		1.0005		0.96991		Proteasome subunit beta type-2 (EC 3.4.25.1) (Macropain subunit C7-I) (Multicatalytic endopeptidase complex subunit C7-I) (Proteasome component C7-I)	Psmb2	201	Cytoplasm. Nucleus.	FUNCTION: The proteasome is a multicatalytic proteinase complex which is characterized by its ability to cleave peptides with Arg, Phe, Tyr, Leu, and Glu adjacent to the leaving group at neutral or slightly basic pH. The proteasome has an ATP-dependent proteolytic activity. This subunit has a chymotrypsin-like activity.
Q8K009	Mitochondrial 10-formyltetrahydrofolate dehydrogenase	AL1L2	5.74	1	2	6	3	1.15809	0.525922	15.9669	0.81306	0.526508	7.35281	0.817702	0.319299	21.3663									Mitochondrial 10-formyltetrahydrofolate dehydrogenase (Mitochondrial 10-FTHFDH) (mtFDH) (EC 1.5.1.6) (Aldehyde dehydrogenase family 1 member L2)	Aldh1l2	923	Mitochondrion.
Q8BUR4	Dedicator of cytokinesis protein 1	DOCK1	1.77	1	3	3	3	1.158	0.525922	12.7203	0.86116	0.567294	17.1047	0.907346	0.569832	12.4826									Dedicator of cytokinesis protein 1 (180 kDa protein downstream of CRK) (DOCK180)	Dock1	1865	Cytoplasm. Membrane.	FUNCTION: Involved in cytoskeletal rearrangements required for phagocytosis of apoptotic cells and cell motility. Functions as a guanine nucleotide exchange factor (GEF), which activates Rac Rho small GTPases by exchanging bound GDP for free GTP. Its GEF activity may be enhanced by ELMO1 (By similarity).
Q61655	ATP-dependent RNA helicase DDX19A	DD19A	15.48	1	6	7	10	1.15792	0.525922	17.3996	0.988221	0.5712	3.74901	1.01044	0.57391	6.13824									ATP-dependent RNA helicase DDX19A (EC 3.6.4.13) (DEAD box RNA helicase DEAD5) (mDEAD5) (DEAD box protein 19A) (Eukaryotic translation initiation factor 4A-related sequence 1)	Ddx19a Ddx19 Eif4a-rs1	478	Cytoplasm. Nucleus â€º nuclear pore complex. Nucleus membrane; Peripheral membrane protein; Cytoplasmic side.	FUNCTION: ATP-dependent RNA helicase involved in mRNA export from the nucleus. Rather than unwinding RNA duplexes, DDX19 functions as a remodeler of ribonucleoprotein particles, whereby proteins bound to nuclear mRNA are dissociated and replaced by cytoplasmic mRNA binding proteins (By similarity).
Q9D125	28S ribosomal protein S25, mitochondrial	RT25	42.11	2	8	8	9	1.15775	0.526057	16.2403	1.10739	0.568092	12.9115	1.02116	0.57391	6.51475									28S ribosomal protein S25, mitochondrial (MRP-S25) (S25mt)	Mrps25 Rpms25	171	Mitochondrion.
Q8R086	Sulfite oxidase, mitochondrial	SUOX	5.31	1	3	3	6	1.15772	0.526057	6.04748	1.06107	0.5712	4.78296	1.03997	0.57391	7.09179									Sulfite oxidase, mitochondrial (EC 1.8.3.1)	Suox	546	Mitochondrion intermembrane space.
P27546	Microtubule-associated protein 4	MAP4	30.67	1	32	32	93	1.1574	0.526211	12.8146	0.959216	0.5712	11.6043	1.00703	0.57391	8.97862	2	4	1.3512		0.894623		0.916965		Microtubule-associated protein 4 (MAP-4)	Map4 Mtap4	1125	Cytoplasm â€º cytoskeleton.	FUNCTION: Non-neuronal microtubule-associated protein. Promotes microtubule assembly.
Q9CR62	Mitochondrial 2-oxoglutarate/malate carrier protein	M2OM	42.68	1	13	13	42	1.15662	0.526211	12.2338	0.90147	0.5712	13.0301	0.922697	0.57391	7.39537	9	10	1.10379		0.637359	0.052	0.760138		Mitochondrial 2-oxoglutarate/malate carrier protein (OGCP) (Solute carrier family 25 member 11)	Slc25a11	314	Mitochondrion inner membrane; Multi-pass membrane protein.	FUNCTION: Catalyzes the transport of 2-oxoglutarate across the inner mitochondrial membrane in an electroneutral exchange for malate or other dicarboxylic acids, and plays an important role in several metabolic processes, including the malate-aspartate shuttle, the oxoglutarate/isocitrate shuttle, in gluconeogenesis from lactate, and in nitrogen metabolism (By similarity).	Q02978
O35682	Myeloid-associated differentiation marker	MYADM	8.44	1	2	2	3	1.15655	0.526211	2.76521	0.787889	0.475379	13.6894	0.749944	0.0838792	3.62977	1	1	0.95801		0.505834		0.6282		Myeloid-associated differentiation marker (Myeloid up-regulated protein)	Myadm Mug	320	Membrane; Multi-pass membrane protein.
Q8R1B4	Eukaryotic translation initiation factor 3 subunit C	EIF3C	11.42	1	11	11	14	1.1563	0.526211	16.7981	0.919665	0.5712	7.36767	0.937861	0.57391	5.6448									Eukaryotic translation initiation factor 3 subunit C (eIF3c) (Eukaryotic translation initiation factor 3 subunit 8) (eIF3 p110)	Eif3c Eif3s8	911	Cytoplasm.	FUNCTION: Component of the eukaryotic translation initiation factor 3 (eIF-3) complex, which is required for several steps in the initiation of protein synthesis. The eIF-3 complex associates with the 40S ribosome and facilitates the recruitment of eIF-1, eIF-1A, eIF-2:GTP:methionyl-tRNAi and eIF-5 to form the 43S preinitiation complex (43S PIC). The eIF-3 complex stimulates mRNA recruitment to t…
Q9CQ91	NADH dehydrogenase [ubiquinone] 1 alpha subcomplex subunit 3	NDUA3	28.57	1	3	3	20	1.15626	0.526211	8.1732	0.934786	0.5712	3.22745	1.01711	0.57391	5.22099									NADH dehydrogenase [ubiquinone] 1 alpha subcomplex subunit 3 (Complex I-B9) (CI-B9) (NADH-ubiquinone oxidoreductase B9 subunit)	Ndufa3	84	Mitochondrion inner membrane; Single-pass membrane protein.	FUNCTION: Accessory subunit of the mitochondrial membrane respiratory chain NADH dehydrogenase (Complex I), that is believed not to be involved in catalysis. Complex I functions in the transfer of electrons from NADH to the respiratory chain. The immediate electron acceptor for the enzyme is believed to be ubiquinone (By similarity).
Q9Z1N5	Spliceosome RNA helicase Ddx39b	DX39B	38.55	1	16	16	44	1.15616	0.526211	13.368	0.94649	0.5712	10.2699	0.992632	0.57391	8.83132	6	6	1.31853		0.742722		0.855152		Spliceosome RNA helicase Ddx39b (EC 3.6.4.13) (56 kDa U2AF65-associated protein) (DEAD box protein UAP56) (HLA-B-associated transcript 1 protein)	Ddx39b Bat1 Bat1a Uap56	428	Nucleus. Nucleus speckle. Cytoplasm.	FUNCTION: Involved in nuclear export of spliced and unspliced mRNA. Assembling component of the TREX complex which is thought to couple mRNA transcription, processing and nuclear export, and specifically associates with spliced mRNA and not with unspliced pre-mRNA. TREX is recruited to spliced mRNAs by a transcription-independent mechanism, binds to mRNA upstream of the exon-junction complex (EJC…
Q8C167	Prolyl endopeptidase-like	PPCEL	22.48	1	14	14	19	1.156	0.526308	13.057	0.960709	0.5712	8.48638	0.950069	0.57391	7.44808	1	1	1.67377		0.856343		0.729103		Prolyl endopeptidase-like (EC 3.4.21.-) (Prolylendopeptidase-like)	Prepl Kiaa0436	725	Cytoplasm â€º cytosol.	FUNCTION: Probable serine peptidase whose precise substrate specificity remains unclear. Does not cleave peptides after a arginine or lysine residue (By similarity).
Q9CR84	ATP synthase F(0) complex subunit C1, mitochondrial	AT5G1	5.15	3	1	1	40	1.15584	0.526588	5.48225	0.740453	0.353483	13.9901	0.82514	0.351162	10.2131									ATP synthase F(0) complex subunit C1, mitochondrial (ATP synthase lipid-binding protein) (ATP synthase proteolipid P1) (ATPase protein 9) (ATPase subunit c)	Atp5g1	136	Mitochondrion membrane; Multi-pass membrane protein.	FUNCTION: Mitochondrial membrane ATP synthase (F(1)F(0) ATP synthase or Complex V) produces ATP from ADP in the presence of a proton gradient across the membrane which is generated by electron transport complexes of the respiratory chain. F-type ATPases consist of two structural domains, F(1) - containing the extramembraneous catalytic core and F(0) - containing the membrane proton channel, linke…
Q3V3R1	Monofunctional C1-tetrahydrofolate synthase, mitochondrial	C1TM	15.25	1	14	15	17	1.15548	0.526633	11.501	0.922605	0.5712	8.77516	0.956441	0.57391	8.7378	2	2	1.94558		0.535454		0.536242		Monofunctional C1-tetrahydrofolate synthase, mitochondrial (EC 6.3.4.3) (Formyltetrahydrofolate synthetase)	Mthfd1l Fthfsdc1	977	Mitochondrion.	FUNCTION: May provide the missing metabolic reaction required to link the mitochondria and the cytoplasm in the mammalian model of one-carbon folate metabolism in embryonic an transformed cells complementing thus the enzymatic activities of MTHFD2.
P70697	Uroporphyrinogen decarboxylase	DCUP	10.63	1	4	4	5	1.15538	0.526633	18.6076	1.07525	0.5712	1.60427	1.09068	0.46438	3.46589									Uroporphyrinogen decarboxylase (UPD) (URO-D) (EC 4.1.1.37)	Urod	367	Cytoplasm.	FUNCTION: Catalyzes the decarboxylation of four acetate groups of uroporphyrinogen-III to yield coproporphyrinogen-III (By similarity).
P56379	6.8 kDa mitochondrial proteolipid	68MP	13.79	1	1	1	10	1.15509	0.526822	5.46128	0.845133	0.56252	13.1264	0.94597	0.57391	4.49216	1	2	0.967488		0.655129	0.052	0.79116		6.8 kDa mitochondrial proteolipid	Mp68	58	Mitochondrion. Mitochondrion membrane; Single-pass membrane protein.		P56378
Q9WV54	Acid ceramidase	ASAH1	34.01	1	12	12	28	1.15484	0.527132	8.42468	1.03766	0.5712	8.08987	1.06987	0.538693	6.46357	1	1	1.23138		0.772001		0.884039		Acid ceramidase (AC) (ACDase) (Acid CDase) (EC 3.5.1.23) (Acylsphingosine deacylase) (N-acylsphingosine amidohydrolase) [Cleaved into: Acid ceramidase subunit alpha; Acid ceramidase subunit beta]	Asah1 Asah	394	Lysosome.	FUNCTION: Hydrolyzes the sphingolipid ceramide into sphingosine and free fatty acid.
Q8BX94	Oxysterol-binding protein-related protein 2	OSBL2	8.68	1	3	4	8	1.15463	0.527132	5.06314	0.853781	0.565575	29.8153	0.917415	0.57391	9.99373	1	1	1.34814		1.05429		1.10051		Oxysterol-binding protein-related protein 2 (ORP-2) (OSBP-related protein 2)	Osbpl2	484		FUNCTION: Binds phospholipids; exhibits strong binding to phosphatidic acid and weak binding to phosphatidylinositol 3-phosphate (By similarity).
B1AR13	CDGSH iron-sulfur domain-containing protein 3, mitochondrial	CISD3	27.01	1	4	4	4	1.15454	0.527132	6.997	0.935925	0.5712	10.5658	0.920091	0.57391	9.84755									CDGSH iron-sulfur domain-containing protein 3, mitochondrial (Melanoma nuclear protein 13)	Cisd3 Mel-13 Mel13	137	Mitochondrion.
Q91VI7	Ribonuclease inhibitor	RINI	42.98	1	15	15	28	1.15434	0.527132	7.26986	0.958592	0.5712	7.74739	1.01094	0.57391	6.85982	2	3	1.47503	0.01	0.906		0.862463		Ribonuclease inhibitor (Ribonuclease/angiogenin inhibitor 1)	Rnh1 Rnh	456	Cytoplasm.	FUNCTION: Ribonuclease inhibitor which inhibits RNASE1, RNASE2 and ANG. May play a role in redox homeostasis (By similarity).
Q5ND34	WD repeat-containing protein 81	WDR81	1.86	1	3	3	3	1.15433	0.527132	1.95916	0.769988	0.440331	4.47758	0.85022	0.445978	1.26818									WD repeat-containing protein 81	Wdr81	1934
Q61140	Breast cancer anti-estrogen resistance protein 1	BCAR1	2.86	1	2	2	5	1.15426	0.527132	19.1711	1.0584	0.5712	10.6346	1.03124	0.57391	9.29126									Breast cancer anti-estrogen resistance protein 1 (CRK-associated substrate) (p130cas)	Bcar1 Cas Crkas	874	Cell junction â€º focal adhesion. Cytoplasm.	FUNCTION: Docking protein which plays a central coordinating role for tyrosine kinase-based signaling related to cell adhesion. Implicated in induction of cell migration (By similarity). Has been shown to be essential in cardiovascular development during embryogenesis.
Q7TNG5	Echinoderm microtubule-associated protein-like 2	EMAL2	11.86	1	6	6	9	1.15393	0.527292	21.5868	0.973993	0.5712	10.4885	1.19733	0.0344933	6.98591	1	1	2.66994		0.431152		0.672898		Echinoderm microtubule-associated protein-like 2 (EMAP-2)	Eml2	649	Cytoplasm â€º cytoskeleton.	FUNCTION: May modify the assembly dynamics of microtubules, such that microtubules are slightly longer, but more dynamic (By similarity).	O95834	yes
Q01768	Nucleoside diphosphate kinase B	NDKB	84.21	1	7	12	113	1.15392	0.527292	10.9768	1.10667	0.568092	7.09931	1.04987	0.57391	5.73404	5	11	1.32202	0.05	1.14091		1.01389		Nucleoside diphosphate kinase B (NDK B) (NDP kinase B) (EC 2.7.4.6) (Histidine protein kinase NDKB) (EC 2.7.13.3) (P18) (nm23-M2)	Nme2	152	Cytoplasm. Cell membrane. Cell projection â€º lamellipodium. Cell projection â€º ruffle.	FUNCTION: Major role in the synthesis of nucleoside triphosphates other than ATP. The ATP gamma phosphate is transferred to the NDP beta phosphate via a ping-pong mechanism, using a phosphorylated active-site intermediate. Negatively regulates Rho activity by interacting with AKAP13/LBC. Exhibits histidine protein kinase activity (By similarity).
Q9D0R2	Threonine--tRNA ligase, cytoplasmic	SYTC	18.14	1	11	13	13	1.1535	0.527292	11.7456	0.847765	0.564676	11.7547	0.945081	0.57391	5.30554									Threonine--tRNA ligase, cytoplasmic (EC 6.1.1.3) (Threonyl-tRNA synthetase) (ThrRS)	Tars	722	Cytoplasm.
Q8VEM8	Phosphate carrier protein, mitochondrial	MPCP	42.02	1	18	18	136	1.15343	0.527292	21.645	0.724749	0.292921	18.8253	0.745032	0.0724107	13.2564	12	15	1.10084		0.608212		0.736804		Phosphate carrier protein, mitochondrial (Phosphate transport protein) (PTP) (Solute carrier family 25 member 3)	Slc25a3	357	Mitochondrion inner membrane; Multi-pass membrane protein.	FUNCTION: Transport of phosphate groups from the cytosol to mitochondrial matrix. Phosphate is cotransported with H(+). May play a role regulation of the mitochondrial permeability transition pore (mPTP) (By similarity).	Q00325
Q80ZW2	Protein THEM6	THEM6	15.94	1	4	4	4	1.15333	0.527292	9.41869	0.831368	0.554795	17.6148	0.946174	0.57391	5.27518									Protein THEM6	Them6	207	Secreted.
Q9CQ60	6-phosphogluconolactonase	6PGL	45.14	1	10	10	33	1.15307	0.527292	16.3333	1.05308	0.5712	7.26675	1.04388	0.57391	6.93539	2	3	1.43686	0.01	0.940083		0.896783		6-phosphogluconolactonase (6PGL) (EC 3.1.1.31)	Pgls	257	Cytoplasm.	FUNCTION: Hydrolysis of 6-phosphogluconolactone to 6-phosphogluconate (By similarity).
Q9Z275	Retinaldehyde-binding protein 1	RLBP1	9.15	1	4	4	4	1.15254	0.527292	10.4192	1.02294	0.5712	6.56609	1.08332	0.495248	2.00414									Retinaldehyde-binding protein 1 (Cellular retinaldehyde-binding protein)	Rlbp1 Cralbp	317	Cytoplasm.	FUNCTION: Soluble retinoid carrier essential the proper function of both rod and cone photoreceptors. Participates in the regeneration of active 11-cis-retinol and 11-cis-retinaldehyde, from the inactive 11-trans products of the rhodopsin photocycle and in the de novo synthesis of these retinoids from 11-trans metabolic precursors. The cycling of retinoids between photoreceptor and adjacent pigme…
Q7TSG2	RNA polymerase II subunit A C-terminal domain phosphatase	CTDP1	2.19	1	2	2	4	1.15235	0.527292	5.11339	1.02645	0.5712	1.19769	1.07921	0.51119	0.546055									RNA polymerase II subunit A C-terminal domain phosphatase (EC 3.1.3.16) (TFIIF-associating CTD phosphatase)	Ctdp1 Fcp1	960	Nucleus. Cytoplasm â€º cytoskeleton â€º microtubule organizing center â€º centrosome. Cytoplasm â€º cytoskeleton â€º spindle. Cytoplasm â€º cytoskeleton â€º spindle pole. Midbody.	FUNCTION: Processively dephosphorylates 'Ser-2' and 'Ser-5' of the heptad repeats YSPTSPS in the C-terminal domain of the largest RNA polymerase II subunit. This promotes the activity of RNA polymerase II. Plays a role in the exit from mitosis by dephosphorylating crucial mitotic substrates (USP44, CDC20 and WEE1) that are required for M-phase-promoting factor (MPF)/CDK1 inactivation (By similari…
Q62167	ATP-dependent RNA helicase DDX3X	DDX3X	38.22	2	25	26	50	1.15203	0.527292	11.0264	1.02897	0.5712	8.76677	1.04909	0.57391	5.39298	6	7	1.45165	0.05	0.775001		0.85998		ATP-dependent RNA helicase DDX3X (EC 3.6.4.13) (D1Pas1-related sequence 2) (DEAD box RNA helicase DEAD3) (mDEAD3) (DEAD box protein 3, X-chromosomal) (Embryonic RNA helicase)	Ddx3x D1Pas1-rs2 Ddx3 Dead3 Erh	662	Nucleus speckle. Cytoplasm. Mitochondrion outer membrane.	FUNCTION: Multifunctional ATP-dependent RNA helicase. The ATPase activity can be stimulated by various ribo- and deoxynucleic acids indicative for a relaxed substrate specificity. In vitro can unwind partially double-stranded DNA with a preference for 5'-single-stranded DNA overhangs. Is involved in several steps of gene expression, such as transcription, mRNA maturation, mRNA export and translat…
Q99KN2	Probable cytosolic iron-sulfur protein assembly protein CIAO1	CIAO1	7.08	1	2	2	3	1.15176	0.527292	6.05942	0.864271	0.568092	13.3687	0.946049	0.57391	4.29633									Probable cytosolic iron-sulfur protein assembly protein CIAO1 (WD repeat-containing protein 39)	Ciao1 Wdr39	339		FUNCTION: Key component of the cytosolic iron-sulfur protein assembly (CIA) complex, a multiprotein complex that mediates the incorporation of iron-sulfur cluster into extramitochondrial Fe/S proteins. Seems to specifically modulate the transactivation activity of WT1. As part of the mitotic spindle-associated MMXD complex it may play a role in chromosome segregation (By similarity).
O54962	Barrier-to-autointegration factor	BAF	7.87	1	2	2	4	1.1515	0.527292	3.49877	1.47739	0.00306367	1.66457	1.11646	0.340676	1.9023									Barrier-to-autointegration factor (Breakpoint cluster region protein 1) (LAP2-binding protein 1) [Cleaved into: Barrier-to-autointegration factor, N-terminally processed]	Banf1 Baf Bcrp1 L2bp1	89	Nucleus. Cytoplasm. Chromosome.	FUNCTION: Plays fundamental roles in nuclear assembly, chromatin organization, gene expression and gonad development. May potently compress chromatin structure and be involved in membrane recruitment and chromatin decondensation during nuclear assembly. Contains 2 non-specific dsDNA-binding sites which may promote DNA cross-bridging (By similarity).	O75531
Q60673	Receptor-type tyrosine-protein phosphatase-like N	PTPRN	10.73	1	7	7	13	1.15081	0.527292	15.9339	1.23998	0.360227	17.0312	1.09646	0.445978	12.0928	2	3	1.29052		2.16743		1.36399		Receptor-type tyrosine-protein phosphatase-like N (R-PTP-N) (PTP IA-2)	Ptprn Ptp35	979	Membrane; Single-pass type I membrane protein.	FUNCTION: Implicated in neuroendocrine secretory processes. May be involved in processes specific for neurosecretory granules, such as their biogenesis, trafficking or regulated exocytosis or may have a general role in neuroendocrine functions. Seems to lack intrinsic enzyme activity. May play a role in the regulation of secretory granules via its interaction with SNTB2 (By similarity).	Q16849	yes
Q9Z0N1	Eukaryotic translation initiation factor 2 subunit 3, X-linked	IF2G	30.3	1	13	13	20	1.15079	0.527292	11.0083	0.993948	0.5712	4.94457	0.980676	0.57391	6.01533	1	1	1.25546		0.939215		0.833228		Eukaryotic translation initiation factor 2 subunit 3, X-linked (Eukaryotic translation initiation factor 2 subunit gamma, X-linked) (eIF-2-gamma X)	Eif2s3x	472		FUNCTION: eIF-2 functions in the early steps of protein synthesis by forming a ternary complex with GTP and initiator tRNA. This complex binds to a 40S ribosomal subunit, followed by mRNA binding to form a 43S preinitiation complex. Junction of the 60S ribosomal subunit to form the 80S initiation complex is preceded by hydrolysis of the GTP bound to eIF-2 and release of an eIF-2-GDP binary comple…
P13634	Carbonic anhydrase 1	CAH1	16.09	1	4	4	6	1.15072	0.527292	8.43018	1.41478	0.016185	6.15161	0.970901	0.57391	4.56627									Carbonic anhydrase 1 (EC 4.2.1.1) (Carbonate dehydratase I) (Carbonic anhydrase I) (CA-I)	Ca1 Car1	261	Cytoplasm.	FUNCTION: Reversible hydration of carbon dioxide.	P00915	yes	yes
Q9CQH3	NADH dehydrogenase [ubiquinone] 1 beta subcomplex subunit 5, mitochondrial	NDUB5	30.16	1	6	6	42	1.15029	0.527292	12.0706	0.978531	0.5712	6.79615	1.1013	0.42174	4.41616	1	1	1.23103		0.783744		0.837005		NADH dehydrogenase [ubiquinone] 1 beta subcomplex subunit 5, mitochondrial (Complex I-SGDH) (CI-SGDH) (NADH-ubiquinone oxidoreductase SGDH subunit)	Ndufb5	189	Mitochondrion inner membrane; Single-pass membrane protein; Matrix side.	FUNCTION: Accessory subunit of the mitochondrial membrane respiratory chain NADH dehydrogenase (Complex I), that is believed not to be involved in catalysis. Complex I functions in the transfer of electrons from NADH to the respiratory chain. The immediate electron acceptor for the enzyme is believed to be ubiquinone (By similarity).
P84089	Enhancer of rudimentary homolog	ERH	39.42	1	4	4	17	1.15007	0.527292	6.31181	1.05984	0.5712	6.36047	1.05693	0.57391	4.83353	3	3	1.38016		1.20078		1.06004		Enhancer of rudimentary homolog (Mer)	Erh	104		FUNCTION: May have a role in the cell cycle.
P97930	Thymidylate kinase	KTHY	25	1	6	6	7	1.14999	0.527292	3.41258	1.02429	0.5712	3.68352	0.990865	0.57391	7.20133									Thymidylate kinase (EC 2.7.4.9) (dTMP kinase)	Dtymk Tmk	212		FUNCTION: Catalyzes the conversion of dTMP to dTDP.
O08530	Sphingosine 1-phosphate receptor 1	S1PR1	6.54	1	2	2	4	1.14946	0.528464	1.93571	0.842478	0.56252	6.08497	0.847967	0.43666	4.67869									Sphingosine 1-phosphate receptor 1 (S1P receptor 1) (S1P1) (Endothelial differentiation G-protein coupled receptor 1) (Lysophospholipid receptor B1) (Sphingosine 1-phosphate receptor Edg-1) (S1P receptor Edg-1) (CD antigen CD363)	S1pr1 Edg1 Lpb1	382	Cell membrane; Multi-pass membrane protein. Endosome. Membrane â€º caveola.	FUNCTION: G-protein coupled receptor for the bioactive lysosphingolipid sphingosine 1-phosphate (S1P) that seems to be coupled to the G(i) subclass of heteromeric G proteins. Signaling leads to the activation of RAC1, SRC, PTK2/FAK1 and MAP kinases. Plays an important role in cell migration, probably via its role in the reorganization of the actin cytoskeleton and the formation of lamellipodia in…	P21453	yes
Q9JKF7	39S ribosomal protein L39, mitochondrial	RM39	8.63	1	3	3	3	1.14912	0.528904	10.7861	0.938632	0.5712	6.30215	1.00582	0.57391	5.93551									39S ribosomal protein L39, mitochondrial (L39mt) (MRP-L39)	Mrpl39	336	Mitochondrion.
P62305	Small nuclear ribonucleoprotein E	RUXE	25	1	2	2	10	1.14892	0.529178	24.0304	0.919652	0.5712	7.96559	1.06532	0.556492	12.7149	1	1	1.36088		0.701682		0.811471		Small nuclear ribonucleoprotein E (snRNP-E) (Sm protein E) (Sm-E) (SmE)	Snrpe	92	Cytoplasm â€º cytosol. Nucleus.	FUNCTION: Core component of the spliceosomal U1, U2, U4 and U5 small nuclear ribonucleoproteins (snRNPs), the building blocks of the spliceosome. Thereby, plays an important role in the splicing of cellular pre-mRNAs. Most spliceosomal snRNPs contain a common set of Sm proteins SNRPB, SNRPD1, SNRPD2, SNRPD3, SNRPE, SNRPF and SNRPG that assemble in an heptameric protein ring on the Sm site of the …
P70699	Lysosomal alpha-glucosidase	LYAG	18.05	1	15	15	28	1.14855	0.529375	14.4339	1.101	0.568287	12.4034	1.00503	0.57391	8.19667	2	2	1.33538		1.41555	0.052	1.07614		Lysosomal alpha-glucosidase (EC 3.2.1.20) (Acid maltase)	Gaa	953	Lysosome. Lysosome membrane.	FUNCTION: Essential for the degradation of glygogen to glucose in lysosomes.
Q9R1C7	Pre-mRNA-processing factor 40 homolog A	PR40A	10.7	1	13	13	15	1.14817	0.529375	6.51103	0.995782	0.5712	7.37693	1.07125	0.536528	8.86315									Pre-mRNA-processing factor 40 homolog A (Formin-binding protein 11) (FBP-11) (Formin-binding protein 3)	Prpf40a Fbp11 Fnbp3	953	Nucleus speckle. Nucleus matrix.	FUNCTION: Binds to WASL/N-WASP and suppresses its translocation from the nucleus to the cytoplasm, thereby inhibiting its cytoplasmic function. Plays a role in the regulation of cell morphology and cytoskeletal organization. Required in the control of cell shape and migration. May play a role in cytokinesis. May be involved in pre-mRNA splicing.
Q9DCU6	39S ribosomal protein L4, mitochondrial	RM04	18.37	1	5	5	9	1.14811	0.529375	4.98367	1.03343	0.5712	8.68501	0.980647	0.57391	6.34074									39S ribosomal protein L4, mitochondrial (L4mt) (MRP-L4)	Mrpl4 MNCb-3848	294	Mitochondrion.
P58252	Elongation factor 2	EF2	46.74	1	38	39	166	1.14809	0.529375	15.0526	0.900638	0.5712	10.8094	0.916277	0.57391	8.7197	17	22	1.32347		0.655668		0.796961		Elongation factor 2 (EF-2)	Eef2	858	Cytoplasm.	FUNCTION: Catalyzes the GTP-dependent ribosomal translocation step during translation elongation. During this step, the ribosome changes from the pre-translocational (PRE) to the post-translocational (POST) state as the newly formed A-site-bound peptidyl-tRNA and P-site-bound deacylated tRNA move to the P and E sites, respectively. Catalyzes the coordinated movement of the two tRNA molecules, the…
Q9D9J3	Actin-related protein T1	ACTT1	1.6	1	1	1	3	1.14796	0.529375	5.37627	1.03913	0.5712	3.81835	1.00443	0.57391	2.32275									Actin-related protein T1	Actrt1	376	Cytoplasm â€º cytoskeleton.
P14576	Signal recognition particle 54 kDa protein	SRP54	17.46	1	8	8	12	1.14779	0.529375	13.5076	1.10897	0.568092	12.482	1.09755	0.44249	6.84496	2	3	0.695763		1.11494		0.977425		Signal recognition particle 54 kDa protein (SRP54)	Srp54	504	Nucleus speckle. Cytoplasm.	FUNCTION: Binds to the signal sequence of presecretory protein when they emerge from the ribosomes and transfers them to TRAM (translocating chain-associating membrane protein).
Q99L45	Eukaryotic translation initiation factor 2 subunit 2	IF2B	32.33	1	11	11	15	1.14766	0.529375	19.4915	1.02076	0.5712	19.8472	1.01492	0.57391	10.5576									Eukaryotic translation initiation factor 2 subunit 2 (Eukaryotic translation initiation factor 2 subunit beta) (eIF-2-beta)	Eif2s2	331		FUNCTION: eIF-2 functions in the early steps of protein synthesis by forming a ternary complex with GTP and initiator tRNA. This complex binds to a 40S ribosomal subunit, followed by mRNA binding to form a 43S preinitiation complex. Junction of the 60S ribosomal subunit to form the 80S initiation complex is preceded by hydrolysis of the GTP bound to eIF-2 and release of an eIF-2-GDP binary comple…
Q9Z2I8	Succinyl-CoA ligase [GDP-forming] subunit beta, mitochondrial	SUCB2	34.64	1	18	18	33	1.14707	0.530903	12.0129	1.1211	0.565978	11.5256	1.07949	0.509392	7.71264	1	3	1.72832		1.23545		1.19865		Succinyl-CoA ligase [GDP-forming] subunit beta, mitochondrial (EC 6.2.1.4) (GTP-specific succinyl-CoA synthetase subunit beta) (Succinyl-CoA synthetase beta-G chain) (SCS-betaG)	Suclg2	433	Mitochondrion.	FUNCTION: Catalyzes the GTP-dependent ligation of succinate and CoA to form succinyl-CoA (By similarity).
Q6PDQ2	Chromodomain-helicase-DNA-binding protein 4	CHD4	5.48	1	10	10	12	1.14659	0.532358	7.62816	0.909904	0.5712	6.83153	0.957847	0.57391	6.55329	1	1	0.83567		1.12942		1.06619		Chromodomain-helicase-DNA-binding protein 4 (CHD-4) (EC 3.6.4.12)	Chd4	1915	Nucleus. Cytoplasm â€º cytoskeleton â€º microtubule organizing center â€º centrosome.	FUNCTION: Component of the histone deacetylase NuRD complex which participates in the remodeling of chromatin by deacetylating histones.
P27601	Guanine nucleotide-binding protein subunit alpha-13	GNA13	42.18	1	14	16	21	1.14564	0.536732	16.8391	0.841616	0.56252	14.5304	0.839915	0.405429	10.8532	2	3	1.60881		0.601307		0.621812	0.11	Guanine nucleotide-binding protein subunit alpha-13 (G alpha-13) (G-protein subunit alpha-13)	Gna13 Gna-13	377	Membrane; Lipid-anchor. Melanosome. Cytoplasm. Nucleus.	FUNCTION: Guanine nucleotide-binding proteins (G proteins) are involved as modulators or transducers in various transmembrane signaling systems.	Q14344
P54797	Transport and Golgi organization 2 homolog	TNG2	11.23	1	3	3	3	1.14552	0.536905	7.41221	1.06637	0.5712	5.33057	1.04274	0.57391	0.804595									Transport and Golgi organization 2 homolog (Ser/Thr-rich protein T10 in DGCR region)	Tango2 D16H22S680E T10	276
Q61205	Platelet-activating factor acetylhydrolase IB subunit gamma	PA1B3	17.24	1	5	5	7	1.14474	0.53968	4.89341	1.19021	0.475379	12.3155	1.1138	0.356182	5.42629	1	1	2.14728		0.752067		0.718864		Platelet-activating factor acetylhydrolase IB subunit gamma (EC 3.1.1.47) (PAF acetylhydrolase 29 kDa subunit) (PAF-AH 29 kDa subunit) (PAF-AH subunit gamma) (PAFAH subunit gamma)	Pafah1b3 Pafahg	232	Cytoplasm.	FUNCTION: Inactivates paf by removing the acetyl group at the sn-2 position. This is a catalytic subunit. Plays an important role during the development of brain.
Q9CQL5	39S ribosomal protein L18, mitochondrial	RM18	16.67	1	3	3	4	1.14443	0.539754	10.7215	1.01943	0.5712	3.40223	1.00367	0.57391	2.42835									39S ribosomal protein L18, mitochondrial (L18mt) (MRP-L18)	Mrpl18	180	Mitochondrion.	FUNCTION: Together with thiosulfate sulfurtransferase (TST), acts as a mitochondrial import factor for the cytosolic 5S rRNA. The precursor form shows RNA chaperone activity; is able to fold the 5S rRNA into an import-competent conformation that is recognized by rhodanese (TST). Both the cytoplasmic and mitochondrial forms are able to bind to the helix IV-loop D in the gamma domain of the 5S rRNA…
Q8JZN5	Acyl-CoA dehydrogenase family member 9, mitochondrial	ACAD9	24.48	1	13	13	18	1.14407	0.540529	13.9769	0.886564	0.5712	7.9321	0.96722	0.57391	5.28751	2	2	1.41406		0.538237	0.051	0.670819		Acyl-CoA dehydrogenase family member 9, mitochondrial (ACAD-9) (EC 1.3.99.-)	Acad9	625	Mitochondrion.	FUNCTION: Has a dehydrogenase activity on palmitoyl-CoA (C16:0) and stearoyl-CoA (C18:0). It is three times more active on palmitoyl-CoA then on stearoyl-CoA. Has little activity on octanoyl-CoA (C8:0), butyryl-CoA (C4:0) or isovaleryl-CoA (5:0) (By similarity).	Q9H845
Q9D7N6	39S ribosomal protein L30, mitochondrial	RM30	18.13	1	3	3	3	1.14388	0.540529	1.36166	1.13419	0.56252	10.0347	0.996457	0.57391	5.66303									39S ribosomal protein L30, mitochondrial (L30mt) (MRP-L30)	Mrpl30	160	Mitochondrion.
Q8VC30	Bifunctional ATP-dependent dihydroxyacetone kinase/FAD-AMP lyase (cyclizing)	DHAK	10.21	1	6	6	11	1.14376	0.540529	18.1468	1.0014	0.5712	4.50849	1.00434	0.57391	6.9707									Bifunctional ATP-dependent dihydroxyacetone kinase/FAD-AMP lyase (cyclizing) [Includes: ATP-dependent dihydroxyacetone kinase (DHA kinase) (EC 2.7.1.28) (EC 2.7.1.29) (Glycerone kinase) (Triokinase) (Triose kinase); FAD-AMP lyase (cyclizing) (EC 4.6.1.15) (FAD-AMP lyase (cyclic FMN forming)) (FMN cyclase)]	Dak	578		FUNCTION: Catalyzes both the phosphorylation of dihydroxyacetone and of glyceraldehyde, and the splitting of ribonucleoside diphosphate-X compounds among which FAD is the best substrate (By similarity).
P55264	Adenosine kinase	ADK	35.18	1	12	12	29	1.14358	0.541125	15.288	1.00686	0.57295	7.7438	1.03235	0.57391	6.22183	2	4	1.45078		0.792389		0.752779		Adenosine kinase (AK) (EC 2.7.1.20) (Adenosine 5'-phosphotransferase)	Adk	361	Nucleus. Cytoplasm.	FUNCTION: ATP dependent phosphorylation of adenosine and other related nucleoside analogs to monophosphate derivatives. Serves as a potential regulator of concentrations of extracellular adenosine and intracellular adenine nucleotides.
Q3UIU2	NADH dehydrogenase [ubiquinone] 1 beta subcomplex subunit 6	NDUB6	32.81	1	4	4	29	1.14332	0.541837	7.105	0.916813	0.5712	10.366	0.965689	0.57391	8.66242	2	2	1.22992		0.620692	0.052	0.75602		NADH dehydrogenase [ubiquinone] 1 beta subcomplex subunit 6 (Complex I-B17) (CI-B17) (NADH-ubiquinone oxidoreductase B17 subunit)	Ndufb6 Gm137	128	Mitochondrion inner membrane; Single-pass membrane protein; Matrix side.	FUNCTION: Accessory subunit of the mitochondrial membrane respiratory chain NADH dehydrogenase (Complex I), that is believed not to be involved in catalysis. Complex I functions in the transfer of electrons from NADH to the respiratory chain. The immediate electron acceptor for the enzyme is believed to be ubiquinone (By similarity).	O95139
Q8VEH8	Endoplasmic reticulum lectin 1	ERLEC	8.28	1	3	3	5	1.14256	0.544891	5.59335	0.949504	0.5712	5.8619	0.982508	0.57391	2.73982									Endoplasmic reticulum lectin 1 (ER lectin) (Erlectin)	Erlec1	483	Endoplasmic reticulum lumen.	FUNCTION: Probable lectin that binds selectively to improperly folded lumenal proteins. May function in endoplasmic reticulum quality control and endoplasmic reticulum-associated degradation (ERAD) of both non-glycosylated proteins and glycoproteins (By similarity).
Q9JLQ0	CD2-associated protein	CD2AP	4.87	1	3	3	3	1.14214	0.545619	8.55878	1.1943	0.468576	4.6527	1.1501	0.157807	3.01482									CD2-associated protein (Mesenchyme-to-epithelium transition protein with SH3 domains 1) (METS-1)	Cd2ap Mets1	637	Cytoplasm â€º cytoskeleton. Cell projection â€º ruffle.	FUNCTION: Seems to act as an adapter protein between membrane proteins and the actin cytoskeleton. In collaboration with CBLC, modulates the rate of RET turnover and may act as regulatory checkpoint that limits the potency of GDNF on neuronal survival. Controls CBLC function, converting it from an inhibitor to a promoter of RET degradation. May play a role in receptor clustering and cytoskeletal …
Q9CZX8	40S ribosomal protein S19	RS19	53.1	1	8	8	44	1.14206	0.545619	8.84771	1.14098	0.56252	5.52946	1.03735	0.57391	5.17592	6	6	1.28504		1.2506		1.05479		40S ribosomal protein S19	Rps19	145		FUNCTION: Required for pre-rRNA processing and maturation of 40S ribosomal subunits (By similarity).
Q03517	Secretogranin-2	SCG2	46.19	2	28	28	160	1.14203	0.545619	12.1126	1.41757	0.0152802	12.1038	1.13878	0.220994	8.13088	10	10	1.46287		2.55596	0.051	1.46567		Secretogranin-2 (Chromogranin-C) (Secretogranin II) (SgII) [Cleaved into: Secretoneurin (SN)]	Scg2 Chgc Scg-2	617	Secreted.	FUNCTION: Secretogranin-2 is a neuroendocrine secretory granule protein, which may be the precursor for other biologically active peptides.	P13521	yes
Q9JHS4	ATP-dependent Clp protease ATP-binding subunit clpX-like, mitochondrial	CLPX	5.68	1	3	3	3	1.14159	0.54703	3.39047	0.989365	0.5712	1.43955	1.02925	0.57391	1.5046									ATP-dependent Clp protease ATP-binding subunit clpX-like, mitochondrial	Clpx	634	Mitochondrion. Mitochondrion matrix â€º mitochondrion nucleoid.	FUNCTION: ATP-dependent specificity component of the Clp protease complex. Hydrolyzes ATP. Targets specific substrates for degradation by the Clp complex. Can perform chaperone functions in the absence of CLPP. Enhances the DNA-binding activity of TFAM and is required for maintaining a normal mitochondrial nucleoid structure.
P62301	40S ribosomal protein S13	RS13	39.07	1	7	7	18	1.14155	0.54703	11.4839	1.10372	0.568092	7.34017	1.03498	0.57391	7.30643									40S ribosomal protein S13	Rps13	151
Q791V5	Mitochondrial carrier homolog 2	MTCH2	25.41	1	7	7	16	1.14147	0.54703	18.1367	0.725211	0.292921	11.5898	0.792099	0.216603	5.53209	4	5	1.33228		0.545181		0.669289		Mitochondrial carrier homolog 2	Mtch2	303	Mitochondrion inner membrane; Multi-pass membrane protein.	FUNCTION: The substrate transported is not yet known. Induces mitochondrial depolarization (By similarity).	Q9Y6C9
P97467	Peptidyl-glycine alpha-amidating monooxygenase	AMD	11.54	1	11	11	14	1.14133	0.547125	9.26219	1.16118	0.527064	10.4659	1.04171	0.57391	10.0078	1	1	1.53156		0.912279		0.781883		Peptidyl-glycine alpha-amidating monooxygenase (PAM) [Includes: Peptidylglycine alpha-hydroxylating monooxygenase (PHM) (EC 1.14.17.3); Peptidyl-alpha-hydroxyglycine alpha-amidating lyase (EC 4.3.2.5) (Peptidylamidoglycolate lyase) (PAL)]	Pam	979	Cytoplasmic vesicle â€º secretory vesicle membrane; Single-pass membrane protein.	FUNCTION: Bifunctional enzyme that catalyzes 2 sequential steps in C-terminal alpha-amidation of peptides. The monooxygenase part produces an unstable peptidyl(2-hydroxyglycine) intermediate that is dismutated to glyoxylate and the corresponding desglycine peptide amide by the lyase part. C-terminal amidation of peptides such as neuropeptides is essential for full biological activity (By similari…
O88456	Calpain small subunit 1	CPNS1	21.93	1	6	6	8	1.14125	0.547125	6.4187	1.11234	0.568092	7.72323	1.07293	0.532909	14.1487	7	9	1.38	0.05	0.861592		0.864923		Calpain small subunit 1 (CSS1) (Calcium-activated neutral proteinase small subunit) (CANP small subunit) (Calcium-dependent protease small subunit) (CDPS) (Calcium-dependent protease small subunit 1) (Calpain regulatory subunit)	Capns1 Capn4	269	Cytoplasm. Cell membrane.	FUNCTION: Regulatory subunit of the calcium-regulated non-lysosomal thiol-protease which catalyzes limited proteolysis of substrates involved in cytoskeletal remodeling and signal transduction.
Q8CC88	von Willebrand factor A domain-containing protein 8	VWA8	6.82	1	11	11	13	1.14116	0.547125	11.0032	1.01432	0.5712	9.4862	1.01112	0.57391	6.59789									von Willebrand factor A domain-containing protein 8	Vwa8 Kiaa0564	1905	Secreted.
Q9D0M1	Phosphoribosyl pyrophosphate synthase-associated protein 1	KPRA	18.82	1	4	6	7	1.14088	0.54757	11.3112	0.917264	0.5712	10.2072	0.929379	0.57391	10.9376									Phosphoribosyl pyrophosphate synthase-associated protein 1 (PRPP synthase-associated protein 1) (39 kDa phosphoribosypyrophosphate synthase-associated protein) (PAP39)	Prpsap1	356		FUNCTION: Seems to play a negative regulatory role in 5-phosphoribose 1-diphosphate synthesis (By similarity).
Q6ZQ38	Cullin-associated NEDD8-dissociated protein 1	CAND1	37.24	1	44	44	81	1.1401	0.549825	15.3335	0.786839	0.474726	15.2882	0.831319	0.373388	12.2074	20	22	1.3283		0.633986		0.740844		Cullin-associated NEDD8-dissociated protein 1 (Cullin-associated and neddylation-dissociated protein 1) (p120 CAND1)	Cand1 D10Ertd516e Kiaa0829	1230	Cytoplasm. Nucleus.	FUNCTION: Key assembly factor of SCF (SKP1-CUL1-F-box protein) E3 ubiquitin ligase complexes that promotes the exchange of the substrate-recognition F-box subunit in SCF complexes, thereby playing a key role in the cellular repertoire of SCF complexes. Acts as a F-box protein exchange factor. The exchange activity of CAND1 is coupled with cycles of neddylation conjugation: in the deneddylated sta…
Q07417	Short-chain specific acyl-CoA dehydrogenase, mitochondrial	ACADS	25.97	1	9	9	11	1.1399	0.5501	9.28649	1.01523	0.5712	6.22259	1.06199	0.56531	6.71375									Short-chain specific acyl-CoA dehydrogenase, mitochondrial (SCAD) (EC 1.3.8.1) (Butyryl-CoA dehydrogenase)	Acads	412	Mitochondrion matrix.
P14869	60S acidic ribosomal protein P0	RLA0	36.91	1	12	12	39	1.13978	0.550342	14.6382	1.07045	0.5712	8.96004	1.04124	0.57391	5.89283	5	5	1.29652		0.882494		0.872559		60S acidic ribosomal protein P0 (60S ribosomal protein L10E)	Rplp0 Arbp	317	Nucleus. Cytoplasm.	FUNCTION: Ribosomal protein P0 is the functional equivalent of E.coli protein L10.
Q6P4T2	U5 small nuclear ribonucleoprotein 200 kDa helicase	U520	7.02	1	15	15	18	1.13945	0.551134	12.1204	0.810371	0.526508	7.53103	0.878221	0.52048	6.84551									U5 small nuclear ribonucleoprotein 200 kDa helicase (EC 3.6.4.13) (BRR2 homolog) (U5 snRNP-specific 200 kDa protein) (U5-200KD)	Snrnp200 Kiaa0788	2136	Nucleus.	FUNCTION: RNA helicase that plays an essential role in pre-mRNA splicing as component of the U5 snRNP and U4/U6-U5 tri-snRNP complexes. Involved in spliceosome assembly, activation and disassembly. Mediates changes in the dynamic network of RNA-RNA interactions in the spliceosome. Catalyzes the ATP-dependent unwinding of U4/U6 RNA duplices, an essential step in the assembly of a catalytically act…
Q9CXJ4	ATP-binding cassette sub-family B member 8, mitochondrial	ABCB8	2.93	1	2	2	3	1.13911	0.551134	0.517918	0.739688	0.348959	0.734801	0.750578	0.0839764	1.101									ATP-binding cassette sub-family B member 8, mitochondrial	Abcb8	717	Mitochondrion inner membrane; Multi-pass membrane protein.
Q64331	Unconventional myosin-VI	MYO6	8.93	1	12	12	14	1.13884	0.551134	13.1802	0.893514	0.5712	15.7052	1.00644	0.57391	5.38282	1	1	0.582996		0.602113		0.875674		Unconventional myosin-VI (Unconventional myosin-6)	Myo6 Sv	1265	Golgi apparatus â€º trans-Golgi network membrane; Peripheral membrane protein. Golgi apparatus. Nucleus. Cytoplasm â€º perinuclear region. Membrane â€º clathrin-coated pit. Cell projection â€º ruffle. Cytoplasmic vesicle.	FUNCTION: Myosins are actin-based motor molecules with ATPase activity. Unconventional myosins serve in intracellular movements. Myosin 6 is a reverse-direction motor protein that moves towards the minus-end of actin filaments. Has slow rate of actin-activated ADP release due to weak ATP binding. Functions in a variety of intracellular processes such as vesicular membrane trafficking and cell mig…
Q9EQC5	N-terminal kinase-like protein	NTKL	4.34	1	2	2	5	1.13883	0.551134	13.7861	0.992696	0.5712	3.94179	0.989201	0.57391	1.67792									N-terminal kinase-like protein (105 kDa kinase-like protein) (Mitosis-associated kinase-like protein NTKL) (SCY1-like protein 1)	Scyl1	806	Cytoplasm â€º cytoskeleton â€º microtubule organizing center â€º centrosome. Cytoplasm. Endoplasmic reticulum-Golgi intermediate compartment. Golgi apparatus â€º cis-Golgi network.	FUNCTION: Regulates COPI-mediated retrograde traffic. Has no detectable kinase activity in vitro (By similarity).
P46938	Yorkie homolog	YAP1	7.17	1	3	3	3	1.13881	0.551134	4.81462	1.10328	0.568092	2.50202	1.00883	0.57391	1.40644									Yorkie homolog (65 kDa Yes-associated protein) (YAP65)	Yap1 Yap Yap65	488	Cytoplasm. Nucleus.	FUNCTION: Transcriptional regulator which can act both as a coactivator and a corepressor and is the critical downstream regulatory target in the Hippo signaling pathway that plays a pivotal role in organ size control and tumor suppression by restricting proliferation and promoting apoptosis. The core of this pathway is composed of a kinase cascade wherein STK3/MST2 and STK4/MST1, in complex with…
Q99PV0	Pre-mRNA-processing-splicing factor 8	PRP8	2.57	1	5	5	5	1.13831	0.552068	20.2296	0.902795	0.5712	10.4517	0.889117	0.538507	4.38616									Pre-mRNA-processing-splicing factor 8 (Splicing factor Prp8)	Prpf8 Prp8	2335	Nucleus speckle.	FUNCTION: Functions as a scaffold that mediates the ordered assembly of spliceosomal proteins and snRNAs. Required for the assembly of the U4/U6-U5 tri-snRNP complex. Functions as scaffold that positions spliceosomal U2, U5 and U6 snRNAs at splice sites on pre-mRNA substrates, so that splicing can occur. Interacts with both the 5' and the 3' splice site (By similarity).
Q9Z1F9	SUMO-activating enzyme subunit 2	SAE2	17.87	1	12	12	16	1.13811	0.552068	12.3773	0.878773	0.568092	8.29298	0.984329	0.57391	3.9141									SUMO-activating enzyme subunit 2 (EC 6.3.2.-) (Anthracycline-associated resistance ARX) (Ubiquitin-like 1-activating enzyme E1B) (Ubiquitin-like modifier-activating enzyme 2)	Uba2 Sae2 Uble1b	638	Cytoplasm. Nucleus.	FUNCTION: The heterodimer acts as a E1 ligase for SUMO1, SUMO2, SUMO3, and probably SUMO4. It mediates ATP-dependent activation of SUMO proteins followed by formation of a thioester bond between a SUMO protein and a conserved active site cysteine residue on UBA2/SAE2 (By similarity).
Q8BGY7	Protein FAM210A	F210A	6.23	1	2	2	3	1.13811	0.552068	3.45062	0.8322	0.556651	3.27043	0.963696	0.57391	7.12633									Protein FAM210A	Fam210a	273	Membrane; Single-pass membrane protein. Mitochondrion.
P12961	Neuroendocrine protein 7B2	7B2	37.74	1	5	6	17	1.1381	0.552068	12.0266	1.23713	0.371746	5.92336	1.04095	0.57391	13.2501	1	1	1.45437		1.85488	0.052	1.0378		Neuroendocrine protein 7B2 (Secretogranin V) (Secretogranin-5) (Secretory granule endocrine protein I) [Cleaved into: N-terminal peptide; C-terminal peptide]	Scg5 Sgne-1 Sgne1	212	Secreted.	FUNCTION: Acts as a molecular chaperone for PCSK2/PC2, preventing its premature activation in the regulated secretory pathway. Binds to inactive PCSK2 in the endoplasmic reticulum and facilitates its transport from there to later compartments of the secretory pathway where it is proteolytically matured and activated. Also required for cleavage of PCSK2 but does not appear to be involved in its fo…	P05408	yes
Q91W90	Thioredoxin domain-containing protein 5	TXND5	31.41	1	10	11	13	1.1372	0.556128	6.05123	1.08447	0.5712	3.58026	1.04594	0.57391	4.75058	1	1	1.24681		1.23222		0.995997		Thioredoxin domain-containing protein 5 (Endoplasmic reticulum resident protein 46) (ER protein 46) (ERp46) (Plasma cell-specific thioredoxin-related protein) (PC-TRP) (Thioredoxin-like protein p46)	Txndc5 Tlp46	417	Endoplasmic reticulum lumen.	FUNCTION: Possesses thioredoxin activity. Has been shown to reduce insulin disulfide bonds. Also complements protein disulfide-isomerase deficiency in yeast.
P62702	40S ribosomal protein S4, X isoform	RS4X	50.95	1	13	13	28	1.13713	0.556128	9.1497	0.943413	0.5712	9.6263	0.90478	0.56531	8.11098	3	3	1.21032		0.7734		0.805367		40S ribosomal protein S4, X isoform	Rps4x Rps4	263	Cytoplasm.
Q80UM3	N-alpha-acetyltransferase 15, NatA auxiliary subunit	NAA15	16.42	1	14	14	14	1.13657	0.557082	7.19929	0.85789	0.565575	3.87628	0.88894	0.538507	2.96117	1	2	1.26472		0.68423		0.664529		N-alpha-acetyltransferase 15, NatA auxiliary subunit (N-terminal acetyltransferase 1) (NMDA receptor-regulated protein 1) (Protein tubedown-1)	Naa15 Narg1 Nat1 Tbdn-1 Tubedown	865	Cytoplasm. Nucleus. Cytoplasm â€º perinuclear region.	FUNCTION: Auxillary subunit of the N-terminal acetyltransferase A (NatA) complex which displays alpha (N-terminal) acetyltransferase activity. The NAT activity may be important for vascular, hematopoietic and neuronal growth and development. Required to control retinal neovascularization in adult ocular endothelial cells. In complex with XRCC6 and XRCC5 (Ku80), up-regulates transcription from the…
Q9CR59	Growth arrest and DNA damage-inducible proteins-interacting protein 1	G45IP	12.16	1	3	3	5	1.13656	0.557082	9.30441	1.05387	0.5712	2.44716	0.978517	0.57391	4.05291									Growth arrest and DNA damage-inducible proteins-interacting protein 1 (39S ribosomal protein L59, mitochondrial) (MRP-L59)	Gadd45gip1 Mrpl59	222	Mitochondrion. Nucleus.	FUNCTION: Acts as a negative regulator of G1 to S cell cycle phase progression by inhibiting cyclin-dependent kinases. Inhibitory effects are additive with GADD45 proteins but occurs also in the absence of GADD45 proteins. Acts as a repressor of the orphan nuclear receptor NR4A1 by inhibiting AB domain-mediated transcriptional activity. May be involved in the hormone-mediated regulation of NR4A1 …
Q6PE15	Mycophenolic acid acyl-glucuronide esterase, mitochondrial	ABHDA	24.58	1	7	7	9	1.13594	0.557959	6.15828	1.05115	0.5712	5.47267	1.06163	0.56531	5.07508									Mycophenolic acid acyl-glucuronide esterase, mitochondrial (EC 3.1.1.93) (Alpha/beta hydrolase domain-containing protein 10) (Abhydrolase domain-containing protein 10)	Abhd10	297	Mitochondrion.
P56565	Protein S100-A1	S10A1	43.62	1	4	4	41	1.13542	0.559194	5.46535	1.10138	0.568092	5.43655	1.09742	0.443377	5.41121	1	1	1.51968		1.24756		1.07053		Protein S100-A1 (S-100 protein alpha chain) (S-100 protein subunit alpha) (S100 calcium-binding protein A1)	S100a1	94	Cytoplasm.	FUNCTION: Weakly binds calcium but binds zinc very tightly-distinct binding sites with different affinities exist for both ions on each monomer. Physiological concentrations of potassium ion antagonize the binding of both divalent cations, especially affecting high-affinity calcium-binding sites. May mediate calcium-dependent regulation on many physiological processes by interacting with other pr…
Q61335	B-cell receptor-associated protein 31	BAP31	33.06	1	11	11	16	1.13524	0.559813	13.303	0.778695	0.455801	16.2909	0.85801	0.46438	16.7298									B-cell receptor-associated protein 31 (BCR-associated protein 31) (Bap31) (p28)	Bcap31 Bap31	245	Endoplasmic reticulum membrane; Multi-pass membrane protein. Endoplasmic reticulum-Golgi intermediate compartment membrane; Multi-pass membrane protein.	FUNCTION: Functions as a chaperone protein. Is one of the most abundant endoplasmic reticulum (ER) proteins. Plays a role in the export of secreted proteins in the ER, the recognition of abnormally folded protein and their targeting to the ER associated-degradation (ERAD). Also serves as a cargo receptor for the export of transmembrane proteins. May be involved in CASP8-mediated apoptosis.
Q8BMA6	Signal recognition particle subunit SRP68	SRP68	11.04	1	6	6	6	1.13508	0.559813	17.156	0.927525	0.5712	10.5063	0.944784	0.57391	6.57052									Signal recognition particle subunit SRP68 (SRP68) (Signal recognition particle 68 kDa protein)	Srp68	625	Cytoplasm. Nucleus â€º nucleolus.	FUNCTION: Signal-recognition-particle assembly has a crucial role in targeting secretory proteins to the rough endoplasmic reticulum membrane. SRP68 binds the 7S RNA, SRP72 binds to this complex subsequently. This ribonucleoprotein complex might interact directly with the docking protein in the ER membrane and possibly participate in the elongation arrest function (By similarity).
P54823	Probable ATP-dependent RNA helicase DDX6	DDX6	41.2	1	15	16	22	1.13482	0.561002	15.3451	1.04953	0.5712	9.37508	1.02813	0.57391	13.0738	1	2	1.31935		0.762213		0.822745		Probable ATP-dependent RNA helicase DDX6 (EC 3.6.4.13) (ATP-dependent RNA helicase p54) (DEAD box protein 6) (Oncogene RCK homolog)	Ddx6 Hlr2 Rck	483	Cytoplasm â€º P-body.	FUNCTION: In the process of mRNA degradation, may play a role in mRNA decapping.
P54923	[Protein ADP-ribosylarginine] hydrolase	ADPRH	30.39	1	12	12	17	1.13454	0.561621	12.7596	0.941679	0.5712	16.7182	0.980733	0.57391	8.0893	1	1	1.37405		1.25651		0.961423		[Protein ADP-ribosylarginine] hydrolase (ADP-ribosylarginine hydrolase) (EC 3.2.2.19) (ADP-ribose-L-arginine cleaving enzyme)	Adprh Arh1	362		FUNCTION: Catalyzes the reverse reaction of mono-ADP-ribosylation.
P86048	60S ribosomal protein L10-like	RL10L	20.09	2	5	5	10	1.13431	0.561621	13.0439	0.89043	0.5712	4.66859	0.935834	0.57391	11.9428									60S ribosomal protein L10-like	Rpl10l	214
Q9WVH9	Fibulin-5	FBLN5	6.47	1	3	3	3	1.13417	0.562001	4.60894	1.21378	0.436955	22.3042	1.04548	0.57391	1.59286									Fibulin-5 (FIBL-5) (Developmental arteries and neural crest EGF-like protein) (Dance)	Fbln5 Dance	448	Secreted.	FUNCTION: Promotes adhesion of endothelial cells through interaction of integrins and the RGD motif. Could be a vascular ligand for integrin receptors and may play a role in vascular development and remodeling.
Q9QXL1	Kinesin-like protein KIF21B	KI21B	1.5	1	1	3	3	1.13407	0.562144	7.41355	1.20345	0.451436	9.60751	1.08825	0.470738	2.82791									Kinesin-like protein KIF21B (Kinesin-like protein KIF6)	Kif21b Kif6	1668	Cytoplasm â€º cytoskeleton. Cell projection â€º dendrite.	FUNCTION: Microtubule-binding motor protein probably involved in neuronal dendritic transport. In vitro, has a plus-end directed motor activity.
P12815	Programmed cell death protein 6	PDCD6	36.13	1	8	8	18	1.13392	0.562614	7.19607	1.09907	0.570943	15.3416	1.00707	0.57391	6.69333	3	3	1.24629		0.908614		0.882376		Programmed cell death protein 6 (ALG-257) (PMP41) (Probable calcium-binding protein ALG-2)	Pdcd6 Alg2	191	Nucleus membrane; Peripheral membrane protein. Endoplasmic reticulum membrane; Peripheral membrane protein. Nucleus. Endosome.	FUNCTION: Calcium-binding protein required for T-cell receptor-, Fas-, and glucocorticoid-induced cell death. Calcium-dependent adapter necessary for the association between PDCD6IP and TSG101 (By similarity). May mediate Ca(2+)-regulated signals along the death pathway. Interaction with DAPK1 can accelerate apoptotic cell death by increasing caspase-3 activity. May inhibit KDR/VEGFR2-dependent a…
P05132	cAMP-dependent protein kinase catalytic subunit alpha	KAPCA	37.61	1	5	14	11	1.13354	0.562899	21.9081	0.794743	0.488152	15.74	0.813394	0.305736	8.61405	3	7	1.02415		0.618706		0.767233		cAMP-dependent protein kinase catalytic subunit alpha (PKA C-alpha) (EC 2.7.11.11)	Prkaca Pkaca	351	Cytoplasm. Cell membrane. Nucleus. Mitochondrion. Cell projection â€º cilium â€º flagellum.	FUNCTION: Phosphorylates a large number of substrates in the cytoplasm and the nucleus. Regulates the abundance of compartmentalized pools of its regulatory subunits through phosphorylation of PJA2 which binds and ubiquitinates these subunits, leading to their subsequent proteolysis. Phosphorylates CDC25B, ABL1, NFKB1, CLDN3, PSMC5/RPT6, PJA2, RYR2, RORA and VASP. RORA is activated by phosphoryla…
P57776	Elongation factor 1-delta	EF1D	38.79	1	11	13	35	1.13347	0.562899	13.171	1.12328	0.565575	6.84297	1.0399	0.57391	4.83841	4	4	1.4128	0.01	1.17704		1.00352		Elongation factor 1-delta (EF-1-delta)	Eef1d	281	Nucleus.	FUNCTION: Isoform 1: EF-1-beta and EF-1-delta stimulate the exchange of GDP bound to EF-1-alpha to GTP, regenerating EF-1-alpha for another round of transfer of aminoacyl-tRNAs to the ribosome (By similarity).; FUNCTION: Isoform 2: Regulates induction of heat-shock-responsive genes through association with heat shock transcription factors and direct DNA-binding at heat shock promoter elements (HS…
Q3U1J4	DNA damage-binding protein 1	DDB1	25.79	1	30	30	43	1.13334	0.563217	14.0459	0.917817	0.5712	9.31928	0.906934	0.569422	7.02575	2	2	1.23211		0.747177		0.849537		DNA damage-binding protein 1 (DDB p127 subunit) (Damage-specific DNA-binding protein 1) (UV-damaged DNA-binding factor)	Ddb1	1140	Cytoplasm. Nucleus.	FUNCTION: Required for DNA repair. Binds to DDB2 to form the UV-damaged DNA-binding protein complex (the UV-DDB complex). The UV-DDB complex may recognize UV-induced DNA damage and recruit proteins of the nucleotide excision repair pathway (the NER pathway) to initiate DNA repair. The UV-DDB complex preferentially binds to cyclobutane pyrimidine dimers (CPD), 6-4 photoproducts (6-4 PP), apurinic …
Q64727	Vinculin	VINC	30.21	1	33	33	51	1.13309	0.56328	12.0645	0.955875	0.5712	8.02096	0.952681	0.57391	6.70801									Vinculin (Metavinculin)	Vcl	1066	Cytoplasm â€º cytoskeleton. Cell junction â€º adherens junction. Cell membrane; Peripheral membrane protein; Cytoplasmic side. Cell junction â€º focal adhesion.	FUNCTION: Actin filament (F-actin)-binding protein involved in cell-matrix adhesion and cell-cell adhesion. Regulates cell-surface E-cadherin expression and potentiates mechanosensing by the E-cadherin complex. May also play important roles in cell morphology and locomotion (By similarity).
Q61102	ATP-binding cassette sub-family B member 7, mitochondrial	ABCB7	6.91	1	4	4	4	1.13286	0.564222	4.21079	0.931598	0.5712	15.4977	0.955405	0.57391	4.80551									ATP-binding cassette sub-family B member 7, mitochondrial (ATP-binding cassette transporter 7) (ABC transporter 7 protein)	Abcb7 Abc7	752	Mitochondrion inner membrane; Multi-pass membrane protein.	FUNCTION: Could be involved in the transport of heme from the mitochondria to the cytosol. Plays a central role in the maturation of cytosolic iron-sulfur (Fe/S) cluster-containing proteins (By similarity).
Q8R307	Vacuolar protein sorting-associated protein 18 homolog	VPS18	5.65	1	5	5	5	1.13252	0.565341	6.0933	0.895767	0.5712	7.1441	0.872317	0.501418	20.0124	1	1	0.637068		1.54175		1.375		Vacuolar protein sorting-associated protein 18 homolog	Vps18	973	Late endosome membrane; Peripheral membrane protein; Cytoplasmic side. Lysosome membrane; Peripheral membrane protein; Cytoplasmic side.	FUNCTION: May play a role in vesicle-mediated protein trafficking to lysosomal compartments and in membrane docking/fusion reactions of late endosomes/lysosomes (By similarity).
O35593	26S proteasome non-ATPase regulatory subunit 14	PSDE	22.9	1	9	9	15	1.13229	0.565413	9.24365	1.05218	0.5712	8.62827	1.05721	0.572755	6.51075	1	1	1.19524		1.03598		0.942767		26S proteasome non-ATPase regulatory subunit 14 (EC 3.4.19.-) (26S proteasome regulatory subunit RPN11) (MAD1)	Psmd14 Pad1	310		FUNCTION: Metalloprotease component of the 26S proteasome that specifically cleaves 'Lys-63'-linked polyubiquitin chains. The 26S proteasome is involved in the ATP-dependent degradation of ubiquitinated proteins. Plays a role in response to double-strand breaks (DSBs): acts as a regulator of non-homologous end joining (NHEJ) by cleaving 'Lys-63'-linked polyubiquitin, thereby promoting retention o…
P09405	Nucleolin	NUCL	48.37	1	44	44	440	1.13215	0.565413	10.9173	1.05695	0.5712	7.37775	1.05023	0.57391	6.27182	12	12	1.28478		1.22659		1.12811		Nucleolin (Protein C23)	Ncl Nuc	707	Nucleus â€º nucleolus. Cytoplasm.	FUNCTION: Nucleolin is the major nucleolar protein of growing eukaryotic cells. It is found associated with intranucleolar chromatin and pre-ribosomal particles. It induces chromatin decondensation by binding to histone H1. It is thought to play a role in pre-rRNA transcription and ribosome assembly. May play a role in the process of transcriptional elongation. Binds RNA oligonucleotides with 5'-…
O35887	Calumenin	CALU	50.79	1	17	17	87	1.13176	0.565413	12.7278	1.1305	0.565575	8.07597	1.05457	0.57391	6.59283	4	4	1.54807	0.01	1.77374	0.051	1.22134		Calumenin (Crocalbin)	Calu	315	Endoplasmic reticulum lumen. Melanosome. Sarcoplasmic reticulum lumen. Secreted.	FUNCTION: Involved in regulation of vitamin K-dependent carboxylation of multiple N-terminal glutamate residues. Seems to inhibit gamma-carboxylase GGCX. Binds 7 calcium ions with a low affinity (By similarity).	O43852	yes	yes
Q05D44	Eukaryotic translation initiation factor 5B	IF2P	9.38	1	9	10	10	1.13144	0.565413	17.3893	1.07591	0.5712	9.85363	1.02797	0.57391	9.25551									Eukaryotic translation initiation factor 5B (eIF-5B) (Translation initiation factor IF-2)	Eif5b If2	1216	Cytoplasm.	FUNCTION: Function in general translation initiation by promoting the binding of the formylmethionine-tRNA to ribosomes. Seems to function along with eIF-2 (By similarity).
Q6P1B1	Xaa-Pro aminopeptidase 1	XPP1	16.85	1	10	10	16	1.13141	0.565413	18.2993	0.984433	0.5712	14.7237	0.953886	0.57391	6.87925									Xaa-Pro aminopeptidase 1 (EC 3.4.11.9) (Aminoacylproline aminopeptidase) (Cytosolic aminopeptidase P) (Soluble aminopeptidase P) (sAmp) (X-Pro aminopeptidase 1) (X-prolyl aminopeptidase 1, soluble)	Xpnpep1	623	Cytoplasm.	FUNCTION: Contributes to the degradation of bradykinin. Catalyzes the removal of a penultimate prolyl residue from the N-termini of peptides, such as Arg-Pro-Pro (By similarity).
O35459	Delta(3,5)-Delta(2,4)-dienoyl-CoA isomerase, mitochondrial	ECH1	36.09	1	11	11	18	1.13116	0.565413	7.42652	1.07342	0.5712	4.10485	1.01232	0.57391	4.52806									Delta(3,5)-Delta(2,4)-dienoyl-CoA isomerase, mitochondrial (EC 5.3.3.-)	Ech1	327	Mitochondrion. Peroxisome.	FUNCTION: Isomerization of 3-trans,5-cis-dienoyl-CoA to 2-trans,4-trans-dienoyl-CoA (By similarity).
Q61656	Probable ATP-dependent RNA helicase DDX5	DDX5	49.02	1	22	31	64	1.13115	0.565413	10.868	0.988784	0.5712	7.06239	1.01025	0.57391	6.79317	9	14	1.58607	0.05	0.878538		0.940387		Probable ATP-dependent RNA helicase DDX5 (EC 3.6.4.13) (DEAD box RNA helicase DEAD1) (mDEAD1) (DEAD box protein 5) (RNA helicase p68)	Ddx5 Tnz2	614	Nucleus â€º nucleolus.	FUNCTION: Involved in the alternative regulation of pre-mRNA splicing; its RNA helicase activity is necessary for increasing tau exon 10 inclusion and occurs in a RBM4-dependent manner. Binds to the tau pre-mRNA in the stem-loop region downstream of exon 10. The rate of ATP hydrolysis is highly stimulated by single-stranded RNA. Involved in transcriptional regulation; the function is independent …
Q9JHR7	Insulin-degrading enzyme	IDE	4.02	1	4	4	5	1.13107	0.565413	3.76433	0.875214	0.568092	8.79824	0.931622	0.57391	6.97989									Insulin-degrading enzyme (EC 3.4.24.56) (Insulin protease) (Insulinase) (Insulysin)	Ide	1019	Cytoplasm. Cell membrane. Secreted.	FUNCTION: Plays a role in the cellular breakdown of insulin, IAPP, glucagon, bradykinin, kallidin and other peptides, and thereby plays a role in intercellular peptide signaling. Degrades amyloid formed by APP and IAPP (By similarity).
Q9WVJ2	26S proteasome non-ATPase regulatory subunit 13	PSD13	37.23	1	14	14	23	1.13073	0.565413	13.7632	0.930414	0.5712	8.71344	0.959944	0.57391	9.13845	2	2	1.38129		0.641435		0.743913		26S proteasome non-ATPase regulatory subunit 13 (26S proteasome regulatory subunit RPN9) (26S proteasome regulatory subunit S11) (26S proteasome regulatory subunit p40.5)	Psmd13	376		FUNCTION: Acts as a regulatory subunit of the 26S proteasome which is involved in the ATP-dependent degradation of ubiquitinated proteins (By similarity).
Q8BMS1	Trifunctional enzyme subunit alpha, mitochondrial	ECHA	41.68	2	29	29	100	1.13058	0.565413	12.4546	1.00703	0.572699	8.66792	1.04935	0.57391	8.4854	15	15	1.53245	0.05	0.794856		0.819401		Trifunctional enzyme subunit alpha, mitochondrial (TP-alpha) [Includes: Long-chain enoyl-CoA hydratase (EC 4.2.1.17); Long chain 3-hydroxyacyl-CoA dehydrogenase (EC 1.1.1.211)]	Hadha	763	Mitochondrion matrix.	FUNCTION: Bifunctional subunit.
P14733	Lamin-B1	LMNB1	51.53	1	30	35	82	1.13044	0.565413	10.1496	1.10525	0.568092	7.57859	1.11528	0.348022	8.03858	13	13	1.80687		0.937841		0.859927		Lamin-B1	Lmnb1	588	Nucleus inner membrane; Lipid-anchor; Nucleoplasmic side.	FUNCTION: Lamins are components of the nuclear lamina, a fibrous layer on the nucleoplasmic side of the inner nuclear membrane, which is thought to provide a framework for the nuclear envelope and may also interact with chromatin.
Q9EPC1	Alpha-parvin	PARVA	5.65	1	2	2	3	1.13031	0.565413	4.58215	0.943919	0.5712	2.61321	0.9504	0.57391	0.964948									Alpha-parvin (Actopaxin)	Parva Actp MNCb-0301	372	Cell junction â€º focal adhesion. Cell membrane; Peripheral membrane protein; Cytoplasmic side. Cytoplasm â€º cytoskeleton. Cytoplasm â€º myofibril â€º sarcomere â€º Z line.	FUNCTION: Plays a role in the reorganization of the actin cytoskeleton, formation of lamellipodia and ciliogenesis. Plays a role in the establishement of cell polarity, cell adhesion, cell spreading, and directed cell migration. Plays a role in sarcomere organization and in smooth muscle cell contraction. Required for normal development of the embryonic cardiovascular system, and for normal septa…
Q9DCV4	Regulator of microtubule dynamics protein 1	RMD1	10.49	1	3	4	5	1.13022	0.565413	3.08873	1.04146	0.5712	5.30239	1.04266	0.57391	7.10196									Regulator of microtubule dynamics protein 1 (RMD-1) (mRMD-1) (Microtubule-associated protein) (Protein FAM82B)	Rmdn1 Fam82b	305	Cytoplasm. Cytoplasm â€º cytoskeleton â€º spindle. Cytoplasm â€º cytoskeleton â€º spindle pole.
P62270	40S ribosomal protein S18	RS18	40.79	1	8	8	22	1.13018	0.565413	11.7655	1.09105	0.5712	11.7861	0.983274	0.57391	10.1583	2	2	1.19263		0.781408		0.802822		40S ribosomal protein S18 (Ke-3) (Ke3)	Rps18	152	Cytoplasm.	FUNCTION: Located at the top of the head of the 40S subunit, it contacts several helices of the 18S rRNA (By similarity).
Q8C0D4	Rho GTPase-activating protein 12	RHG12	3.22	1	3	3	4	1.13004	0.565413	5.19944	1.13957	0.56252	2.74261	1.08035	0.502693	2.00467									Rho GTPase-activating protein 12 (Rho-type GTPase-activating protein 12)	Arhgap12	838		FUNCTION: GTPase activator for the Rho-type GTPases by converting them to an inactive GDP-bound state (By similarity).
Q5SWU9	Acetyl-CoA carboxylase 1	ACACA	2.77	1	6	7	6	1.12999	0.565413	5.03784	0.883227	0.569509	7.31166	0.917538	0.57391	1.87074	1	1	0.798634		0.515746		0.640194		Acetyl-CoA carboxylase 1 (ACC1) (EC 6.4.1.2) (ACC-alpha) (Acetyl-CoA carboxylase 265) [Includes: Biotin carboxylase (EC 6.3.4.14)]	Acaca Acac Gm738	2345	Cytoplasm.	FUNCTION: Catalyzes the rate-limiting reaction in the biogenesis of long-chain fatty acids. Carries out three functions: biotin carboxyl carrier protein, biotin carboxylase and carboxyltransferase (By similarity).
Q920Q6	RNA-binding protein Musashi homolog 2	MSI2H	16.47	1	4	5	12	1.1299	0.565413	2.66971	1.12605	0.565575	4.83547	1.12531	0.290057	4.35246									RNA-binding protein Musashi homolog 2 (Musashi-2)	Msi2 Msi2h	346	Cytoplasm.	FUNCTION: RNA binding protein that regulates the expression of target mRNAs at the translation level. May play a role in the proliferation and maintenance of stem cells in the central nervous system.
Q62426	Cystatin-B	CYTB	33.67	2	4	4	22	1.12978	0.565413	10.9509	1.0442	0.5712	7.37789	1.029	0.57391	5.42483	3	3	1.63671	0.01	0.999406		0.901145		Cystatin-B (Stefin-B)	Cstb Cst6 Stfb	98	Cytoplasm.	FUNCTION: This is an intracellular thiol proteinase inhibitor.
P45377	Aldose reductase-related protein 2	ALD2	22.78	1	3	7	5	1.12962	0.565413	13.5652	1.00041	0.5712	4.87581	1.00796	0.57391	1.00415									Aldose reductase-related protein 2 (AR) (EC 1.1.1.21) (Aldehyde reductase) (Fibroblast growth factor-regulated protein) (Protein FR-1)	Akr1b8 Fgfrp	316	Cytoplasm.
Q8K2H2	OTU domain-containing protein 6B	OTU6B	16.33	1	4	4	5	1.12945	0.565413	1.26162	1.08884	0.5712	11.276	1.01097	0.57391	8.09907									OTU domain-containing protein 6B (EC 3.4.19.12)	Otud6b	294
Q3UUG6	TBC1 domain family member 24	TBC24	12.83	2	7	7	7	1.12942	0.565413	16.6936	0.828388	0.548859	4.71186	0.821711	0.334351	7.7248									TBC1 domain family member 24	Tbc1d24 Kiaa1171	561	Cytoplasm.	FUNCTION: May act as a GTPase-activating protein for Rab family protein(s). Involved in neuronal projections development, probably through a negative modulation of ARF6 function.
Q8R2Y8	Peptidyl-tRNA hydrolase 2, mitochondrial	PTH2	13.26	1	2	2	3	1.12923	0.566052	8.88321	0.943007	0.5712	1.22876	0.908856	0.571283	5.11145									Peptidyl-tRNA hydrolase 2, mitochondrial (PTH 2) (EC 3.1.1.29)	Ptrh2 Pth2	181	Mitochondrion.	FUNCTION: The natural substrate for this enzyme may be peptidyl-tRNAs which drop off the ribosome during protein synthesis (By similarity).
Q9JKC8	AP-3 complex subunit mu-1	AP3M1	19.86	1	4	7	4	1.1291	0.566052	7.6871	0.91019	0.5712	11.5153	0.925916	0.57391	10.7598									AP-3 complex subunit mu-1 (AP-3 adapter complex mu3A subunit) (Adapter-related protein complex 3 subunit mu-1) (Mu-adaptin 3A) (Mu3A-adaptin)	Ap3m1	418	Golgi apparatus. Cytoplasmic vesicle membrane; Peripheral membrane protein; Cytoplasmic side.	FUNCTION: Part of the AP-3 complex, an adaptor-related complex which is not clathrin-associated. The complex is associated with the Golgi region as well as more peripheral structures. It facilitates the budding of vesicles from the Golgi membrane and may be directly involved in trafficking to lysosomes. In concert with the BLOC-1 complex, AP-3 is required to target cargos into vesicles assembled …
Q9CZS1	Aldehyde dehydrogenase X, mitochondrial	AL1B1	22.54	1	11	12	18	1.12906	0.566052	11.875	1.0103	0.5712	3.21598	1.0243	0.57391	2.02484	2	3	1.02239		1.04445		1.0938		Aldehyde dehydrogenase X, mitochondrial (EC 1.2.1.3) (Aldehyde dehydrogenase family 1 member B1)	Aldh1b1 Aldhx	519	Mitochondrion matrix.	FUNCTION: ALDHs play a major role in the detoxification of alcohol-derived acetaldehyde. They are involved in the metabolism of corticosteroids, biogenic amines, neurotransmitters, and lipid peroxidation (By similarity).
Q8BVU5	ADP-ribose pyrophosphatase, mitochondrial	NUDT9	20.86	1	7	7	7	1.12843	0.568192	16.0169	1.02833	0.5712	8.79885	1.04621	0.57391	7.01136									ADP-ribose pyrophosphatase, mitochondrial (EC 3.6.1.13) (ADP-ribose diphosphatase) (ADP-ribose phosphohydrolase) (Adenosine diphosphoribose pyrophosphatase) (ADPR-PPase) (Nucleoside diphosphate-linked moiety X motif 9) (Nudix motif 9)	Nudt9	350	Mitochondrion.	FUNCTION: Hydrolyzes ADP-ribose (ADPR) to AMP and ribose 5'-phosphate.
O35435	Dihydroorotate dehydrogenase (quinone), mitochondrial	PYRD	29.11	1	10	10	16	1.12799	0.570544	8.3922	1.12862	0.565575	6.70956	1.03652	0.57391	5.92271									Dihydroorotate dehydrogenase (quinone), mitochondrial (DHOdehase) (EC 1.3.5.2) (Dihydroorotate oxidase)	Dhodh	395	Mitochondrion inner membrane; Single-pass membrane protein.	FUNCTION: Catalyzes the conversion of dihydroorotate to orotate with quinone as electron acceptor.
Q8BK08	Transmembrane protein 11, mitochondrial	TMM11	17.37	1	3	3	3	1.12778	0.570983	2.23822	0.832105	0.556651	11.3037	0.933927	0.57391	5.53851									Transmembrane protein 11, mitochondrial (Protein PM1)	Tmem11	190	Mitochondrion inner membrane; Multi-pass membrane protein.	FUNCTION: Plays a role in mitochondrial morphogenesis (By similarity).
Q9WUR2	Enoyl-CoA delta isomerase 2, mitochondrial	ECI2	20.2	1	8	8	9	1.12776	0.570983	4.49588	1.04026	0.5712	9.29413	1.03769	0.57391	3.99809	1	1	2.03226	0.01	1.04246		0.924274		Enoyl-CoA delta isomerase 2, mitochondrial (EC 5.3.3.8) (Delta(3),delta(2)-enoyl-CoA isomerase) (D3,D2-enoyl-CoA isomerase) (Dodecenoyl-CoA isomerase) (Peroxisomal 3,2-trans-enoyl-CoA isomerase) (pECI)	Eci2 Peci	391	Mitochondrion. Peroxisome matrix.	FUNCTION: Able to isomerize both 3-cis and 3-trans double bonds into the 2-trans form in a range of enoyl-CoA species. Has a preference for 3-trans substrates (By similarity).	O75521
Q9R1T2	SUMO-activating enzyme subunit 1	SAE1	36.29	1	12	12	23	1.12738	0.571003	11.9763	0.967437	0.5712	4.94394	1.04553	0.57391	3.60752	1	1	1.21427	0.05	0.932262		0.949929		SUMO-activating enzyme subunit 1 (Ubiquitin-like 1-activating enzyme E1A) [Cleaved into: SUMO-activating enzyme subunit 1, N-terminally processed]	Sae1 Aos1 Sua1 Ubl1a1 Uble1a	350	Nucleus.	FUNCTION: The heterodimer acts as a E1 ligase for SUMO1, SUMO2, SUMO3, and probably SUMO4. It mediates ATP-dependent activation of SUMO proteins followed by formation of a thioester bond between a SUMO protein and a conserved active site cysteine residue on UBA2/SAE2 (By similarity).
Q8VE99	Coiled-coil domain-containing protein 115	CC115	18.33	1	3	3	4	1.12733	0.571003	0.816278	1.07138	0.5712	2.71913	1.03343	0.57391	6.43578									Coiled-coil domain-containing protein 115 (Coiled-coil protein 1) (Ccp1)	Ccdc115	180	Endosome. Lysosome.
O08997	Copper transport protein ATOX1	ATOX1	88.24	1	6	6	51	1.12655	0.572075	7.33444	1.0629	0.5712	5.32711	1.05428	0.57391	4.12987	2	2	1.50054	0.01	1.27761		1.08292		Copper transport protein ATOX1 (Metal transport protein ATX1)	Atox1	68		FUNCTION: Binds and deliver cytosolic copper to the copper ATPase proteins. May be important in cellular antioxidant defense (By similarity).
Q99JY8	Lipid phosphate phosphohydrolase 3	LPP3	13.78	1	5	5	12	1.12651	0.572075	19.5762	0.684246	0.13961	18.2549	0.728085	0.0404172	12.027	1	3	1.07636		0.37147		0.584042		Lipid phosphate phosphohydrolase 3 (EC 3.1.3.4) (PAP2-beta) (Phosphatidate phosphohydrolase type 2b) (Phosphatidic acid phosphatase 2b) (PAP-2b) (PAP2b)	Ppap2b Lpp3	312	Endoplasmic reticulum membrane; Multi-pass membrane protein.	FUNCTION: Catalyzes the conversion of phosphatidic acid (PA) to diacylglycerol (DG). In addition it hydrolyzes lysophosphatidic acid (LPA), ceramide-1-phosphate (C-1-P) and sphingosine-1-phosphate (S-1-P) (By similarity). Essential to the formation of the chorioallantoic placenta and extraembryonic vasculature. Also mediates gastrulation and axis formation, probably by regulating the Wnt signalin…	O14495
Q8BWU5	Probable tRNA N6-adenosine threonylcarbamoyltransferase	OSGEP	20.6	1	6	6	8	1.12638	0.572075	4.84421	0.968951	0.5712	6.45604	0.985065	0.57391	3.65648									Probable tRNA N6-adenosine threonylcarbamoyltransferase (EC 2.6.99.4) (N6-L-threonylcarbamoyladenine synthase) (t(6)A synthase) (O-sialoglycoprotein endopeptidase) (t(6)A37 threonylcarbamoyladenosine biosynthesis protein Osgep) (tRNA threonylcarbamoyladenosine biosynthesis protein Osgep)	Osgep	335	Cytoplasm. Nucleus.	FUNCTION: Component of the EKC/KEOPS complex that is required for the formation of a threonylcarbamoyl group on adenosine at position 37 (t(6)A37) in tRNAs that read codons beginning with adenine. The complex is probably involved in the transfer of the threonylcarbamoyl moiety of threonylcarbamoyl-AMP (TC-AMP) to the N6 group of A37. OSGEP likely plays a direct catalytic role in this reaction, bu…
P14685	26S proteasome non-ATPase regulatory subunit 3	PSMD3	21.7	1	11	11	19	1.12609	0.572075	12.6862	0.887676	0.5712	7.62997	0.9155	0.57391	7.3408	4	5	1.26256		0.698749		0.756457		26S proteasome non-ATPase regulatory subunit 3 (26S proteasome regulatory subunit RPN3) (26S proteasome regulatory subunit S3) (Proteasome subunit p58) (Transplantation antigen P91A) (Tum-P91A antigen)	Psmd3 P91a Tstap91a	530		FUNCTION: Acts as a regulatory subunit of the 26 proteasome which is involved in the ATP-dependent degradation of ubiquitinated proteins.
P63030	Mitochondrial pyruvate carrier 1	MPC1	22.02	1	4	4	5	1.12606	0.572075	5.05058	0.813045	0.526508	13.2268	0.865796	0.484168	8.59586									Mitochondrial pyruvate carrier 1 (Brain protein 44-like protein)	Mpc1 Brp44l	109	Mitochondrion inner membrane; Multi-pass membrane protein.	FUNCTION: Mediates the uptake of pyruvate into mitochondria.
Q9WVL0	Maleylacetoacetate isomerase	MAAI	31.02	1	6	6	11	1.12587	0.572075	6.34507	0.962554	0.5712	10.4694	0.970246	0.57391	9.94819									Maleylacetoacetate isomerase (MAAI) (EC 5.2.1.2) (GSTZ1-1) (Glutathione S-transferase zeta 1) (EC 2.5.1.18)	Gstz1 Maai	216	Cytoplasm.	FUNCTION: Probable bifunctional enzyme showing minimal glutathione-conjugating activity with ethacrynic acid and 7-chloro-4-nitrobenz-2-oxa-1, 3-diazole and maleylacetoacetate isomerase activity. Has also low glutathione peroxidase activity with t-butyl and cumene hydroperoxides. Is able to catalyze the glutathione dependent oxygenation of dichloroacetic acid to glyoxylic acid (By similarity).
Q9WU84	Copper chaperone for superoxide dismutase	CCS	8.76	1	3	3	3	1.1258	0.572075	2.49197	1.02698	0.5712	0.590409	1.09323	0.459838	12.4822									Copper chaperone for superoxide dismutase (Superoxide dismutase copper chaperone)	Ccs Ccsd	274	Cytoplasm.	FUNCTION: Delivers copper to copper zinc superoxide dismutase (SOD1).
O35286	Putative pre-mRNA-splicing factor ATP-dependent RNA helicase DHX15	DHX15	18.49	1	15	15	21	1.12573	0.572075	14.007	0.95088	0.5712	7.97206	0.983744	0.57391	7.793	3	3	1.91258		0.55065	0.052	0.738166		Putative pre-mRNA-splicing factor ATP-dependent RNA helicase DHX15 (EC 3.6.4.13) (DEAH box protein 15)	Dhx15 Ddx15 Deah9	795	Nucleus. Nucleus â€º nucleolus.	FUNCTION: Pre-mRNA processing factor involved in disassembly of spliceosomes after the release of mature mRNA. In cooperation with TFIP11 seem to be involved in the transition of the U2, U5 and U6 snRNP-containing IL complex to the snRNP-free IS complex leading to efficient debranching and turnover of excised introns (By similarity).	O43143
P23780	Beta-galactosidase	BGAL	5.56	1	4	4	4	1.12532	0.572731	19.321	1.01293	0.5712	9.30452	0.935611	0.57391	4.72805									Beta-galactosidase (EC 3.2.1.23) (Acid beta-galactosidase) (Lactase)	Glb1 Bgl Glb-1	647	Lysosome.	FUNCTION: Cleaves beta-linked terminal galactosyl residues from gangliosides, glycoproteins, and glycosaminoglycans.
Q8C0M9	Isoaspartyl peptidase/L-asparaginase	ASGL1	50	1	16	16	98	1.12525	0.572731	8.90667	1.04625	0.5712	10.8129	0.994855	0.57391	6.96538	5	6	1.63234	0.01	0.958289		0.896415		Isoaspartyl peptidase/L-asparaginase (EC 3.4.19.5) (EC 3.5.1.1) (Asparaginase-like protein 1) (Beta-aspartyl-peptidase) (Isoaspartyl dipeptidase) (L-asparagine amidohydrolase) [Cleaved into: Isoaspartyl peptidase/L-asparaginase alpha chain; Isoaspartyl peptidase/L-asparaginase beta chain]	Asrgl1	326	Cytoplasm.	FUNCTION: Has both L-asparaginase and beta-aspartyl peptidase activity. May be involved in the production of L-aspartate, which can act as an excitatory neurotransmitter in some brain regions. Is highly active with L-Asp beta-methyl ester. Besides, has catalytic activity toward beta-aspartyl dipeptides and their methyl esters, including beta-L-Asp-L-Phe, beta-L-Asp-L-Phe methyl ester (aspartame),…
Q99K70	Ras-related GTP-binding protein C	RRAGC	11.81	2	5	5	8	1.12506	0.573035	9.48898	1.04016	0.5712	12.0945	1.03896	0.57391	8.12162									Ras-related GTP-binding protein C (Rag C) (RagC) (GTPase-interacting protein 2) (TIB929)	Rragc	398	Cytoplasm. Nucleus. Lysosome.	FUNCTION: Guanine nucleotide-binding protein forming heterodimeric Rag complexes required for the amino acid-induced relocalization of mTORC1 to the lysosomes and its subsequent activation by the GTPase RHEB. This is a crucial step in the activation of the TOR signaling cascade by amino acids (By similarity).
Q8C5H8	NAD kinase 2, mitochondrial	NAKD2	38.5	2	16	16	26	1.12483	0.573035	10.6958	0.994255	0.5712	6.3016	1.00263	0.57391	5.65289	1	1	1.63533	0.05	0.931736		0.825587		NAD kinase 2, mitochondrial (EC 2.7.1.23) (Mitochondrial NAD kinase) (NAD kinase domain-containing protein 1, mitochondrial)	Nadk2 Mnadk Nadkd1	452	Mitochondrion.	FUNCTION: Mitochondrial NAD(+) kinase that phosphorylates NAD(+) to yield NADP(+). Can use both ATP or inorganic polyphosphate as the phosphoryl donor (By similarity).
P60904	DnaJ homolog subfamily C member 5	DNJC5	20.2	1	7	7	22	1.12473	0.573035	8.77915	0.926356	0.5712	11.6057	0.85577	0.460027	14.3223	4	4	1.00407		0.738692		0.790662		DnaJ homolog subfamily C member 5 (Cysteine string protein) (CSP)	Dnajc5 Csp	198	Membrane; Lipid-anchor. Melanosome. Cell membrane.	FUNCTION: May have an important role in presynaptic function. May be involved in calcium-dependent neurotransmitter release at nerve endings (By similarity).
Q921M4	Golgin subfamily A member 2	GOGA2	5.81	1	7	7	7	1.12376	0.573035	5.85842	1.05213	0.5712	3.78448	1.0255	0.57391	8.30895									Golgin subfamily A member 2 (130 kDa cis-Golgi matrix protein) (GM130)	Golga2	999	Golgi apparatus â€º Golgi stack membrane; Peripheral membrane protein.	FUNCTION: Probably involved in maintaining cis-Golgi structure (By similarity).
P54822	Adenylosuccinate lyase	PUR8	17.56	1	6	6	6	1.12367	0.573035	11.3747	0.894918	0.5712	4.191	0.950983	0.57391	8.40911									Adenylosuccinate lyase (ASL) (EC 4.3.2.2) (Adenylosuccinase) (ASase)	Adsl Adl	484		FUNCTION: Catalyzes two non-sequential steps in de novo AMP synthesis: converts (S)-2-(5-amino-1-(5-phospho-D-ribosyl)imidazole-4-carboxamido)succinate (SAICAR) to fumarate plus 5-amino-1-(5-phospho-D-ribosyl)imidazole-4-carboxamide, and thereby also contributes to de novo IMP synthesis, and converts succinyladenosine monophosphate (SAMP) to AMP and fumarate (By similarity).
Q3TXS7	26S proteasome non-ATPase regulatory subunit 1	PSMD1	20.67	1	19	19	27	1.12365	0.573035	10.4479	0.89741	0.5712	8.05341	0.936712	0.57391	6.70388	5	5	1.33986		0.597369	0.052	0.712675		26S proteasome non-ATPase regulatory subunit 1 (26S proteasome regulatory subunit RPN2) (26S proteasome regulatory subunit S1)	Psmd1	953		FUNCTION: Acts as a regulatory subunit of the 26 proteasome which is involved in the ATP-dependent degradation of ubiquitinated proteins (By similarity).	Q99460
Q80X95	Ras-related GTP-binding protein A	RRAGA	22.36	2	6	7	11	1.12363	0.573035	26.5307	1.01877	0.5712	14.4431	1.01791	0.57391	9.0838									Ras-related GTP-binding protein A (Rag A) (RagA)	Rraga	313	Cytoplasm. Nucleus. Lysosome.	FUNCTION: Guanine nucleotide-binding protein forming heterodimeric Rag complexes required for the amino acid-induced relocalization of mTORC1 to the lysosomes and its subsequent activation by the GTPase RHEB. This is a crucial step in the activation of the TOR signaling cascade by amino acids. Involved in the RCC1/Ran-GTPase pathway. May play a direct role in a TNF-alpha signaling pathway leading…
Q9D554	Splicing factor 3A subunit 3	SF3A3	15.17	1	8	8	9	1.12355	0.573035	3.56325	1.09125	0.5712	3.51754	1.05921	0.567946	5.9374									Splicing factor 3A subunit 3 (SF3a60) (Spliceosome-associated protein 61) (SAP 61)	Sf3a3 Sap61	501	Nucleus.	FUNCTION: Subunit of the splicing factor SF3A required for 'A' complex assembly formed by the stable binding of U2 snRNP to the branchpoint sequence (BPS) in pre-mRNA. Sequence independent binding of SF3A/SF3B complex upstream of the branch site is essential, it may anchor U2 snRNP to the pre-mRNA. May also be involved in the assembly of the 'E' complex (By similarity).
Q99J99	3-mercaptopyruvate sulfurtransferase	THTM	29.29	1	8	8	14	1.12336	0.573035	12.6806	1.0208	0.5712	7.1477	1.02887	0.57391	9.86735	1	1	1.61891	0.01	0.846892		0.916688		3-mercaptopyruvate sulfurtransferase (MST) (EC 2.8.1.2)	Mpst	297	Cytoplasm. Mitochondrion. Cell junction â€º synapse â€º synaptosome.	FUNCTION: Transfer of a sulfur ion to cyanide or to other thiol compounds. Also has weak rhodanese activity. Detoxifies cyanide and is required for thiosulfate biosynthesis. Acts as an antioxidant. In combination with cysteine aminotransferase (CAT), contributes to the catabolism of cysteine and is an important producer of hydrogen sulfide in the brain, retina and vascular endothelial cells. Hydr…
Q8VD65	Phosphoinositide 3-kinase regulatory subunit 4	PI3R4	2.72	1	3	3	3	1.12288	0.573035	5.3468	0.868894	0.568092	0.801687	0.937011	0.57391	0.770998									Phosphoinositide 3-kinase regulatory subunit 4 (PI3-kinase regulatory subunit 4) (EC 2.7.11.1)	Pik3r4	1358	Late endosome.	FUNCTION: Regulatory subunit of the PI3K complex. May regulate membrane trafficking late in the endocytic pathway (By similarity).
Q9DB73	NADH-cytochrome b5 reductase 1	NB5R1	27.87	1	8	8	11	1.12288	0.573035	17.7923	0.80795	0.526508	20.9332	0.84088	0.410382	13.2888									NADH-cytochrome b5 reductase 1 (b5R.1) (EC 1.6.2.2) (NAD(P)H:quinone oxidoreductase type 3 polypeptide A2)	Cyb5r1 Nqo3a2	305	Membrane; Single-pass membrane protein.	FUNCTION: NADH-cytochrome b5 reductases are involved in desaturation and elongation of fatty acids, cholesterol biosynthesis, drug metabolism, and, in erythrocyte, methemoglobin reduction (By similarity).
O35409	Glutamate carboxypeptidase 2	FOLH1	5.45	1	3	3	4	1.122	0.573035	9.69722	0.910272	0.5712	8.34155	0.851027	0.445978	12.9928									Glutamate carboxypeptidase 2 (EC 3.4.17.21) (Folate hydrolase 1) (Folylpoly-gamma-glutamate carboxypeptidase) (FGCP) (Glutamate carboxypeptidase II) (GCPII) (Membrane glutamate carboxypeptidase) (mGCP) (N-acetylated-alpha-linked acidic dipeptidase I) (NAALADase I) (Prostate-specific membrane antigen homolog) (Pteroylpoly-gamma-glutamate carboxypeptidase)	Folh1 Mopsm Naalad1	752	Cell membrane; Single-pass type II membrane protein.	FUNCTION: Has both folate hydrolase and N-acetylated-alpha-linked-acidic dipeptidase (NAALADase) activity. Has a preference for tri-alpha-glutamate peptides (By similarity). In the intestine, required for the uptake of folate. In the brain, modulates excitatory neurotransmission through the hydrolysis of the neuropeptide, N-aceylaspartylglutamate (NAAG), thereby releasing glutamate.; FUNCTION: Al…
Q9CQ62	2,4-dienoyl-CoA reductase, mitochondrial	DECR	34.63	1	10	10	28	1.12187	0.573035	6.66295	1.04929	0.5712	9.24189	1.02704	0.57391	6.50451	3	3	1.36195		0.836718		0.828625		2,4-dienoyl-CoA reductase, mitochondrial (EC 1.3.1.34) (2,4-dienoyl-CoA reductase [NADPH]) (4-enoyl-CoA reductase [NADPH])	Decr1	335	Mitochondrion.	FUNCTION: Auxiliary enzyme of beta-oxidation. It participates in the metabolism of unsaturated fatty enoyl-CoA esters having double bonds in both even- and odd-numbered positions. Catalyzes the NADP-dependent reduction of 2,4-dienoyl-CoA to yield trans-3-enoyl-CoA (By similarity).
Q9CQN7	39S ribosomal protein L41, mitochondrial	RM41	14.81	1	2	2	3	1.12174	0.573035	9.23757	1.18303	0.489138	1.61044	0.982176	0.57391	2.01446									39S ribosomal protein L41, mitochondrial (L41mt) (MRP-L41)	Mrpl41	135	Mitochondrion.	FUNCTION: Component of the mitochondrial ribosome large subunit. Also involved in apoptosis and cell cycle. Enhances p53/TP53 stability, thereby contributing to p53/TP53-induced apoptosis in response to growth-inhibitory condition. Enhances p53/TP53 translocation to the mitochondria. Has the ability to arrest the cell cycle at the G1 phase, possibly by stabilizing the CDKN1A and CDKN1B (p27Kip1) …
Q9D5T0	ATPase family AAA domain-containing protein 1	ATAD1	9.97	1	3	3	4	1.12169	0.573035	5.41308	0.84902	0.565575	1.89928	0.904275	0.56531	7.24459	1	2	1.38548		0.62251		0.7537		ATPase family AAA domain-containing protein 1 (EC 3.6.1.3) (Thorase)	Atad1	361	Peroxisome. Cell junction â€º synapse â€º postsynaptic cell membrane.	FUNCTION: ATPase that plays a critical role in regulating the surface expression of AMPA receptors (AMPAR), thereby regulating synaptic plasticity and learning and memory. Required for NMDA-stimulated AMPAR internalization and inhibition of GRIA1 and GRIA2 recycling back to the plasma membrane; these activities are ATPase-dependent.
Q8BLF1	Neutral cholesterol ester hydrolase 1	NCEH1	23.28	1	8	8	20	1.12165	0.573035	6.13626	0.707868	0.221975	11.5454	0.749022	0.0816115	9.64027	3	3	1.13529		0.559392		0.778897		Neutral cholesterol ester hydrolase 1 (NCEH) (EC 3.1.1.-) (Arylacetamide deacetylase-like 1) (Chlorpyrifos oxon-binding protein) (CPO-BP)	Nceh1 Aadacl1 Kiaa1363	408	Membrane; Single-pass type II membrane protein. Microsome.	FUNCTION: Hydrolyzes 2-acetyl monoalkylglycerol ether, the penultimate precursor of the pathway for de novo synthesis of platelet-activating factor. May be responsible for cholesterol ester hydrolysis in macrophages. Also involved in organ detoxification by hydrolyzing exogenous organophosphorus compounds.
O88689	Protocadherin alpha-4	PCDA4	2.11	1	2	2	4	1.12162	0.573035	6.06832	0.915687	0.5712	24.5366	0.891882	0.545423	13.5344									Protocadherin alpha-4 (PCDH-alpha-4)	Pcdha4 Cnr1	947	Cell membrane; Single-pass type I membrane protein.	FUNCTION: Potential calcium-dependent cell-adhesion protein. May be involved in the establishment and maintenance of specific neuronal connections in the brain (By similarity).
P47740	Fatty aldehyde dehydrogenase	AL3A2	13.22	2	6	7	6	1.12155	0.573035	26.0181	0.863929	0.568092	8.6544	0.91617	0.57391	5.12857	2	2	1.51343		0.764369		0.827175		Fatty aldehyde dehydrogenase (EC 1.2.1.3) (Aldehyde dehydrogenase 3) (Aldehyde dehydrogenase family 3 member A2)	Aldh3a2 Ahd-3 Ahd3 Aldh3 Aldh4	484	Endoplasmic reticulum membrane; Single-pass membrane protein; Cytoplasmic side.	FUNCTION: Catalyzes the oxidation of long-chain aliphatic aldehydes to fatty acids. Responsible for conversion of the sphingosine 1-phosphate (S1P) degradation product hexadecenal to hexadecenoic acid (By similarity).
Q9ESW4	Acylglycerol kinase, mitochondrial	AGK	21.62	1	8	8	9	1.12128	0.573035	9.09067	0.884447	0.570943	21.904	0.775226	0.145315	16.2717	3	3	1.07485		0.550463		0.675252		Acylglycerol kinase, mitochondrial (EC 2.7.1.107) (EC 2.7.1.94) (Multiple substrate lipid kinase) (MuLK) (Multi-substrate lipid kinase)	Agk Mulk	421	Mitochondrion membrane.	FUNCTION: Lipid kinase that can phosphorylate both monoacylglycerol and diacylglycerol to form lysophosphatidic acid (LPA) and phosphatidic acid (PA), respectively. Does not phosphorylate sphingosine. Overexpression increases the formation and secretion of LPA, resulting in transactivation of EGFR and activation of the downstream MAPK signaling pathway, leading to increased cell growth.
Q8JZS9	39S ribosomal protein L48, mitochondrial	RM48	7.11	1	2	2	3	1.12101	0.573035	1.47183	1.16113	0.527064	11.0775	1.07521	0.529066	11.2866									39S ribosomal protein L48, mitochondrial (L48mt) (MRP-L48)	Mrpl48	211	Mitochondrion.
Q6PE01	U5 small nuclear ribonucleoprotein 40 kDa protein	SNR40	8.66	1	3	3	3	1.121	0.573035	5.81721	0.993375	0.5712	7.15781	1.06244	0.563826	6.34335									U5 small nuclear ribonucleoprotein 40 kDa protein (U5 snRNP 40 kDa protein) (WD repeat-containing protein 57)	Snrnp40 Wdr57	358	Nucleus.	FUNCTION: Component of the U5 small nuclear ribonucleoprotein (snRNP) complex. The U5 snRNP is part of the spliceosome, a multiprotein complex that catalyzes the removal of introns from pre-messenger RNAs (By similarity).
Q9Z0H3	SWI/SNF-related matrix-associated actin-dependent regulator of chromatin subfamily B member 1	SNF5	12.21	1	4	4	7	1.12085	0.573035	2.45197	0.99449	0.5712	5.17493	1.02173	0.57391	5.79193									SWI/SNF-related matrix-associated actin-dependent regulator of chromatin subfamily B member 1 (BRG1-associated factor 47) (BAF47) (Integrase interactor 1 protein) (SNF5 homolog) (mSNF5)	Smarcb1 Baf47 Ini1 Snf5l1	385	Nucleus.	FUNCTION: Core component of the BAF (SWI/SNF) complex. This ATP-dependent chromatin-remodeling complex plays important roles in cell proliferation and differentiation, in cellular antiviral activities and inhibition of tumor formation. The BAF complex is able to create a stable, altered form of chromatin that constrains fewer negative supercoils than normal. This change in supercoiling would be d…
Q9Z172	Small ubiquitin-related modifier 3	SUMO3	24.55	1	1	3	3	1.12066	0.573035	5.95736	1.02396	0.5712	6.66082	1.04966	0.57391	2.5846	1	1	1.35428		1.18416		1.04176		Small ubiquitin-related modifier 3 (SUMO-3) (SMT3 homolog 1) (Ubiquitin-like protein SMT3B) (Smt3B)	Sumo3 Smt3b Smt3h1	110	Cytoplasm. Nucleus â€º PML body.	FUNCTION: Ubiquitin-like protein which can be covalently attached to target lysines either as a monomer or as a lysine-linked polymer. Does not seem to be involved in protein degradation and may function as an antagonist of ubiquitin in the degradation process. Plays a role in a number of cellular processes such as nuclear transport, DNA replication and repair, mitosis and signal transduction. Co…
Q91WG2	Rab GTPase-binding effector protein 2	RABE2	5.05	1	3	3	3	1.12057	0.573035	6.52456	1.04688	0.5712	0.19541	1.03848	0.57391	1.9341									Rab GTPase-binding effector protein 2 (Rabaptin-5beta)	Rabep2 Rabpt5b	554	Cytoplasm. Early endosome.	FUNCTION: Plays a role in membrane trafficking and in homotypic early endosome fusion (By similarity).
Q99LM2	CDK5 regulatory subunit-associated protein 3	CK5P3	5.37	1	2	2	3	1.12044	0.573035	0.153873	1.02443	0.5712	6.08709	1.03203	0.57391	4.67133									CDK5 regulatory subunit-associated protein 3	Cdk5rap3	503		FUNCTION: Potential regulator of CDK5 activity. May be involved in cell proliferation. Regulates CDK5 activity via its interaction with CDK5R1 (By similarity).
Q99N89	39S ribosomal protein L43, mitochondrial	RM43	13.11	1	3	3	3	1.12036	0.573035	7.309	1.05304	0.5712	6.97912	0.965936	0.57391	7.02751									39S ribosomal protein L43, mitochondrial (L43mt) (MRP-L43) (Mitochondrial ribosomal protein bMRP36a)	Mrpl43	183	Mitochondrion.
Q7TQK5	Coiled-coil domain-containing protein 93	CCD93	10.97	1	6	6	20	1.12026	0.573035	7.68317	0.999278	0.5712	3.3502	0.994905	0.57391	3.83947									Coiled-coil domain-containing protein 93	Ccdc93	629
Q9CQQ7	ATP synthase F(0) complex subunit B1, mitochondrial	AT5F1	44.53	2	16	16	171	1.12007	0.573035	11.4057	1.03953	0.5712	7.53379	1.10034	0.427252	7.06133	12	14	1.17401		0.740486	0.052	0.81885		ATP synthase F(0) complex subunit B1, mitochondrial (ATP synthase subunit b) (ATPase subunit b)	Atp5f1	256	Mitochondrion. Mitochondrion inner membrane.	FUNCTION: Mitochondrial membrane ATP synthase (F(1)F(0) ATP synthase or Complex V) produces ATP from ADP in the presence of a proton gradient across the membrane which is generated by electron transport complexes of the respiratory chain. F-type ATPases consist of two structural domains, F(1) - containing the extramembraneous catalytic core, and F(0) - containing the membrane proton channel, link…	P24539
Q8VCE1	DnaJ homolog subfamily C member 28	DJC28	7.27	1	2	2	3	1.12002	0.573035	5.56714	1.10679	0.568092	14.8569	1.15644	0.133135	0.810375									DnaJ homolog subfamily C member 28	Dnajc28 ORF28	385		FUNCTION: May have a role in protein folding or as a chaperone.
Q9DBH5	Vesicular integral-membrane protein VIP36	LMAN2	17.04	1	6	6	8	1.11984	0.573035	12.0251	0.824992	0.540368	5.11108	0.817552	0.319299	3.10586									Vesicular integral-membrane protein VIP36 (Lectin mannose-binding 2) (Vesicular integral-membrane protein 36) (VIP36)	Lman2	358	Golgi apparatus membrane; Single-pass type I membrane protein.	FUNCTION: Plays a role as an intracellular lectin in the early secretory pathway. Interacts with N-acetyl-D-galactosamine and high-mannose type glycans and may also bind to O-linked glycans. Involved in the transport and sorting of glycoproteins carrying high mannose-type glycans (By similarity).
P10854	Histone H2B type 1-M	H2B1M	77.78	6	4	16	317	1.11982	0.573035	10.286	1.19195	0.474726	6.97404	1.10713	0.392369	6.84154									Histone H2B type 1-M (H2B 291B)	Hist1h2bm	126	Nucleus. Chromosome.	FUNCTION: Core component of nucleosome. Nucleosomes wrap and compact DNA into chromatin, limiting DNA accessibility to the cellular machineries which require DNA as a template. Histones thereby play a central role in transcription regulation, DNA repair, DNA replication and chromosomal stability. DNA accessibility is regulated via a complex set of post-translational modifications of histones, als…
Q8JZV7	Putative N-acetylglucosamine-6-phosphate deacetylase	NAGA	6.11	1	2	2	3	1.11959	0.573035	0.11421	1.14276	0.56252	11.8316	1.04497	0.57391	4.01557									Putative N-acetylglucosamine-6-phosphate deacetylase (EC 3.5.1.25) (Amidohydrolase domain-containing protein 2) (GlcNAc 6-P deacetylase)	Amdhd2	409		FUNCTION: Hydrolyzes the N-glycolyl group from N-glycolylglucosamine 6-phosphate (GlcNGc-6-P) in the N-glycolylneuraminic acid (Neu5Gc) degradation pathway (By similarity).
Q9JIQ3	Diablo homolog, mitochondrial	DBLOH	20.68	1	5	5	6	1.11952	0.573035	7.71628	0.985803	0.5712	7.72251	1.01534	0.57391	6.3372									Diablo homolog, mitochondrial (Direct IAP-binding protein with low pI) (Second mitochondria-derived activator of caspase) (Smac)	Diablo Smac	237	Mitochondrion.	FUNCTION: Promotes apoptosis by activating caspases in the cytochrome c/Apaf-1/caspase-9 pathway. Acts by opposing the inhibitory activity of inhibitor of apoptosis proteins (IAP). Inhibits the activity of BIRC6/bruce by inhibiting its binding to caspases (By similarity).
Q78PY7	Staphylococcal nuclease domain-containing protein 1	SND1	31.32	1	27	27	48	1.11927	0.573035	11.412	0.950987	0.5712	7.16679	0.973079	0.57391	5.85842									Staphylococcal nuclease domain-containing protein 1 (100 kDa coactivator) (p100 co-activator)	Snd1	910	Cytoplasm. Nucleus. Melanosome.	FUNCTION: Functions as a bridging factor between STAT6 and the basal transcription factor. Plays a role in PIM1 regulation of MYB activity. Plays a role in cell viability (By similarity). Functions as a transcriptional coactivator for STAT5.
Q9DBC0	Selenoprotein O	SELO	8.55	1	5	5	5	1.11896	0.573035	6.62177	0.923135	0.5712	12.002	0.971235	0.57391	10.043									Selenoprotein O (SelO)	Selo	667
Q9QX47	Protein SON	SON	3.44	1	6	7	7	1.11894	0.573035	11.9615	1.14322	0.56252	9.83403	1.06828	0.5465	8.79075									Protein SON (Negative regulatory element-binding protein) (NRE-binding protein)	Son Nrebp	2444	Nucleus speckle.	FUNCTION: RNA-binding protein that acts as a mRNA splicing cofactor by promoting efficient splicing of transcripts that possess weak splice sites. Specifically promotes splicing of many cell-cycle and DNA-repair transcripts that possess weak splice sites, such as TUBG1, KATNB1, TUBGCP2, AURKB, PCNT, AKT1, RAD23A, and FANCG. Probably acts by facilitating the interaction between Serine/arginine-ric…
Q9WTQ5	A-kinase anchor protein 12	AKA12	15.2	1	20	20	40	1.11889	0.573035	11.0854	1.17782	0.505612	10.5158	1.09291	0.460027	5.68952									A-kinase anchor protein 12 (AKAP-12) (Germ cell lineage protein gercelin) (Src-suppressed C kinase substrate) (SSeCKS)	Akap12 Gag12 Ssecks	1684	Cytoplasm â€º cytoskeleton.	FUNCTION: Anchoring protein that mediates the subcellular compartmentation of protein kinase A (PKA) and protein kinase C (PKC) (By similarity).
Q9CXW4	60S ribosomal protein L11	RL11	29.21	1	5	5	31	1.11876	0.573035	6.33095	0.989917	0.5712	7.3295	1.00478	0.57391	4.11414	3	3	1.25069		0.874969		0.929241		60S ribosomal protein L11	Rpl11	178	Nucleus â€º nucleolus.	FUNCTION: Binds to 5S ribosomal RNA (By similarity). Required for rRNA maturation and formation of the 60S ribosomal subunits (By similarity). Promotes nucleolar location of PML.
Q8K3A0	Iron-sulfur cluster co-chaperone protein HscB, mitochondrial	HSC20	25.21	1	5	6	9	1.1187	0.573035	10.51	1.05132	0.5712	8.02776	0.976859	0.57391	9.44378									Iron-sulfur cluster co-chaperone protein HscB, mitochondrial (Hsc20)	Hscb Hsc20	234	Cytoplasm. Mitochondrion.	FUNCTION: Acts as a co-chaperone in iron-sulfur cluster assembly in mitochondria (By similarity).
O88986	2-amino-3-ketobutyrate coenzyme A ligase, mitochondrial	KBL	11.06	1	3	3	3	1.11856	0.573035	0.89471	1.05152	0.5712	4.6891	1.06412	0.560614	17.7213									2-amino-3-ketobutyrate coenzyme A ligase, mitochondrial (AKB ligase) (EC 2.3.1.29) (Aminoacetone synthase) (Glycine acetyltransferase)	Gcat Kbl	416	Mitochondrion. Nucleus.
Q3UPH1	Protein PRRC1	PRRC1	15.35	1	6	6	7	1.11854	0.573035	7.75659	1.06776	0.5712	12.8666	0.984617	0.57391	1.72653									Protein PRRC1 (Proline-rich and coiled-coil-containing protein 1)	Prrc1	443	Golgi apparatus.
P62082	40S ribosomal protein S7	RS7	42.27	1	10	10	64	1.11847	0.573035	10.5066	1.30745	0.151691	7.76073	1.14054	0.211543	6.53332	3	3	1.28829		1.26816		1.06158		40S ribosomal protein S7	Rps7	194	Cytoplasm â€º cytoskeleton â€º microtubule organizing center â€º centrosome.	FUNCTION: Required for rRNA maturation (By similarity).
Q99KP6	Pre-mRNA-processing factor 19	PRP19	19.05	1	9	9	17	1.11831	0.573035	13.8092	0.999638	0.5712	9.36697	1.0444	0.57391	9.94303									Pre-mRNA-processing factor 19 (Nuclear matrix protein 200) (PRP19/PSO4 homolog) (Senescence evasion factor)	Prpf19 Prp19 Snev	504	Nucleus. Nucleus â€º nucleoplasm. Cytoplasm â€º cytoskeleton â€º spindle.	FUNCTION: Plays a role in DNA double-strand break (DSB) repair. Binds double-stranded DNA in a sequence-nonspecific manner. Acts as a structural component of the nuclear framework. May also serve as a support for spliceosome binding and activity. Essential for spliceosome assembly in a oligomerization-dependent manner and might also be important for spliceosome stability. May have E3 ubiquitin li…
P97742	Carnitine O-palmitoyltransferase 1, liver isoform	CPT1A	4.4	1	4	4	4	1.11831	0.573035	13.8402	0.759398	0.419984	4.10679	0.878019	0.52048	1.80315									Carnitine O-palmitoyltransferase 1, liver isoform (CPT1-L) (EC 2.3.1.21) (Carnitine O-palmitoyltransferase I, liver isoform) (CPT I) (CPTI-L) (Carnitine palmitoyltransferase 1A)	Cpt1a Cpt-1 Cpt1	773	Mitochondrion outer membrane; Multi-pass membrane protein.	FUNCTION: Catalyzes the transfer of the acyl group of long-chain fatty acid-CoA conjugates onto carnitine, an essential step for the mitochondrial uptake of long-chain fatty acids and their subsequent beta-oxidation in the mitochondrion. Plays an important role in triglyceride metabolism.
P28667	MARCKS-related protein	MRP	17.5	1	3	3	6	1.11829	0.573035	4.6537	1.06428	0.5712	4.32772	1.01365	0.57391	10.5547									MARCKS-related protein (Brain protein F52) (MARCKS-like protein 1) (Macrophage myristoylated alanine-rich C kinase substrate) (Mac-MARCKS) (MacMARCKS)	Marcksl1 Mlp Mrp	200	Cytoplasm. Cell membrane.	FUNCTION: Controls cell movement by regulating actin cytoskeleton homeostasis and filopodium and lamellipodium formation. When unphosphorylated, induces cell migration. When phosphorylated by MAPK8, induces actin bundles formation and stabilization, thereby reducing actin plasticity, hence restricting cell movement, including neuronal migration. May also affect cancer cell migration. May be invol…
Q9D1N9	39S ribosomal protein L21, mitochondrial	RM21	21.53	1	4	4	7	1.11792	0.573035	9.85046	1.07726	0.5712	2.72589	1.08847	0.470591	7.63499									39S ribosomal protein L21, mitochondrial (L21mt) (MRP-L21)	Mrpl21 D9Wsu149	209	Mitochondrion.
P41241	Tyrosine-protein kinase CSK	CSK	6.89	1	3	3	3	1.11789	0.573035	7.67909	0.955099	0.5712	12.7944	0.925427	0.57391	3.34726									Tyrosine-protein kinase CSK (EC 2.7.10.2) (C-Src kinase) (Protein-tyrosine kinase MPK-2) (p50CSK)	Csk	450	Cytoplasm. Cell membrane.	FUNCTION: Non-receptor tyrosine-protein kinase that plays an important role in the regulation of cell growth, differentiation, migration and immune response. Phosphorylates tyrosine residues located in the C-terminal tails of Src-family kinases (SFKs) including LCK, SRC, HCK, FYN, LYN or YES1. Upon tail phosphorylation, Src-family members engage in intramolecular interactions between the phosphot…
P20065	Thymosin beta-4	TYB4	40	1	4	7	585	1.11785	0.573035	5.88535	1.10982	0.568092	4.08727	1.01241	0.57391	6.7928	4	4	1.09052		1.96762	0.051	1.29444		Thymosin beta-4 (T beta 4) [Cleaved into: Hematopoietic system regulatory peptide (Seraspenide)]	Tmsb4x Ptmb4 Tmsb4	50	Cytoplasm â€º cytoskeleton.	FUNCTION: Plays an important role in the organization of the cytoskeleton. Binds to and sequesters actin monomers (G actin) and therefore inhibits actin polymerization.; FUNCTION: Seraspenide inhibits the entry of hematopoietic pluripotent stem cells into the S-phase (By similarity).	P62328	yes	yes
P26369	Splicing factor U2AF 65 kDa subunit	U2AF2	16.63	1	7	7	15	1.11749	0.573035	9.25485	1.01578	0.5712	8.30802	0.987716	0.57391	9.4386									Splicing factor U2AF 65 kDa subunit (U2 auxiliary factor 65 kDa subunit) (U2 snRNP auxiliary factor large subunit)	U2af2 U2af65	475	Nucleus.	FUNCTION: Necessary for the splicing of pre-mRNA. Induces cardiac troponin-T (TNNT2) pre-mRNA exon inclusion in muscle. Regulates the TNNT2 exon 5 inclusion through competition with MBNL1. Binds preferentially to a single-stranded structure within the polypyrimidine tract of TNNT2 intron 4 during spliceosome assembly. Required for the export of mRNA out of the nucleus, even if the mRNA is encoded…
Q9JM96	Cdc42 effector protein 4	BORG4	24.07	2	7	8	11	1.11747	0.573035	9.62829	1.12421	0.565575	10.1826	1.01595	0.57391	9.65083	2	2	1.42701		1.0803		1.03774		Cdc42 effector protein 4 (Binder of Rho GTPases 4)	Cdc42ep4 Borg4 Cep4	349	Endomembrane system; Peripheral membrane protein. Cytoplasm â€º cytoskeleton.	FUNCTION: Probably involved in the organization of the actin cytoskeleton. May act downstream of CDC42 to induce actin filament assembly leading to cell shape changes. Induces pseudopodia formation, when overexpressed in fibroblasts.
Q149F3	Eukaryotic peptide chain release factor GTP-binding subunit ERF3B	ERF3B	17.56	1	2	12	3	1.11744	0.573035	13.1845	0.979186	0.5712	10.9899	0.919802	0.57391	3.72543	1	2	0.936064		0.36218	0.052	0.659102		Eukaryotic peptide chain release factor GTP-binding subunit ERF3B (Eukaryotic peptide chain release factor subunit 3b) (eRF3b) (G1 to S phase transition protein 2 homolog)	Gspt2 Erf3b	632	Cytoplasm.	FUNCTION: Involved in translation termination in response to the termination codons UAA, UAG and UGA. May play a role as a potent stimulator of the release factor activity of ETF1. Exhibits GTPase activity, which is ribosome- and ETF1-dependent. May play a role in cell cycle progression. Component of the transient SURF complex which recruits UPF1 to stalled ribosomes in the context of nonsense-me…	Q8IYD1
P53810	Phosphatidylinositol transfer protein alpha isoform	PIPNA	62.73	1	17	19	47	1.11741	0.573035	18.5547	1.07128	0.5712	11.4095	0.997594	0.57391	5.07553	4	5	1.00194		0.709873		0.757059		Phosphatidylinositol transfer protein alpha isoform (PI-TP-alpha) (PtdIns transfer protein alpha) (PtdInsTP alpha)	Pitpna Pitpn	271	Cytoplasm.	FUNCTION: Catalyzes the transfer of PtdIns and phosphatidylcholine between membranes.
A2AN08	E3 ubiquitin-protein ligase UBR4	UBR4	4.09	1	17	17	19	1.11732	0.573035	11.2259	0.812955	0.526508	26.7802	0.884019	0.530047	18.0071									E3 ubiquitin-protein ligase UBR4 (EC 6.3.2.-) (N-recognin-4) (Zinc finger UBR1-type protein 1) (p600)	Ubr4 Kiaa0462 Zubr1	5180	Membrane; Multi-pass membrane protein. Cytoplasm. Cytoplasm â€º cytoskeleton. Nucleus.	FUNCTION: E3 ubiquitin-protein ligase which is a component of the N-end rule pathway. Recognizes and binds to proteins bearing specific N-terminal residues that are destabilizing according to the N-end rule, leading to their ubiquitination and subsequent degradation. Together with clathrin, forms meshwork structures involved in membrane morphogenesis and cytoskeletal organization. Regulates integ…
P62320	Small nuclear ribonucleoprotein Sm D3	SMD3	15.08	1	2	2	10	1.11721	0.573035	13.6271	1.01735	0.5712	2.88054	0.997278	0.57391	4.1177	1	1	1.34528		0.996513		0.950217		Small nuclear ribonucleoprotein Sm D3 (Sm-D3) (snRNP core protein D3)	Snrpd3	126	Cytoplasm â€º cytosol. Nucleus.	FUNCTION: Core component of the spliceosomal U1, U2, U4 and U5 small nuclear ribonucleoproteins (snRNPs), the building blocks of the spliceosome. Thereby, plays an important role in the splicing of cellular pre-mRNAs. Most spliceosomal snRNPs contain a common set of Sm proteins SNRPB, SNRPD1, SNRPD2, SNRPD3, SNRPE, SNRPF and SNRPG that assemble in an heptameric protein ring on the Sm site of the …
Q9JIX0	Transcription and mRNA export factor ENY2	ENY2	21.78	1	3	3	4	1.11698	0.573035	2.81482	1.10947	0.568092	3.11661	1.01793	0.57391	4.56494									Transcription and mRNA export factor ENY2 (Enhancer of yellow 2 transcription factor homolog)	Eny2	101	Nucleus â€º nucleoplasm. Nucleus â€º nuclear pore complex.	FUNCTION: Involved in mRNA export coupled transcription activation by association with both the TREX-2 and the SAGA complexes. The transcription regulatory histone acetylation (HAT) complex SAGA is a multiprotein complex that activates transcription by remodeling chromatin and mediating histone acetylation and deubiquitination. Within the SAGA complex, participates in a subcomplex that specifical…
Q9R0P3	S-formylglutathione hydrolase	ESTD	31.91	1	8	8	28	1.11693	0.573035	5.68324	0.876908	0.568092	5.07865	0.946181	0.57391	7.4589	3	3	1.06471		0.856034		0.899534		S-formylglutathione hydrolase (FGH) (EC 3.1.2.12) (Esterase 10) (Esterase D) (Sid 478)	Esd Es10 Sid478	282	Cytoplasm. Cytoplasmic vesicle.	FUNCTION: Serine hydrolase involved in the detoxification of formaldehyde (By similarity).
Q6DFW4	Nucleolar protein 58	NOP58	10.63	1	4	4	7	1.1168	0.573035	9.13961	1.06396	0.5712	15.2656	0.959024	0.57391	3.3709									Nucleolar protein 58 (MSSP) (Nucleolar protein 5) (SIK-similar protein)	Nop58 Nol5	536	Nucleus â€º nucleolus. Nucleus â€º nucleoplasm.	FUNCTION: Required for 60S ribosomal subunit biogenesis (By similarity). Core component of box C/D small nucleolar ribonucleoprotein (snoRNP) particles. Required for the biogenesis of box C/D snoRNAs such as U3, U8 and U14 snoRNAs (By similarity).
Q9D2R8	28S ribosomal protein S33, mitochondrial	RT33	21.7	1	2	2	3	1.11646	0.573035	0.0262127	1.02411	0.5712	4.41789	0.957664	0.57391	0.944053									28S ribosomal protein S33, mitochondrial (MRP-S33) (S33mt) (Ganglioside-induced differentiation-associated-protein 3)	Mrps33 Gdap3	106	Mitochondrion.		Q9Y291
Q3TKY6	Peptidyl-prolyl cis-trans isomerase CWC27 homolog	CWC27	2.77	1	1	1	8	1.11639	0.573035	5.22211	1.04163	0.5712	2.79912	1.05263	0.57391	1.78476									Peptidyl-prolyl cis-trans isomerase CWC27 homolog (PPIase CWC27) (EC 5.2.1.8)	Cwc27 Sdccag10	469		FUNCTION: PPIases accelerate the folding of proteins (By similarity).
Q9D8U8	Sorting nexin-5	SNX5	29.21	1	9	12	14	1.11637	0.573035	9.96427	1.08374	0.5712	7.37117	1.04837	0.57391	5.76191	1	1	1.40499		1.10932		1.0649		Sorting nexin-5	Snx5	404	Early endosome membrane; Peripheral membrane protein; Cytoplasmic side. Cell membrane; Peripheral membrane protein; Cytoplasmic side. Cytoplasmic vesicle membrane; Peripheral membrane protein; Cytoplasmic side. Cytoplasm. Cell projection â€º phagocytic cup. Cell projection â€º ruffle.	FUNCTION: May be involved in several stages of intracellular trafficking. Plays a role in macropinocytosis. Plays a role in the internalization of EGFR after EGF stimulation (By similarity).
Q922B2	Aspartate--tRNA ligase, cytoplasmic	SYDC	47.11	1	25	25	42	1.11615	0.573035	11.8113	0.934964	0.5712	9.52433	0.974528	0.57391	6.01292	6	6	1.41243	0.05	0.757084		0.811881		Aspartate--tRNA ligase, cytoplasmic (EC 6.1.1.12) (Aspartyl-tRNA synthetase) (AspRS)	Dars	501	Cytoplasm.	FUNCTION: Catalyzes the specific attachment of an amino acid to its cognate tRNA in a 2 step reaction: the amino acid (AA) is first activated by ATP to form AA-AMP and then transferred to the acceptor end of the tRNA.
Q3TXU5	Deoxyhypusine synthase	DHYS	15.18	1	4	4	4	1.11611	0.573035	5.29764	1.08772	0.5712	6.80044	1.06121	0.56531	4.83458									Deoxyhypusine synthase (DHS) (EC 2.5.1.46)	Dhps	369		FUNCTION: Catalyzes the NAD-dependent oxidative cleavage of spermidine and the subsequent transfer of the butylamine moiety of spermidine to the epsilon-amino group of a specific lysine residue of the eIF-5A precursor protein to form the intermediate deoxyhypusine residue (By similarity).
Q91WK2	Eukaryotic translation initiation factor 3 subunit H	EIF3H	33.81	1	11	11	14	1.1161	0.573035	9.53307	1.03184	0.5712	6.63602	1.03097	0.57391	3.58769	1	1	1.37632	0.05	1.02971		0.961232		Eukaryotic translation initiation factor 3 subunit H (eIF3h) (Eukaryotic translation initiation factor 3 subunit 3) (eIF-3-gamma) (eIF3 p40 subunit)	Eif3h Eif3s3	352	Cytoplasm.	FUNCTION: Component of the eukaryotic translation initiation factor 3 (eIF-3) complex, which is required for several steps in the initiation of protein synthesis. The eIF-3 complex associates with the 40S ribosome and facilitates the recruitment of eIF-1, eIF-1A, eIF-2:GTP:methionyl-tRNAi and eIF-5 to form the 43S preinitiation complex (43S PIC). The eIF-3 complex stimulates mRNA recruitment to t…
P35979	60S ribosomal protein L12	RL12	63.64	1	9	9	37	1.11592	0.573035	13.2491	1.06149	0.5712	9.50651	1.0222	0.57391	7.68939	5	5	1.36682	0.05	0.96109		0.897484		60S ribosomal protein L12	Rpl12	165		FUNCTION: Binds directly to 26S ribosomal RNA.
P37040	NADPH--cytochrome P450 reductase	NCPR	24.34	1	16	16	21	1.11571	0.573035	9.74792	0.825304	0.540368	10.4319	0.886869	0.535922	9.67072	1	1	1.10896		0.549556		0.665865		NADPH--cytochrome P450 reductase (CPR) (P450R) (EC 1.6.2.4)	Por	678	Endoplasmic reticulum membrane; Peripheral membrane protein.	FUNCTION: This enzyme is required for electron transfer from NADP to cytochrome P450 in microsomes. It can also provide electron transfer to heme oxygenase and cytochrome B5.
B1AXP6	Mitochondrial import receptor subunit TOM5 homolog	TOM5	49.02	1	4	4	6	1.11568	0.573035	7.68721	0.950714	0.5712	4.72224	1.07213	0.535922	2.49489									Mitochondrial import receptor subunit TOM5 homolog	Tomm5 Tom5	51	Mitochondrion outer membrane; Single-pass membrane protein.
Q3UKJ7	WD40 repeat-containing protein SMU1	SMU1	13.26	1	7	7	9	1.11565	0.573035	5.97636	0.952117	0.5712	6.31707	1.02117	0.57391	7.34432									WD40 repeat-containing protein SMU1 (Smu-1 suppressor of mec-8 and unc-52 protein homolog) [Cleaved into: WD40 repeat-containing protein SMU1, N-terminally processed]	Smu1	513	Cytoplasm. Nucleus.
P62852	40S ribosomal protein S25	RS25	22.4	1	3	3	6	1.11558	0.573035	13.5112	1.07367	0.5712	6.21061	0.955984	0.57391	3.15492	1	2	1.15048		0.821939		0.861959		40S ribosomal protein S25	Rps25	125
Q80U95	Ubiquitin-protein ligase E3C	UBE3C	4.34	1	4	4	6	1.11514	0.573035	17.349	0.830082	0.554795	11.8864	0.884901	0.532153	7.8259	1	1	0.963866		1.86646		0.999526		Ubiquitin-protein ligase E3C (EC 6.3.2.-)	Ube3c Kiaa0010 Kiaa10	1083	Nucleus.	FUNCTION: E3 ubiquitin-protein ligase that accepts ubiquitin from the E2 ubiquitin-conjugating enzyme UBE2D1 in the form of a thioester and then directly transfers the ubiquitin to targeted substrates. Can assemble unanchored poly-ubiquitin chains in either 'Lys-29'- or 'Lys-48'-linked polyubiquitin chains. Has preference for 'Lys-48' linkages. It can target itself for ubiquitination in vitro and…
Q6PF93	Phosphatidylinositol 3-kinase catalytic subunit type 3	PK3C3	3.38	1	3	3	3	1.11485	0.573035	3.29497	0.887987	0.5712	4.54024	0.856764	0.462887	0.748275									Phosphatidylinositol 3-kinase catalytic subunit type 3 (PI3-kinase type 3) (PI3K type 3) (PtdIns-3-kinase type 3) (EC 2.7.1.137) (Phosphoinositide-3-kinase class 3)	Pik3c3	887	Midbody. Late endosome.	FUNCTION: Catalytic subunit of the PI3K complex that mediates formation of phosphatidylinositol 3-phosphate which plays a key role in initiation and maturation of autophagosomes. Involved in the transport of lysosomal enzyme precursors to lysosomes. Required for the abcission step in cytokinesis. Required for transport from early to late endosomes (By similarity).
Q8K411	Presequence protease, mitochondrial	PREP	10.14	1	10	10	10	1.11482	0.573035	10.1379	0.959697	0.5712	7.47968	0.985486	0.57391	5.51161									Presequence protease, mitochondrial (EC 3.4.24.-) (Pitrilysin metalloproteinase 1)	Pitrm1 Kiaa1104 Ntup1	1036	Mitochondrion matrix.	FUNCTION: ATP-independent protease that degrades mitochondrial transit peptides after their cleavage. Also degrades other unstructured peptides. Specific for peptides in the range of 10 to 65 residues. Shows a preference for cleavage after small polar residues and before basic residues, but without any positional preference (By similarity).
Q9CW03	Structural maintenance of chromosomes protein 3	SMC3	8.46	2	9	10	17	1.1141	0.573035	7.22214	1.11244	0.568092	6.66154	1.1736	0.0839764	9.24352									Structural maintenance of chromosomes protein 3 (SMC protein 3) (SMC-3) (Basement membrane-associated chondroitin proteoglycan) (Bamacan) (Chondroitin sulfate proteoglycan 6) (Chromosome segregation protein SmcD) (Mad member-interacting protein 1)	Smc3 Bam Bmh Cspg6 Mmip1 Smc3l1 Smcd	1217	Nucleus. Chromosome. Chromosome â€º centromere.	FUNCTION: Central component of cohesin, a complex required for chromosome cohesion during the cell cycle. The cohesin complex may form a large proteinaceous ring within which sister chromatids can be trapped. At anaphase, the complex is cleaved and dissociates from chromatin, allowing sister chromatids to segregate. Cohesion is coupled to DNA replication and is involved in DNA repair. The cohesin…
Q2YDW2	Protein misato homolog 1	MSTO1	5.94	1	3	3	9	1.11381	0.573035	6.06762	1.04198	0.5712	4.75833	1.04996	0.57391	4.6056									Protein misato homolog 1	Msto1	556	Mitochondrion outer membrane.	FUNCTION: Involved in the regulation of mitochondrial distribution and morphology (By similarity).
Q8C5W3	Tubulin-specific chaperone cofactor E-like protein	TBCEL	5.19	1	3	3	4	1.11374	0.573035	3.20612	1.02902	0.5712	0.962998	1.00738	0.57391	2.20343									Tubulin-specific chaperone cofactor E-like protein (Leucine-rich repeat-containing protein 35)	Tbcel Lrrc35	424	Cytoplasm â€º cytoskeleton.	FUNCTION: Acts as a regulator of tubulin stability (By similarity).
P97760	DNA-directed RNA polymerase II subunit RPB3	RPB3	7.64	1	2	2	3	1.11361	0.573035	5.51887	1.12743	0.565575	5.55307	1.16424	0.111867	4.78455									DNA-directed RNA polymerase II subunit RPB3 (RNA polymerase II subunit 3) (RNA polymerase II subunit B3) (DNA-directed RNA polymerase II 33 kDa polypeptide) (RPB33) (DNA-directed RNA polymerase II subunit C) (RPB31)	Polr2c Rpo2-3	275	Nucleus.	FUNCTION: DNA-dependent RNA polymerase catalyzes the transcription of DNA into RNA using the four ribonucleoside triphosphates as substrates. Component of RNA polymerase II which synthesizes mRNA precursors and many functional non-coding RNAs. Pol II is the central component of the basal RNA polymerase II transcription machinery. It is composed of mobile elements that move relative to each other.…
Q8BGW1	Alpha-ketoglutarate-dependent dioxygenase FTO	FTO	9.56	1	3	3	4	1.11352	0.573035	9.14873	1.00207	0.571427	14.3133	1.05321	0.57391	12.5348									Alpha-ketoglutarate-dependent dioxygenase FTO (EC 1.14.11.-) (Fat mass and obesity-associated protein) (Protein fatso)	Fto Kiaa1752	502	Nucleus. Nucleus speckle.	FUNCTION: Dioxygenase that repairs alkylated DNA and RNA by oxidative demethylation. Has highest activity towards single-stranded RNA containing 3-methyluracil, followed by single-stranded DNA containing 3-methylthymine. Has low demethylase activity towards single-stranded DNA containing 1-methyladenine or 3-methylcytosine. Specifically demethylates N(6)-methyladenosine (m6A) RNA, the most preval…
Q99LE6	ATP-binding cassette sub-family F member 2	ABCF2	8.28	1	5	5	11	1.11341	0.573035	3.19177	1.02868	0.5712	8.65493	0.99864	0.57391	4.72636									ATP-binding cassette sub-family F member 2	Abcf2	628
Q91YM4	Protein TBRG4	TBRG4	7.14	1	3	3	3	1.11319	0.573035	10.199	0.899255	0.5712	5.97472	0.915771	0.57391	3.57266									Protein TBRG4 (Transforming growth factor beta regulator 4)	Tbrg4 Kiaa0948	630		FUNCTION: May play a role in cell cycle progression (By similarity).
Q8BHN3	Neutral alpha-glucosidase AB	GANAB	23.2	1	23	23	43	1.11271	0.573035	10.4773	1.02947	0.5712	7.0534	1.02757	0.57391	9.64924	7	7	1.20879	0.05	0.81149	0.052	0.853989	0.11	Neutral alpha-glucosidase AB (EC 3.2.1.84) (Alpha-glucosidase 2) (Glucosidase II subunit alpha)	Ganab G2an Kiaa0088	944	Endoplasmic reticulum. Golgi apparatus. Melanosome.	FUNCTION: Cleaves sequentially the 2 innermost alpha-1,3-linked glucose residues from the Glc(2)Man(9)GlcNAc(2) oligosaccharide precursor of immature glycoproteins.
Q9QXA5	U6 snRNA-associated Sm-like protein LSm4	LSM4	16.06	1	2	2	16	1.11244	0.573035	4.1461	1.12911	0.565575	5.96378	1.01146	0.57391	8.41244									U6 snRNA-associated Sm-like protein LSm4	Lsm4	137	Nucleus.	FUNCTION: Binds specifically to the 3'-terminal U-tract of U6 snRNA (By similarity).
Q6VNB8	WD repeat and FYVE domain-containing protein 3	WDFY3	1.45	1	5	5	5	1.11228	0.573035	8.61091	0.84268	0.56252	17.5447	0.83273	0.382512	17.8503									WD repeat and FYVE domain-containing protein 3 (Beach domain, WD repeat and FYVE domain-containing protein 1) (BWF1)	Wdfy3	3508	Membrane; Peripheral membrane protein; Cytoplasmic side.
Q9R1C6	Diacylglycerol kinase epsilon	DGKE	6.56	1	4	4	4	1.11216	0.573035	7.04976	0.772789	0.444815	5.1763	0.837775	0.398601	3.23746	1	1	1.25219		0.472593	0.052	0.579203		Diacylglycerol kinase epsilon (DAG kinase epsilon) (EC 2.7.1.107) (Diglyceride kinase epsilon) (DGK-epsilon)	Dgke	564	Membrane; Multi-pass membrane protein. Cytoplasm. Membrane.	FUNCTION: Highly selective for arachidonate-containing species of diacylglycerol (DAG). May terminate signals transmitted through arachidonoyl-DAG or may contribute to the synthesis of phospholipids with defined fatty acid composition (By similarity).	P52429
P61079	Ubiquitin-conjugating enzyme E2 D3	UB2D3	12.24	1	2	2	6	1.11197	0.573035	4.10053	0.888941	0.5712	4.65955	0.945605	0.57391	0.911468	2	2	1.01368		0.752086		0.818957		Ubiquitin-conjugating enzyme E2 D3 (EC 6.3.2.19) (Ubiquitin carrier protein D3) (Ubiquitin-conjugating enzyme E2(17)KB 3) (Ubiquitin-conjugating enzyme E2-17 kDa 3) (Ubiquitin-protein ligase D3)	Ube2d3	147	Cell membrane; Peripheral membrane protein. Endosome membrane; Peripheral membrane protein.	FUNCTION: Accepts ubiquitin from the E1 complex and catalyzes its covalent attachment to other proteins. In vitro catalyzes 'Lys-11'-, as well as 'Lys-48'-linked polyubiquitination. Cooperates with the E2 CDC34 and the SCF(FBXW11) E3 ligase complex for the polyubiquitination of NFKBIA leading to its subsequent proteasomal degradation. Acts as an initiator E2, priming the phosphorylated NFKBIA tar…
P83887	Tubulin gamma-1 chain	TBG1	5.99	1	2	3	5	1.11175	0.573035	5.1865	1.0808	0.5712	6.78115	1.06332	0.563511	8.33139									Tubulin gamma-1 chain (Gamma-1-tubulin) (Gamma-tubulin complex component 1) (GCP-1)	Tubg1 Tubg	451	Cytoplasm â€º cytoskeleton â€º microtubule organizing center â€º centrosome.	FUNCTION: Tubulin is the major constituent of microtubules. The gamma chain is found at microtubule organizing centers (MTOC) such as the spindle poles or the centrosome. Pericentriolar matrix component that regulates alpha/beta chain minus-end nucleation, centrosome duplication and spindle formation (By similarity).
P62843	40S ribosomal protein S15	RS15	26.9	1	4	4	15	1.11142	0.573035	10.0811	1.20628	0.446603	9.14168	1.06797	0.54883	10.7044									40S ribosomal protein S15 (RIG protein)	Rps15 Rig	145
Q8BWR2	PITH domain-containing protein 1	PITH1	41.23	1	7	8	9	1.11117	0.573035	11.1773	1.01843	0.5712	7.58673	0.934571	0.57391	8.93434	1	1	1.06248		1.14936		1.05597		PITH domain-containing protein 1	Pithd1 Trp26	211
Q80V26	Inositol monophosphatase 3	IMPA3	6.46	1	3	3	3	1.11085	0.573035	1.54261	0.850059	0.565575	0.784508	0.814684	0.307209	2.49345									Inositol monophosphatase 3 (IMP 3) (IMPase 3) (EC 3.1.3.25) (EC 3.1.3.7) (Golgi 3-prime phosphoadenosine 5-prime phosphate 3-prime phosphatase) (Golgi-resident PAP phosphatase) (gPAPP) (Inositol monophosphatase domain-containing protein 1) (Inositol-1(or 4)-monophosphatase 3) (Myo-inositol monophosphatase A3)	Impad1 Impa3	356	Golgi apparatus. Golgi apparatus â€º trans-Golgi network membrane; Single-pass type II membrane protein.	FUNCTION: May play a role in the formation of skeletal elements derived through endochondral ossification, possibly by clearing adenosine 3',5'-bisphosphate produced by Golgi sulfotransferases during glycosaminoglycan sulfation.
Q6NVF0	Inositol polyphosphate 5-phosphatase OCRL-1	OCRL	5.78	1	5	5	5	1.1107	0.573035	10.2845	0.77983	0.459435	16.1199	0.826577	0.356182	10.91									Inositol polyphosphate 5-phosphatase OCRL-1 (EC 3.1.3.36)	Ocrl	900	Cytoplasmic vesicle â€º phagosome membrane. Early endosome membrane. Membrane â€º clathrin-coated pit. Cell projection â€º cilium â€º photoreceptor outer segment. Cytoplasmic vesicle. Endosome. Golgi apparatus â€º trans-Golgi network.	FUNCTION: Converts phosphatidylinositol 4,5-bisphosphate to phosphatidylinositol 4-phosphate. Also converts inositol 1,4,5-trisphosphate to inositol 1,4-bisphosphate and inositol 1,3,4,5-tetrakisphosphate to inositol 1,3,4-trisphosphate. May function in lysosomal membrane trafficking by regulating the specific pool of phosphatidylinositol 4,5-bisphosphate that is associated with lysosomes. Involv…	Q01968
P68037	Ubiquitin-conjugating enzyme E2 L3	UB2L3	43.51	2	7	8	51	1.11052	0.573035	12.4882	1.04398	0.5712	11.8237	1.00967	0.57391	8.09442	3	4	1.40171	0.01	1.00587		1.00081		Ubiquitin-conjugating enzyme E2 L3 (EC 6.3.2.19) (UbcM4) (Ubiquitin carrier protein L3) (Ubiquitin-protein ligase L3)	Ube2l3 Ubce7	154	Nucleus. Cytoplasm.	FUNCTION: Ubiquitin-conjugating enzyme E2 that specifically acts with HECT-type and RBR family E3 ubiquitin-protein ligases. Does not function with most RING-containing E3 ubiquitin-protein ligases because it lacks intrinsic E3-independent reactivity with lysine: in contrast, it has activity with the RBR family E3 enzymes, such as PARK2 and ARIH1, that function like function like RING-HECT hybrid…
P17665	Cytochrome c oxidase subunit 7C, mitochondrial	COX7C	41.27	1	5	5	48	1.11047	0.573035	9.30138	0.963226	0.5712	6.71027	0.996441	0.57391	6.08932	1	1	0.985304		0.959707		0.944866		Cytochrome c oxidase subunit 7C, mitochondrial (Cytochrome c oxidase polypeptide VIIc)	Cox7c Cox7c1	63	Mitochondrion inner membrane.	FUNCTION: This protein is one of the nuclear-coded polypeptide chains of cytochrome c oxidase, the terminal oxidase in mitochondrial electron transport.
Q9JMA1	Ubiquitin carboxyl-terminal hydrolase 14	UBP14	48.28	2	22	22	56	1.11043	0.573035	7.73307	0.954266	0.5712	6.3	0.988921	0.57391	6.43809	1	1	1.1017		0.938552		0.864313		Ubiquitin carboxyl-terminal hydrolase 14 (EC 3.4.19.12) (Deubiquitinating enzyme 14) (Ubiquitin thioesterase 14) (Ubiquitin-specific-processing protease 14)	Usp14	493	Cytoplasm. Cell membrane; Peripheral membrane protein.	FUNCTION: Proteasome-associated deubiquitinase which releases ubiquitin from the proteasome targeted ubiquitinated proteins. Ensures the regeneration of ubiquitin at the proteasome. Maintains the cellular levels of monomeric ubiquitin in cells. Indispensable for synaptic development and function at neuromuscular junctions (NMJs). Is a reversibly associated subunit of the proteasome and a large fr…
P63094	Guanine nucleotide-binding protein G(s) subunit alpha isoforms short	GNAS2	24.62	2	7	9	12	1.11035	0.573035	6.66824	0.808837	0.526508	9.5247	0.855866	0.460027	6.37736	2	3	1.13665		0.591572	0.052	0.675483		Guanine nucleotide-binding protein G(s) subunit alpha isoforms short (Adenylate cyclase-stimulating G alpha protein)	Gnas Gnas1 MNCb-5546	394	Cell membrane; Lipid-anchor.	FUNCTION: Guanine nucleotide-binding proteins (G proteins) are involved as modulators or transducers in various transmembrane signaling systems. The G(s) protein is involved in hormonal regulation of adenylate cyclase: it activates the cyclase in response to beta-adrenergic stimuli. Stimulates the Ras signaling pathway via RAPGEF2.	P63092	yes
Q9EPK7	Exportin-7	XPO7	7.27	1	8	8	8	1.11007	0.573035	7.615	0.771596	0.440331	7.59124	0.818345	0.319299	12.1522									Exportin-7 (Exp7) (Ran-binding protein 16)	Xpo7 Kiaa0745 Ranbp16	1087	Cytoplasm. Nucleus. Nucleus â€º nuclear pore complex.	FUNCTION: Mediates the nuclear export of proteins (cargos) with broad substrate specificity. In the nucleus binds cooperatively to its cargo and to the GTPase Ran in its active GTP-bound form. Docking of this trimeric complex to the nuclear pore complex (NPC) is mediated through binding to nucleoporins. Upon transit of a nuclear export complex into the cytoplasm, disassembling of the complex and …
Q91W86	Vacuolar protein sorting-associated protein 11 homolog	VPS11	3.51	1	3	3	3	1.11002	0.573035	7.32455	0.888834	0.5712	5.78954	0.991058	0.57391	15.7704									Vacuolar protein sorting-associated protein 11 homolog	Vps11	941	Late endosome membrane; Peripheral membrane protein; Cytoplasmic side. Lysosome membrane; Peripheral membrane protein; Cytoplasmic side. Cytoplasmic vesicle.	FUNCTION: May play a role in vesicle-mediated protein trafficking to lysosomal compartments and in membrane docking/fusion reactions of late endosomes/lysosomes (By similarity).
Q9CWF2	Tubulin beta-2B chain	TBB2B	51.01	1	2	24	21	1.1096	0.573035	8.27603	1.02811	0.5712	3.48466	0.99746	0.57391	7.2398	2	62	1.88966		1.00336		0.749185		Tubulin beta-2B chain	Tubb2b	445	Cytoplasm â€º cytoskeleton.	FUNCTION: Tubulin is the major constituent of microtubules. It binds two moles of GTP, one at an exchangeable site on the beta chain and one at a non-exchangeable site on the alpha chain (By similarity). TUBB2B is implicated in neuronal migration (By similarity).
Q8VEE4	Replication protein A 70 kDa DNA-binding subunit	RFA1	3.37	1	3	3	3	1.10951	0.573035	0.653052	0.910227	0.5712	2.38124	1.0141	0.57391	1.50399									Replication protein A 70 kDa DNA-binding subunit (RP-A p70) (Replication factor A protein 1) (RF-A protein 1) [Cleaved into: Replication protein A 70 kDa DNA-binding subunit, N-terminally processed]	Rpa1	623	Nucleus.	FUNCTION: Plays an essential role in several cellular processes in DNA metabolism including replication, recombination and DNA repair. Binds and subsequently stabilizes single-stranded DNA intermediates and thus prevents complementary DNA from reannealing (By similarity).
Q8CGK3	Lon protease homolog, mitochondrial	LONM	27.5	1	28	29	40	1.10946	0.573035	10.5777	1.04405	0.5712	9.16039	1.05531	0.57391	7.48693	3	4	1.61933	0.05	0.776818		0.814925		Lon protease homolog, mitochondrial (EC 3.4.21.-) (Lon protease-like protein) (LONP) (Mitochondrial ATP-dependent protease Lon) (Serine protease 15)	Lonp1 Prss15	949	Mitochondrion matrix.	FUNCTION: ATP-dependent serine protease that mediates the selective degradation of misfolded, unassembled or oxidatively damaged polypeptides as well as certain short-lived regulatory proteins in the mitochondrial matrix. May also have a chaperone function in the assembly of inner membrane protein complexes. Participates in the regulation of mitochondrial gene expression and in the maintenance of…
F8VPU2	FERM, RhoGEF and pleckstrin domain-containing protein 1	FARP1	8.49	1	10	10	12	1.10898	0.573035	26.8376	0.830766	0.554795	8.47101	0.887186	0.535922	8.85755									FERM, RhoGEF and pleckstrin domain-containing protein 1	Farp1	1048	Cell membrane; Peripheral membrane protein; Cytoplasmic side. Cell junction â€º synapse. Cell junction â€º synapse â€º synaptosome. Cytoplasm â€º cytosol. Cell projection â€º filopodium. Cell projection â€º dendrite. Cell projection â€º dendritic spine.	FUNCTION: Functions as guanine nucleotide exchange factor for RAC1. May play a role in semaphorin signaling. Plays a role in the assembly and disassembly of dendritic filopodia, the formation of dendritic spines, regulation of dendrite length and ultimately the formation of synapses (By similarity).
Q9CWW6	Peptidyl-prolyl cis-trans isomerase NIMA-interacting 4	PIN4	18.32	1	2	2	3	1.10892	0.573035	1.53515	1.11639	0.568092	13.1737	1.10483	0.398695	8.7273									Peptidyl-prolyl cis-trans isomerase NIMA-interacting 4 (EC 5.2.1.8) (Parvulin-14) (Par14) (Peptidyl-prolyl cis-trans isomerase Pin4) (PPIase Pin4) (Rotamase Pin4)	Pin4	131	Nucleus â€º nucleolus. Cytoplasm â€º cytoskeleton â€º spindle. Cytoplasm.	FUNCTION: Involved as a ribosomal RNA processing factor in ribosome biogenesis. Binds to tightly bent AT-rich stretches of double-stranded DNA (By similarity).
P46061	Ran GTPase-activating protein 1	RAGP1	8.15	1	5	5	5	1.10853	0.573035	1.57346	0.952841	0.5712	3.0844	0.927646	0.57391	3.20747	1	1	1.29805		0.97453		0.820588		Ran GTPase-activating protein 1 (RanGAP1)	Rangap1 Fug1	589	Cytoplasm. Nucleus membrane; Peripheral membrane protein; Cytoplasmic side. Chromosome â€º centromere â€º kinetochore. Cytoplasm â€º cytoskeleton â€º spindle.	FUNCTION: GTPase activator for the nuclear Ras-related regulatory protein Ran, converting it to the putatively inactive GDP-bound state. Required for postimplantation development.
P57759	Endoplasmic reticulum resident protein 29	ERP29	35.5	1	10	10	35	1.10853	0.573035	10.0426	1.20769	0.440331	9.84013	1.04359	0.57391	8.17727	6	7	1.40406		1.27901		1.0369		Endoplasmic reticulum resident protein 29 (ERp29)	Erp29	262	Endoplasmic reticulum lumen. Melanosome.	FUNCTION: Does not seem to be a disulfide isomerase. Plays an important role in the processing of secretory proteins within the endoplasmic reticulum (ER), possibly by participating in the folding of proteins in the ER.
P24529	Tyrosine 3-monooxygenase	TY3H	21.69	1	10	10	11	1.1082	0.573035	19.0005	0.980764	0.5712	11.6361	1.13133	0.250778	4.02452	3	3	0.408652		1.11547		1.49985		Tyrosine 3-monooxygenase (EC 1.14.16.2) (Tyrosine 3-hydroxylase) (TH)	Th	498		FUNCTION: Plays an important role in the physiology of adrenergic neurons.
Q9QXB9	Developmentally-regulated GTP-binding protein 2	DRG2	21.98	1	7	8	10	1.1082	0.573035	8.92359	0.907613	0.5712	17.5393	0.94584	0.57391	3.27573									Developmentally-regulated GTP-binding protein 2 (DRG-2)	Drg2	364	Cytoplasm.	FUNCTION: May play a role in cell proliferation, differentiation and death.	P55039
Q91V64	Isochorismatase domain-containing protein 1	ISOC1	28.96	1	8	8	13	1.10799	0.573035	6.06908	1.10063	0.569509	9.52526	1.17547	0.0800605	21.0846									Isochorismatase domain-containing protein 1	Isoc1	297
Q9JJI8	60S ribosomal protein L38	RL38	32.86	1	3	4	11	1.10772	0.573035	6.1473	0.987994	0.5712	11.8432	0.959213	0.57391	6.83073	1	2	1.32054		0.913114		0.890323		60S ribosomal protein L38	Rpl38	70
Q11136	Xaa-Pro dipeptidase	PEPD	20.89	1	10	10	19	1.10758	0.573035	9.16308	0.992598	0.5712	6.59658	1.03069	0.57391	7.40476									Xaa-Pro dipeptidase (X-Pro dipeptidase) (EC 3.4.13.9) (Imidodipeptidase) (Peptidase 4) (Peptidase D) (Proline dipeptidase) (Prolidase)	Pepd Pep4	493		FUNCTION: Splits dipeptides with a prolyl or hydroxyprolyl residue in the C-terminal position. Plays an important role in collagen metabolism because of the high level of iminoacids in collagen.
Q9WTP6	Adenylate kinase 2, mitochondrial	KAD2	31.38	1	6	7	9	1.10731	0.573035	4.73309	1.08786	0.5712	3.02696	0.988888	0.57391	5.03533									Adenylate kinase 2, mitochondrial (AK 2) (EC 2.7.4.3) (ATP-AMP transphosphorylase 2) (ATP:AMP phosphotransferase) (Adenylate monophosphate kinase) [Cleaved into: Adenylate kinase 2, mitochondrial, N-terminally processed]	Ak2	239	Mitochondrion intermembrane space.	FUNCTION: Catalyzes the reversible transfer of the terminal phosphate group between ATP and AMP. Plays an important role in cellular energy homeostasis and in adenine nucleotide metabolism. Adenylate kinase activity is critical for regulation of the phosphate utilization and the AMP de novo biosynthesis pathways. Plays a key role in hematopoiesis (By similarity).
Q8VCW8	Acyl-CoA synthetase family member 2, mitochondrial	ACSF2	23.25	1	15	15	23	1.10729	0.573035	11.6366	0.95037	0.5712	10.5767	1.00865	0.57391	5.34156	2	2	1.49389		0.569775	0.052	0.699558		Acyl-CoA synthetase family member 2, mitochondrial (EC 6.2.1.-)	Acsf2	615	Mitochondrion.	FUNCTION: Acyl-CoA synthases catalyze the initial reaction in fatty acid metabolism, by forming a thioester with CoA. Has some preference toward medium-chain substrates. Plays a role in adipocyte differentiation.	Q96CM8
Q923G2	DNA-directed RNA polymerases I, II, and III subunit RPABC3	RPAB3	24	1	3	3	4	1.10716	0.573035	9.08868	1.05573	0.5712	2.81419	1.02545	0.57391	4.54638									DNA-directed RNA polymerases I, II, and III subunit RPABC3 (RNA polymerases I, II, and III subunit ABC3) (DNA-directed RNA polymerase II subunit H) (RPB17) (RPB8 homolog)	Polr2h	150	Nucleus â€º nucleolus.	FUNCTION: DNA-dependent RNA polymerase catalyzes the transcription of DNA into RNA using the four ribonucleoside triphosphates as substrates. Common component of RNA polymerases I, II and III which synthesize ribosomal RNA precursors, mRNA precursors and many functional non-coding RNAs, and small RNAs, such as 5S rRNA and tRNAs, respectively (By similarity).
Q4VAE3	Transmembrane protein 65	TMM65	19.23	1	4	4	8	1.10698	0.573035	12.0543	0.814181	0.526508	3.70611	0.900793	0.563511	8.38759	1	1	1.17958		0.591758		0.677569		Transmembrane protein 65	Tmem65	234	Membrane; Multi-pass membrane protein.
Q8BJW6	Eukaryotic translation initiation factor 2A	EIF2A	13.77	1	7	7	12	1.10627	0.573035	12.4259	0.927839	0.5712	4.83474	0.980638	0.57391	4.72189									Eukaryotic translation initiation factor 2A (eIF-2A) [Cleaved into: Eukaryotic translation initiation factor 2A, N-terminally processed]	Eif2a D3Ertd194e	581		FUNCTION: Functions in the early steps of protein synthesis of a small number of specific mRNAs. Acts by directing the binding of methionyl-tRNAi to 40S ribosomal subunits. In contrast to the eIF-2 complex, it binds methionyl-tRNAi to 40 S subunits in a codon-dependent manner, whereas the eIF-2 complex binds methionyl-tRNAi to 40 S subunits in a GTP-dependent manner. May act by impiging the expre…
Q8CH18	Cell division cycle and apoptosis regulator protein 1	CCAR1	7.85	1	7	8	8	1.10619	0.573035	4.12735	0.973446	0.5712	4.06603	1.00368	0.57391	5.63885									Cell division cycle and apoptosis regulator protein 1 (Cell cycle and apoptosis regulatory protein 1) (CARP-1)	Ccar1 Carp1	1146	Cytoplasm â€º perinuclear region.	FUNCTION: Associates with components of the Mediator and p160 coactivator complexes that play a role as intermediaries transducing regulatory signals from upstream transcriptional activator proteins to basal transcription machinery at the core promoter. Recruited to endogenous nuclear receptor target genes in response to the appropriate hormone. Also functions as a p53 coactivator. May thus play …
Q8BIJ6	Isoleucine--tRNA ligase, mitochondrial	SYIM	24.6	1	21	21	31	1.10608	0.573035	15.3101	0.858939	0.565575	11.9656	0.88697	0.535922	6.32884	4	4	1.23926		0.672978	0.051	0.774001		Isoleucine--tRNA ligase, mitochondrial (EC 6.1.1.5) (Isoleucyl-tRNA synthetase) (IleRS)	Iars2	1012	Mitochondrion matrix.		Q9NSE4
O55135	Eukaryotic translation initiation factor 6	IF6	17.14	1	3	3	4	1.10601	0.573035	2.80483	1.04714	0.5712	13.8508	0.981177	0.57391	16.6205	1	1	1.60209	0.01	1.10896		0.947459		Eukaryotic translation initiation factor 6 (eIF-6) (B4 integrin interactor) (CAB) (p27(BBP))	Eif6 Itgb4bp	245	Cytoplasm. Nucleus â€º nucleolus.	FUNCTION: Binds to the 60S ribosomal subunit and prevents its association with the 40S ribosomal subunit to form the 80S initiation complex in the cytoplasm. May behave as a stimulatory translation initiation factor downstream insulin/growth factors. Is also involved in ribosome biogenesis. Associates with pre-60S subunits in the nucleus and is involved in its nuclear export. Cytoplasmic release …
Q91YQ5	Dolichyl-diphosphooligosaccharide--protein glycosyltransferase subunit 1	RPN1	25.66	1	16	16	22	1.10578	0.573035	16.9114	0.802456	0.510027	14.4514	0.885405	0.532909	9.90028	3	4	1.31882		0.621286	0.052	0.833568		Dolichyl-diphosphooligosaccharide--protein glycosyltransferase subunit 1 (EC 2.4.99.18) (Dolichyl-diphosphooligosaccharide--protein glycosyltransferase 67 kDa subunit) (Ribophorin I) (RPN-I) (Ribophorin-1)	Rpn1	608	Endoplasmic reticulum membrane; Single-pass type I membrane protein. Melanosome.	FUNCTION: Essential subunit of the N-oligosaccharyl transferase (OST) complex which catalyzes the transfer of a high mannose oligosaccharide from a lipid-linked oligosaccharide donor to an asparagine residue within an Asn-X-Ser/Thr consensus motif in nascent polypeptide chains (By similarity).	P04843
P35550	rRNA 2'-O-methyltransferase fibrillarin	FBRL	35.17	1	6	9	8	1.10578	0.573035	3.79948	1.10552	0.568092	10.562	1.01194	0.57391	5.93744									rRNA 2'-O-methyltransferase fibrillarin (EC 2.1.1.-) (Histone-glutamine methyltransferase) (Nucleolar protein 1)	Fbl	327	Nucleus â€º nucleolus.	FUNCTION: S-adenosyl-L-methionine-dependent methyltransferase that has the ability to methylate both RNAs and proteins. Involved in pre-rRNA processing by catalyzing the site-specific 2'-hydroxyl methylation of ribose moieties in pre-ribosomal RNA. Site specificity is provided by a guide RNA that base pairs with the substrate. Methylation occurs at a characteristic distance from the sequence invo…
P61458	Pterin-4-alpha-carbinolamine dehydratase	PHS	33.65	1	3	4	4	1.10557	0.573035	10.1557	1.26388	0.289051	14.2875	1.08698	0.478547	9.83422	1	2	1.88485		0.82877		0.876748		Pterin-4-alpha-carbinolamine dehydratase (PHS) (EC 4.2.1.96) (4-alpha-hydroxy-tetrahydropterin dehydratase) (Dimerization cofactor of hepatocyte nuclear factor 1-alpha) (DCoH) (Dimerization cofactor of HNF1) (Phenylalanine hydroxylase-stimulating protein) (Pterin carbinolamine dehydratase) (PCD)	Pcbd1 Dcoh Pcbd	104	Cytoplasm. Nucleus.	FUNCTION: Involved in tetrahydrobiopterin biosynthesis. Seems to both prevent the formation of 7-pterins and accelerate the formation of quinonoid-BH2. Coactivator for HNF1A-dependent transcription. Regulates the dimerization of homeodomain protein HNF1A and enhances its transcriptional activity (By similarity).
Q9D289	Trafficking protein particle complex subunit 6B	TPC6B	11.39	1	2	2	3	1.10517	0.573035	8.56076	0.908445	0.5712	7.7928	0.976324	0.57391	3.44713	1	1	1.07022		0.889196		0.953199		Trafficking protein particle complex subunit 6B	Trappc6b	158	Golgi apparatus â€º cis-Golgi network. Endoplasmic reticulum.	FUNCTION: May play a role in vesicular transport from endoplasmic reticulum to Golgi (By similarity).
Q8VDJ3	Vigilin	VIGLN	23.97	1	32	32	41	1.10505	0.573035	7.41532	1.05308	0.5712	6.38964	1.06212	0.56531	7.20253	1	1	1.29398	0.05	1.16809		0.97433		Vigilin (High density lipoprotein-binding protein) (HDL-binding protein)	Hdlbp	1268	Cytoplasm. Nucleus.	FUNCTION: Appears to play a role in cell sterol metabolism. It may function to protect cells from over-accumulation of cholesterol (By similarity).
Q9CY64	Biliverdin reductase A	BIEA	45.76	1	13	13	20	1.10498	0.573035	10.3807	1.05238	0.5712	4.37223	1.01043	0.57391	5.84648									Biliverdin reductase A (BVR A) (EC 1.3.1.24) (Biliverdin-IX alpha-reductase)	Blvra	295	Cytoplasm.	FUNCTION: Reduces the gamma-methene bridge of the open tetrapyrrole, biliverdin IX alpha, to bilirubin with the concomitant oxidation of a NADH or NADPH cofactor (By similarity).
P59325	Eukaryotic translation initiation factor 5	IF5	24.48	2	11	11	23	1.10479	0.573035	9.03658	1.08522	0.5712	4.71057	1.02405	0.57391	4.86167	3	3	1.32985		1.02286		0.986202		Eukaryotic translation initiation factor 5 (eIF-5)	Eif5	429		FUNCTION: Catalyzes the hydrolysis of GTP bound to the 40S ribosomal initiation complex (40S.mRNA.Met-tRNA[F].eIF-2.GTP) with the subsequent joining of a 60S ribosomal subunit resulting in the release of eIF-2 and the guanine nucleotide. The subsequent joining of a 60S ribosomal subunit results in the formation of a functional 80S initiation complex (80S.mRNA.Met-tRNA[F]).
P35282	Ras-related protein Rab-21	RAB21	25.68	1	5	6	8	1.10467	0.573035	2.24745	0.909733	0.5712	5.62762	0.90637	0.567946	8.26022									Ras-related protein Rab-21 (Rab-12)	Rab21	222	Endoplasmic reticulum membrane; Lipid-anchor. Golgi apparatus membrane. Early endosome membrane. Cytoplasmic vesicle membrane.	FUNCTION: Regulates integrin internalization and recycling, but does not influence the traffic of endosomally translocated receptors in general. As a result, may regulate cell adhesion and migration. During the mitosis of adherent cells, controls the endosomal trafficking of integrins which is required for the successful completion of cytokinesis.
Q6P3D0	U8 snoRNA-decapping enzyme	NUD16	33.85	1	6	7	7	1.10463	0.573035	5.78737	1.19709	0.464357	7.4764	1.09618	0.445978	6.64902									U8 snoRNA-decapping enzyme (EC 3.6.1.62) (IDP phosphatase) (IDPase) (EC 3.6.1.-) (Inosine diphosphate phosphatase) (Nucleoside diphosphate-linked moiety X motif 16) (Nudix motif 16) (m7GpppN-mRNA hydrolase)	Nudt16	195	Nucleus. Nucleus â€º nucleolus. Nucleus â€º nucleoplasm. Cytoplasm.	FUNCTION: RNA-binding and decapping enzyme that catalyzes the cleavage of the cap structure of snoRNAs and mRNAs in a metal-dependent manner. Part of the U8 snoRNP complex that is required for the accumulation of mature 5.8S and 28S rRNA. Has diphosphatase activity and removes m7G and/or m227G caps from U8 snoRNA and leaves a 5'monophosphate on the RNA. Catalyzes also the cleavage of the cap stru…
Q9EQK5	Major vault protein	MVP	5.23	1	4	4	6	1.10463	0.573035	8.18836	1.17647	0.507185	5.71384	1.11761	0.333491	4.11501									Major vault protein (MVP)	Mvp	861	Cytoplasm. Nucleus.	FUNCTION: Required for normal vault structure. Vaults are multi-subunit structures that may act as scaffolds for proteins involved in signal transduction. Vaults may also play a role in nucleo-cytoplasmic transport. Down-regulates INFG-mediated STAT1 signaling and subsequent activation of JAK. Down-regulates SRC activity and signaling through MAP kinases (By similarity).
P35700	Peroxiredoxin-1	PRDX1	56.78	1	15	17	148	1.10444	0.573035	10.2155	0.998491	0.5712	7.08215	1.01554	0.57391	7.52536	12	12	1.39583	0.05	0.869689		0.891554		Peroxiredoxin-1 (EC 1.11.1.15) (Macrophage 23 kDa stress protein) (Osteoblast-specific factor 3) (OSF-3) (Thioredoxin peroxidase 2) (Thioredoxin-dependent peroxide reductase 2)	Prdx1 Msp23 Paga Tdpx2	199	Cytoplasm. Melanosome.	FUNCTION: Involved in redox regulation of the cell. Reduces peroxides with reducing equivalents provided through the thioredoxin system but not from glutaredoxin. May play an important role in eliminating peroxides generated during metabolism. Might participate in the signaling cascades of growth factors and tumor necrosis factor-alpha by regulating the intracellular concentrations of H(2)O(2). R…
P31648	Sodium- and chloride-dependent GABA transporter 1	SC6A1	5.01	1	3	3	5	1.10444	0.573035	10.1274	0.70143	0.1995	8.61978	0.76497	0.124027	11.5483	2	2	1.02847		0.376161	0.051	0.567173		Sodium- and chloride-dependent GABA transporter 1 (GAT-1) (Solute carrier family 6 member 1)	Slc6a1 Gabt1 Gat-1 Gat1	599	Cell membrane; Multi-pass membrane protein. Membrane; Multi-pass membrane protein.	FUNCTION: Terminates the action of GABA by its high affinity sodium-dependent reuptake into presynaptic terminals.	P30531	yes
Q5SUF2	Luc7-like protein 3	LC7L3	14.81	1	7	7	7	1.10421	0.573035	12.3577	1.14214	0.56252	8.9819	1.05981	0.567623	6.80562	2	2	0.868485		0.995606		1.01261		Luc7-like protein 3 (Cisplatin resistance-associated-overexpressed protein)	Luc7l3 Crop	432	Nucleus speckle.	FUNCTION: Binds cAMP regulatory element DNA sequence. May play a role in RNA splicing (By similarity).
Q922Q8	Leucine-rich repeat-containing protein 59	LRC59	17.92	1	5	5	7	1.1042	0.573035	5.42568	0.753166	0.394777	9.14299	0.797937	0.239182	1.84162	3	3	0.944484		0.671834		1.03098		Leucine-rich repeat-containing protein 59	Lrrc59	307	Microsome membrane; Single-pass type II membrane protein. Endoplasmic reticulum membrane; Single-pass type II membrane protein. Nucleus envelope.	FUNCTION: Required for nuclear import of FGF1, but not that of FGF2. Might regulate nuclear import of exogenous FGF1 by facilitating interaction with the nuclear import machinery and by transporting cytosolic FGF1 to, and possibly through, the nuclear pores (By similarity).
Q8VE22	28S ribosomal protein S23, mitochondrial	RT23	48.02	1	7	7	15	1.10416	0.573035	7.56828	1.03514	0.5712	6.65633	1.03006	0.57391	6.79017	1	1	1.05948		1.66518		1.32362		28S ribosomal protein S23, mitochondrial (MRP-S23) (S23mt)	Mrps23	177	Mitochondrion.
Q61550	Double-strand-break repair protein rad21 homolog	RAD21	4.09	1	2	2	6	1.10402	0.573035	8.35309	1.00613	0.573835	4.20849	1.01987	0.57391	5.90394									Double-strand-break repair protein rad21 homolog (Pokeweed agglutinin-binding protein 29) (PW29) (SCC1 homolog)	Rad21 Hr21	635	Nucleus. Chromosome. Chromosome â€º centromere.	FUNCTION: Cleavable component of the cohesin complex, involved in chromosome cohesion during cell cycle, in DNA repair, and in apoptosis. Plays a role in apoptosis, via its cleavage by caspase-3/CASP3 or caspase-7/CASP7 during early steps of apoptosis: the C-terminal 64 kDa cleavage product may act as a nuclear signal to initiate cytoplasmic events involved in the apoptotic pathway (By similarity…
Q6PIP5	NudC domain-containing protein 1	NUDC1	7.56	1	4	4	4	1.10401	0.573035	7.73418	0.982785	0.5712	1.83374	0.994727	0.57391	0.414504									NudC domain-containing protein 1	Nudcd1	582	Cytoplasm. Nucleus.
Q9D787	Peptidyl-prolyl cis-trans isomerase-like 2	PPIL2	1.54	1	1	1	4	1.10393	0.573035	4.25684	0.952648	0.5712	4.20023	1.06255	0.563826	1.99593									Peptidyl-prolyl cis-trans isomerase-like 2 (PPIase) (EC 5.2.1.8) (Cyclophilin-60) (Cyclophilin-like protein Cyp-60) (Rotamase PPIL2)	Ppil2	521	Nucleus.	FUNCTION: PPIases accelerate the folding of proteins. It catalyzes the cis-trans isomerization of proline imidic peptide bonds in oligopeptides (By similarity).
Q80X85	28S ribosomal protein S7, mitochondrial	RT07	15.7	1	3	3	3	1.10356	0.573035	10.1485	0.941596	0.5712	14.3239	1.02895	0.57391	5.92831									28S ribosomal protein S7, mitochondrial (MRP-S7) (S7mt)	Mrps7	242	Mitochondrion.
Q9CWK8	Sorting nexin-2	SNX2	38.34	1	18	19	34	1.10344	0.573035	10.7134	1.05411	0.5712	10.3238	1.02271	0.57391	5.81367	2	4	1.40991	0.05	1.10923		1.03061		Sorting nexin-2	Snx2	519	Early endosome membrane; Peripheral membrane protein; Cytoplasmic side.	FUNCTION: May be involved in several stages of intracellular trafficking. Component of the retromer complex, a complex required to retrieve lysosomal enzyme receptors (IGF2R and M6PR) from endosomes to the trans-Golgi network. Interacts with membranes containing phosphatidylinositol 3-phosphate (PtdIns(3P)) or phosphatidylinositol 3,5-bisphosphate (PtdIns(3,5)P2) (By similarity).
Q9CQ80	Vacuolar protein-sorting-associated protein 25	VPS25	31.82	1	5	5	7	1.10331	0.573035	5.97101	1.0043	0.572699	4.17454	0.999671	0.57391	4.35204									Vacuolar protein-sorting-associated protein 25 (ESCRT-II complex subunit VPS25)	Vps25 D11Wsu68e	176	Cytoplasm. Endosome membrane. Nucleus.	FUNCTION: Component of the ESCRT-II complex (endosomal sorting complex required for transport II), which is required for multivesicular body (MVB) formation and sorting of endosomal cargo proteins into MVBs. The MVB pathway mediates delivery of transmembrane proteins into the lumen of the lysosome for degradation. The ESCRT-II complex is probably involved in the recruitment of the ESCRT-III compl…
Q62084	Protein phosphatase 1 regulatory subunit 14B	PP14B	22.45	1	2	2	3	1.10331	0.573035	27.4526	1.02943	0.5712	1.01285	1.11336	0.357267	34.2702									Protein phosphatase 1 regulatory subunit 14B (Phosphatase holoenzyme inhibitor 1) (PHI-1) (Phospholipase C-beta-3 neighbouring gene protein)	Ppp1r14b Png	147	Cytoplasm.	FUNCTION: Inhibitor of PPP1CA. Has over 50-fold higher inhibitory activity when phosphorylated.
Q9CQX2	Cytochrome b5 type B	CYB5B	27.4	1	3	3	6	1.10322	0.573035	3.86441	0.849293	0.565575	4.14944	0.88796	0.536749	7.73324	1	2	1.01572		0.389535	0.051	0.673866		Cytochrome b5 type B (Cytochrome b5 outer mitochondrial membrane isoform)	Cyb5b Cyb5m	146	Mitochondrion outer membrane.	FUNCTION: Cytochrome b5 is a membrane bound hemoprotein which function as an electron carrier for several membrane bound oxygenases (By similarity).	O43169
Q9WV60	Glycogen synthase kinase-3 beta	GSK3B	30.24	1	7	13	9	1.10318	0.573035	14.6308	0.81647	0.527064	13.4041	0.918253	0.57391	10.6975	4	5	0.972807		0.653837		0.885965		Glycogen synthase kinase-3 beta (GSK-3 beta) (EC 2.7.11.26) (Serine/threonine-protein kinase GSK3B) (EC 2.7.11.1)	Gsk3b	420	Cytoplasm. Nucleus. Cell membrane.	FUNCTION: Constitutively active protein kinase that acts as a negative regulator in the hormonal control of glucose homeostasis, Wnt signaling and regulation of transcription factors and microtubules, by phosphorylating and inactivating glycogen synthase (GYS1 or GYS2), EIF2B, CTNNB1/beta-catenin, APC, AXIN1, DPYSL2/CRMP2, JUN, NFATC1/NFATC, MAPT/TAU and MACF1. Requires primed phosphorylation of …
[truncated: 2,940 more rows]
