# Supplementary material for: Cuprizone and EAE mouse frontal cortex proteomics revealed proteins altered in multiple sclerosis
Source: Sci Rep. 2021 Mar 30;11:7174. doi: 10.1038/s41598-021-86191-5 (PMC8010076; doi:10.1038/s41598-021-86191-5)
Supplement: Supplementary file 5 — Supplementary Dataset 2. [file 41598_2021_86191_MOESM5_ESM.xlsx]

## Sheet: Label free raw data files
Samlple overview: label-free analysis
Sample group	Random labeled samples (raw file name)	Individual samples
CTR for cuprizone, 42 days	CPZ_C1_ctr	CTR42d_1
	CPZ_C3_ctr	CTR42d_2
	CPZ_C4_ctr	CTR42d_3
	CPZ_C5_ctr	CTR42d_4
	CPZ_C6_ctr	CTR42d_5
CTR for EAE, 36 days	EAE_A1_ctr	CTR36d_1
	EAE_C1_ctr	CTR36d_2
	EAE_D1_ctr	CTR36d_3
	EAE_E1_ctr	CTR36d_4
	EAE_F1_ctr	CTR36d_5
	EAE_B1_ctr	CTR36d_6
CPZ, 42 days	CPZ_A4	CPZ42d_1
	CPZ_A5	CPZ42d_2
	CPZ_B4	CPZ42d_3
	CPZ_B5	CPZ42d_4
	CPZ_B6	CPZ42d_5
EAE, 16 days	EAE_A3	EAE16d_1
	EAE_B3	EAE16d_2
	EAE_C3	EAE16d_3
	EAE_D3	EAE16d_4
	EAE_E3	EAE16d_5
	EAE_F3	EAE16d_6
EAE, 32 days	EAE_A2	EAE32d_1
	EAE_A4	EAE32d_2
	EAE_B2	EAE32d_3
	EAE_B4	EAE32d_4
	EAE_C2	EAE32d_5
	EAE_C4	EAE32d_6
	EAE_D2	EAE32d_7
	EAE_D4	EAE32d_8
	EAE_E2	EAE32d_9
	EAE_E4	EAE32d_10
	EAE_F2	EAE32d_11
	EAE_F4	EAE32d_12

## Sheet: Label-free data
Progenesis label-free protein quantification, identification information							CPZ-42d / (CTR-CPZ and CTR-EAE)			EAE-16d / (CTR-CPZ and CTR-EAE)			EAE32d / (CTR-CPZ and CTR-EAE)			Normalized abundance
																CTR-CPZ, 42d					CTR-EAE, 36d						CPZ-42d					EAE-16d						EAE-32d
																CPZ_C1_ctr	CPZ_C3_ctr	CPZ_C4_ctr	CPZ_C5_ctr	CPZ_C6_ctr	EAE_A1_ctr	EAE_C1_ctr	EAE_D1_ctr	EAE_E1_ctr	EAE_F1_ctr	EAE_B1_ctr	CPZ_A4	CPZ_A5	CPZ_B4	CPZ_B5	CPZ_B6	EAE_A3	EAE_B3	EAE_C3	EAE_D3	EAE_E3	EAE_F3	EAE_A2	EAE_A4	EAE_B2	EAE_B4	EAE_C2	EAE_C4	EAE_D2	EAE_D4	EAE_E2	EAE_E4	EAE_F2	EAE_F4
Accession	In TMT?	Groups	Description	Peptides quantified	Peptides identified	Confidence score	CPZ42d/CTRs	Anova p-value	q-value	EAE16d/CTRs	Anova p-value	q-value	EAE32d/CTRs	Anova p-value	q-value	CTR42d_1	CTR42d_2	CTR42d_3	CTR42d_4	CTR42d_5	CTR36d_1	CTR36d_2	CTR36d_3	CTR36d_4	CTR36d_5	CTR36d_6	CPZ42d_1	CPZ42d_2	CPZ42d_3	CPZ42d_4	CPZ42d_5	EAE16d_1	EAE16d_2	EAE16d_3	EAE16d_4	EAE16d_5	EAE16d_6	EAE32d_1	EAE32d_2	EAE32d_3	EAE32d_4	EAE32d_5	EAE32d_6	EAE32d_7	EAE32d_8	EAE32d_9	EAE32d_10	EAE32d_11	EAE32d_12
A0JP43	no		EFCB5_MOUSE EF-hand calcium-binding domain-containing protein 5 OS=Mus musculus GN=Efcab5 PE=2 SV=2	1	2	193.924	0.980081	0.873259		0.935549	0.604534		1.02624	0.81184		460265	212603	298695	296069	355162	318564	235246	252595	356797	424093	236519	312184	346363	389112	308134	179642	253588	322575	307489	226178	437154	211819	427197	229370	311409	299497	214489	296153	254833	316464	446401	308109	473005	281663
A1A5B6	no		TBC25_MOUSE TBC1 domain family member 25 OS=Mus musculus GN=Tbc1d25 PE=2 SV=1	1	1	90.1092	1.57974	0.170188		0.915395	0.401678		0.687701	0.0483886		19824.2	25318.5	28257.3	54405.3	2523.71	63928.8	77651.4	16167.1	20183	6851.83	51195.1	43133	91192.9	54221.4	53455.2	21028.1	95533.5	19817.3	29932.4	376.93	6210.03	31028.9	515.033	79461.4	4780.8	85600.6	71519.1	10425.6	7607.43	2346.77	1004.39	1319.51	4258.76	5970.6
A2A4P0	no		DHX8_MOUSE ATP-dependent RNA helicase DHX8 OS=Mus musculus GN=Dhx8 PE=2 SV=1	1	1	94.2469	1.14864	0.113798		0.979057	0.791639		0.930698	0.273456		453000	353662	302649	351770	265769	325587	381938	318271	308969	292898	273754	373985	454274	407353	358492	300248	399238	261040	294093	295551	305453	382234	244355	320469	246939	357269	400105	301093	316579	316653	269296	306383	272025	332639
A2A5N8	no		LMBL1_MOUSE Lethal(3)malignant brain tumor-like protein 1 OS=Mus musculus GN=L3mbtl1 PE=2 SV=1	1	1	92.3443	1.07546	0.296052		0.77522	0.0141522		0.844634	0.0109906		530383	415618	378124	338371	323622	404575	377898	309437	382797	384160	331340	391395	392453	398688	378440	480595	362978	287049	300950	176156	306166	332650	299861	398997	264462	406349	344684	311403	268621	322899	331004	284142	329637	286085
A2AG50	yes		MA7D2_MOUSE MAP7 domain-containing protein 2 OS=Mus musculus GN=Map7d2 PE=1 SV=1	2	2	198.418	1.19524	0.217289		0.86458	0.246386		0.858422	0.113506		113202	116867	128819	129924	121438	103086	69996.3	68222.9	82544.1	118169	85429.1	101124	144683	157722	133365	81205.6	99104.5	89167.2	86142.9	102982	80424.8	78705.1	101431	91808.1	88076.6	88248.7	77772.9	74890.7	75570.8	112221	99251	67777.1	110657	77705.1
A2AGT5	yes		CKAP5_MOUSE Cytoskeleton-associated protein 5 OS=Mus musculus GN=Ckap5 PE=2 SV=1	2	3	291.875	1.06458	0.342647		0.941088	0.478653		0.885752	0.0541352		503582	387518	319343	354563	276616	344001	294576	332232	349669	338742	300782	364217	351480	406649	358147	359106	321616	286939	311545	320762	307755	402836	279195	300052	260240	369016	281013	300395	342347	316562	285344	280075	346424	312752
A2AH22	no		AMRA1_MOUSE Activating molecule in BECN1-regulated autophagy protein 1 OS=Mus musculus GN=Ambra1 PE=1 SV=1	1	1	94.0621	0.707752	0.269967		0.696726	0.250268		0.770985	0.309676		35983.3	42453.4	17536.1	17037.7	19644.3	12025.9	4239.67	18815.4	27760.3	24722.4	16427.7	28504.1	3171.64	13028.7	19339.4	12086.5	2999.79	20560.5	20733.5	9782.03	22910.6	12946.8	25164.3	3565.84	19641.9	10502	3169.7	15224.9	16514.4	24406.1	21393.9	15693.1	26074	17686.8
A2AHC3	yes		CAMP1_MOUSE Calmodulin-regulated spectrin-associated protein 1 OS=Mus musculus GN=Camsap1 PE=1 SV=1	1	1	94.5537	0.706011	0.0720259		0.704292	0.0598338		1.06682	0.977177		158547	153334	142725	104153	218862	144364	79621.4	95145.4	158380	220001	99728.6	107867	76184.5	106086	102337	112921	66845.9	152766	109913	77528.3	136652	61293	298946	44679.5	165900	121679	68554.3	121226	103129	187503	260257	144062	197036	119862
A2AIG8	no		1A1L1_MOUSE 1-aminocyclopropane-1-carboxylate synthase-like protein 1 OS=Mus musculus GN=Accs PE=2 SV=1	1	1	97.7248	0.956545	0.407432		0.918309	0.243222		0.917455	0.104743		973723	915648	838058	1.01894e+06	881530	1.06049e+06	1.08004e+06	789503	954996	957114	924176	842348	1.05878e+06	923410	841622	853178	1.1554e+06	816162	888893	501878	826794	1.01729e+06	791688	1.07311e+06	838797	1.1582e+06	1.04388e+06	800974	737465	834526	695748	772989	771159	884618
A2AJA9	yes		CI172_MOUSE Uncharacterized protein C9orf172 homolog OS=Mus musculus GN=Gm996 PE=1 SV=1	2	2	197.908	1.00222	0.731111		0.575434	0.0319015		0.819284	0.264923		79800.1	49310	57266.8	45993.5	35814.2	70119.2	47901.2	16139.1	51464.3	68210.2	34854.4	47337	46745.4	51912.7	46542.9	61148.8	38895.1	40307.2	34757.3	8863.47	32887	19077.3	73293.5	58500.2	51788.3	58047.6	38093.8	30883.6	18160.8	25317.7	42292.4	21842.7	52832.3	26660.4
A2AJK6	no		CHD7_MOUSE Chromodomain-helicase-DNA-binding protein 7 OS=Mus musculus GN=Chd7 PE=2 SV=1	1	1	89.0161	1.05147	0.532551		0.761369	0.0686977		0.863185	0.230348		4.99873e+06	4.12912e+06	3.14055e+06	3.25601e+06	4.32542e+06	2.80997e+06	1.86732e+06	2.6992e+06	3.39798e+06	4.11835e+06	2.6418e+06	3.79259e+06	3.43909e+06	3.85369e+06	3.50273e+06	3.27943e+06	1.96219e+06	2.81991e+06	2.68658e+06	2.12675e+06	3.29666e+06	2.63338e+06	3.62106e+06	1.39219e+06	2.89852e+06	2.46996e+06	1.86646e+06	2.78532e+06	2.58676e+06	3.71889e+06	4.06187e+06	2.77138e+06	4.04659e+06	2.9843e+06
A2APB8	no		TPX2_MOUSE Targeting protein for Xklp2 OS=Mus musculus GN=Tpx2 PE=1 SV=1	1	1	96.7611	1.08863	0.249822		1.20717	0.0378689		1.04404	0.500282		841379	823079	883804	724249	595439	676578	787609	934408	745550	662346	594797	734289	940726	817975	739938	858954	995592	714758	817692	944299	805552	1.16704e+06	546150	854778	756275	785715	968173	768061	884074	762455	635244	809016	785645	862727
A2APY7	yes		CT007_MOUSE Probable methyltransferase C20orf7 homolog, mitochondrial OS=Mus musculus PE=2 SV=1	1	1	87.9305	1.0977	0.261948		0.772025	0.00737976	q<0.05	0.904542	0.229979		124996	86827.1	75454.5	104964	87085.7	109444	117145	90798.9	99914.5	104852	125542	136817	104427	117149	96225.8	107718	101972	67561.3	77966.5	63207.3	81042.3	82846.4	73455.3	101502	42125.9	91679.8	110160	102971	116126	120596	86683	87131.2	97612.6	82075.9
A2AQ25	yes		SKT_MOUSE Sickle tail protein OS=Mus musculus GN=Skt PE=1 SV=1	1	1	90.8925	1.04579	0.832976		1.2641	0.0192872		1.13731	0.13839		362119	218546	345379	302577	310566	313899	301475	405929	347827	337129	228800	286733	414394	436305	302470	211621	333670	390104	333395	381561	499674	457117	338947	272384	330629	274425	370659	374894	405960	302844	288046	523420	380224	448070
A2AQH4	no		BCORL_MOUSE BCL-6 corepressor-like protein 1 OS=Mus musculus GN=Bcorl1 PE=2 SV=1	1	2	194.05	0.968697	0.613597		1.07722	0.316825		1.06354	0.486949		181761	158082	166094	150600	154433	150813	134176	162638	180988	150679	123485	129848	168546	182429	136258	137513	134262	170857	153922	158698	217996	171220	155989	100716	206719	141491	130622	168971	163821	197033	180832	194287	159222	188624
A2AQP0	no		MYH7B_MOUSE Myosin-7B OS=Mus musculus GN=Myh7b PE=3 SV=1	1	1	94.1503	0.97807	0.894786		0.903384	0.328404		0.892345	0.174929		364176	325245	338137	375971	237849	387113	360405	215197	340749	373073	399885	382806	303725	288348	296144	381826	310006	272604	290786	442828	275019	240719	320755	459377	262652	367606	311518	254193	262253	242310	291444	295676	318181	233190
A2ARS0	no		ANR63_MOUSE Ankyrin repeat domain-containing protein 63 OS=Mus musculus GN=Ankrd63 PE=4 SV=1	1	1	99.8414	0.0237499	0.0379303		1.21819	0.780184		1.39765	0.364384		629.565	1892.59	0	349.776	38.5132	11720.8	79.7702	6272.43	19187.3	3787.95	14334.4	422.632	0	171.237	0	35.4291	0	11951.6	13375.6	2348.74	8707.73	2350.22	9655.8	0	9111.76	10566	73.5983	10285	5357.58	12452.1	6766.48	5068.69	12484	7059.29
A2ARZ3	no		FSIP2_MOUSE Fibrous sheath-interacting protein 2 OS=Mus musculus GN=Fsip2 PE=1 SV=3	1	1	91.8711	0.975427	0.887692		1.2102	0.13438		0.958688	0.567528		197960	171818	146794	164785	176568	137465	120063	171751	191228	204680	111754	138831	182707	180776	146946	146540	145469	146330	187225	274042	183711	248033	171686	67069.1	140324	130725	128674	144179	181935	191577	132593	208290	162879	217213
A2ASS6	no		TITIN_MOUSE Titin OS=Mus musculus GN=Ttn PE=1 SV=1	5	15	1446.45	1.01272	0.91598		1.25575	0.0434805		1.06621	0.648915		2.24272e+06	1.86046e+06	2.34052e+06	2.17417e+06	1.68263e+06	2.01595e+06	2.94695e+06	2.58041e+06	2.06746e+06	1.77891e+06	1.70609e+06	1.73864e+06	2.73859e+06	2.49625e+06	2.00009e+06	1.79633e+06	3.21092e+06	2.13263e+06	2.37672e+06	2.48369e+06	2.10746e+06	3.71397e+06	1.68604e+06	2.84529e+06	1.92138e+06	2.10254e+06	3.77618e+06	2.30718e+06	2.50114e+06	1.71467e+06	1.41182e+06	2.57157e+06	1.84389e+06	2.53142e+06
A2AWL7	no		MGAP_MOUSE MAX gene-associated protein OS=Mus musculus GN=Mga PE=2 SV=1	1	1	99.0708	1.03604	0.768717		0.955928	0.732744		0.950199	0.5728		278263	207574	139107	217579	200065	176217	174773	165145	177797	207154	138726	158973	215325	257975	200139	148247	194010	176706	204111	146430	184161	180376	193379	147343	217787	184865	181997	150574	147822	155434	218053	175838	206383	179098
A2AX52	no		CO6A4_MOUSE Collagen alpha-4(VI) chain OS=Mus musculus GN=Col6a4 PE=1 SV=2	1	1	95.6553	1.1296	0.313253		1.04359	0.998741		0.85376	0.182814		145816	114387	170313	127436	127233	167936	99872.3	60826.6	128343	119752	105203	118176	154647	165997	114507	148626	208850	94228.2	139326	152160	126086	57557	142605	192852	78644.7	120932	100368	100566	76162.2	80861.4	80072.6	61399.1	148639	90198.4
A2CE44	no		ZXDAB_MOUSE Zinc finger X-linked protein ZXDA/ZXDB OS=Mus musculus GN=Zxda PE=2 SV=1	1	1	98.8677	0.542043	0.0102018		1.11735	0.381522		1.14334	0.149172		236377	150100	55681.8	134906	112868	139083	107171	167287	167206	194008	129104	139946	61541.6	88065.4	61210.9	41919.3	109031	161525	145522	181515	186033	187730	147094	161802	158526	117485	133210	151466	190198	195653	161051	193581	175162	202674
A2CG49	yes		KALRN_MOUSE Kalirin OS=Mus musculus GN=Kalrn PE=1 SV=1	1	1	97.4509	0.740801	0.257221		0.437664	0.0272283		0.736718	0.246496		77796.1	66797.7	9435.17	54294	25390.1	54984.4	42198.2	13489.9	45514.3	51256.1	43476.5	63400.8	26645.6	44030.9	27111	2000.81	28945.9	23420.4	22310.7	3696.2	32733.7	4587.56	40651.8	80716.5	35621.4	43179.3	27903.3	23997.6	13462.5	19518.1	37391.4	9686.4	46398.9	10968.1
A2CI98	no		DYTN_MOUSE Dystrotelin OS=Mus musculus GN=Dytn PE=2 SV=1	1	2	197.344	1.0265	0.751607		1.30061	0.261536		0.853974	0.184367		84371.1	88246.3	145177	94208.5	106668	66181.7	73225.6	99026.2	68651.4	55906.8	61628.5	83141.4	119332	86634.1	67200.4	83820.5	127578	67946.4	84780.2	179641	55396.6	153849	57733.1	79289.5	62620.7	83968.7	86348.1	59175.1	75520.1	68154.1	48664.4	121238	56243.5	79821.5
A2RSQ0	no		DEN5B_MOUSE DENN domain-containing protein 5B OS=Mus musculus GN=Dennd5b PE=1 SV=2	1	1	89.3752	0.961496	0.633014		1.01166	0.922676		1.01517	0.760014		1.75984e+06	1.46029e+06	1.42728e+06	1.43547e+06	1.45929e+06	1.21593e+06	1.09349e+06	1.57899e+06	1.43906e+06	1.35731e+06	1.14267e+06	1.31749e+06	1.33907e+06	1.50397e+06	1.27526e+06	1.2814e+06	1.31357e+06	1.21537e+06	1.24455e+06	1.4087e+06	1.36408e+06	1.93487e+06	1.38274e+06	1.15199e+06	1.62452e+06	1.18355e+06	1.31804e+06	1.51208e+06	1.46289e+06	1.50636e+06	1.26149e+06	1.69048e+06	1.35355e+06	1.57346e+06
A2RT62	yes		FXL16_MOUSE F-box/LRR-repeat protein 16 OS=Mus musculus GN=Fbxl16 PE=2 SV=1	3	4	395.459	1.13725	0.153607		0.889732	0.100175		0.92141	0.108575		770392	710807	573425	699201	546769	695355	628215	514465	680935	679788	595903	859680	828050	781720	663182	535124	664354	506875	578270	451035	644712	598140	531815	676297	498509	707698	652217	596360	581165	570515	547025	554196	617785	598387
A3KGS3	no		RGPA2_MOUSE Ral GTPase-activating protein subunit alpha-2 OS=Mus musculus GN=Ralgapa2 PE=1 SV=2	1	1	92.3443	0.712604	0.0430994		1.69405	0.0166665		1.32403	0.57895		38300.1	31216.5	34221.8	29583.6	43199.9	24620	32462.1	68914.4	35180.4	42290.7	25622.5	30581.8	21026.9	24794.7	31794.3	23184.5	30001.7	52933.3	45320.5	105868	52946.9	87727	40410.6	5241.87	47201.2	20888.2	38452.4	53999.8	68725.3	77877.1	46056.7	86025.8	31866.1	69118.8
A3KMP2	no		TTC38_MOUSE Tetratricopeptide repeat protein 38 OS=Mus musculus GN=Ttc38 PE=2 SV=2	1	1	89.0161	1.03718	0.618001		0.873511	0.177757		0.917254	0.272434		261752	316343	307015	340330	290732	350810	339207	193600	293012	255790	268298	258717	323443	279399	349986	305047	337309	240876	336673	158457	253439	205966	245199	398919	358252	345696	362869	219645	209375	172971	192412	243055	260174	210383
A4Q9E4	no		TTLL2_MOUSE Probable tubulin polyglutamylase TTLL2 OS=Mus musculus GN=Ttll2 PE=2 SV=1	2	2	196.315	1.07203	0.56814		1.19824	0.42059		0.938423	0.659597		193687	302662	339277	164589	334358	180743	119979	284818	216183	194568	192711	298512	192395	182184	263114	293498	138641	225419	242727	497019	227500	318071	156064	177038	183470	148668	129122	239022	249069	240181	187191	384334	223206	266107
A4Q9E5	no		TTLL3_MOUSE Tubulin monoglycylase TTLL3 OS=Mus musculus GN=Ttll3 PE=1 SV=1	1	1	99.852	0.953876	0.691531		0.684527	0.0402343		0.891547	0.223284		122672	129865	123749	121768	115511	137892	131041	75020.5	114700	88777.3	83429.9	89052.3	137209	115523	110016	87758.1	137893	79260.1	97230.3	14349.7	77345.6	58562.9	116407	175322	131622	156811	126988	88639.5	63274.6	46491.3	71981.6	96336.4	80858.3	55593.1
A6H584	no		CO6A5_MOUSE Collagen alpha-5(VI) chain OS=Mus musculus GN=Col6a5 PE=1 SV=2	1	1	98.3566	1.0156	0.879286		0.837772	0.132505		0.889887	0.231524		406884	322048	209929	429102	305523	401400	238465	323117	317538	280519	358349	440719	290483	318427	359094	249880	253632	322512	242656	227873	232999	362150	328879	164728	305025	331745	222966	288008	253181	277787	398263	215434	331201	370692
B0V2N1	yes		PTPRS_MOUSE Receptor-type tyrosine-protein phosphatase S OS=Mus musculus GN=Ptprs PE=2 SV=1	2	3	299.993	0.722138	0.152028		1.28072	0.17468		1.0919	0.38838		351151	276006	89106.1	291640	196812	290329	384524	363114	277034	246679	256237	305590	190983	232002	165972	97614.9	420464	250222	257848	349416	295747	537831	202507	346533	258767	323315	433552	307653	349053	245998	212022	316765	227855	376426
B1ARW8	no		CA122_MOUSE Uncharacterized protein C1orf122 homolog OS=Mus musculus PE=4 SV=1	1	1	98.0092	1.5492	0.271931		1.04989	0.960599		1.10872	0.85126		72834.4	20425.5	111980	12984.5	63585.8	6399.6	8441.6	26618.6	35107.8	62593.6	14390.7	107668	27172.4	21411.2	33920.3	116402	8910.09	70455	15283.4	62779.2	84972.7	6916.77	58261.3	3273.79	129484	6063.74	5703.04	15287.4	59191.7	43980	11473	122963	37783.1	33114.6
B1AUR6	no		MMS22_MOUSE Protein MMS22-like OS=Mus musculus GN=Mms22l PE=2 SV=1	1	1	95.8156	0.969747	0.91731		0.441668	0.00841381	q<0.05	0.647014	0.0537857		73829.2	77518.6	54349.3	59143.2	31476.9	51695.5	15289.3	23202.3	48373	48436.1	53236.4	61628.9	26259.1	47572.3	51500.1	49547.6	20126.3	29568.7	32653.4	4999.93	30386.6	11525.2	38734.8	4208.41	31487.9	47472	14669.4	72175.6	25262.2	28668.3	43919.9	12226.9	42490	17399.1
B1AVZ0	no		UPP_MOUSE Uracil phosphoribosyltransferase homolog OS=Mus musculus GN=Uprt PE=2 SV=1	1	1	95.6553	1.05469	0.698435		1.02909	0.957105		0.988871	0.775223		329086	243185	266058	210602	215781	203056	300866	319077	212102	192094	193283	214244	351086	294227	242534	185196	312396	204357	209706	265252	152370	363177	176265	303222	192651	212548	394014	270880	247847	209083	151693	301502	163178	273816
B1AY13	no		UBP24_MOUSE Ubiquitin carboxyl-terminal hydrolase 24 OS=Mus musculus GN=Usp24 PE=1 SV=1	1	2	191.067	0.606159	0.13483		0.506514	0.0263208		1.05617	0.600587		49172.8	49238.3	42573.7	19448.6	57680.8	26818.1	11036	23107.8	42464.2	76008.9	29561.5	40059.8	12876.2	17650.1	24857.3	22237.1	5035.14	45610.6	17839.8	11018.7	28982.1	9515.88	79519.9	3601.4	45141.6	19377.1	6611.72	18998.8	24269.4	68665.2	103737	39574.7	60654.6	21958.8
B1AYB6	no		MBD5_MOUSE Methyl-CpG-binding domain protein 5 OS=Mus musculus GN=Mbd5 PE=2 SV=1	1	1	95.7109	0.752925	0.602728		0.88853	0.486539		1.26907	0.924109		4147.29	13864	32459.7	19889.9	24113.4	29315	56800.5	43451.5	28297.8	10063.5	18148.5	10162.5	31806	16086.2	27270.7	10689.9	72917.3	10825.3	20847.7	13756.9	5888.17	11734.5	13951.6	148727	32864	55183.7	27729.1	34872.8	33465.4	8950.64	7094.17	9690.86	6814.07	9060.95
B1AZP2	yes		DLGP4_MOUSE Disks large-associated protein 4 OS=Mus musculus GN=Dlgap4 PE=1 SV=1	1	1	99.8468	0.639647	0.00617566		0.915966	0.523594		0.774419	0.0554918		366589	368370	233082	225569	206331	334038	157757	271207	266398	339372	200523	194001	168754	162321	170831	167395	173624	183502	325898	187919	368064	244476	115256	217767	115589	282889	146375	168904	324807	352750	126906	280836	168443	207949
B2RRF6	no		Z518A_MOUSE Zinc finger protein 518A OS=Mus musculus GN=Znf518a PE=1 SV=1	1	1	95.7109	0.968171	0.822138		0.957757	0.652085		0.974715	0.727247		401103	331999	319701	292081	356744	256292	214927	325213	299050	322638	241939	289122	294372	313863	306944	275102	245073	268264	249474	316162	293329	383886	295947	187879	256414	262624	231082	316900	342207	369105	322783	311132	344642	333850
B2RSH2	yes	B2RSH2;Q3V3I2	GNAI1_MOUSE Guanine nucleotide-binding protein G(i) subunit alpha-1 OS=Mus musculus GN=Gnai1 PE=2 SV=1	4	14	1896.14	0.788076	0.227229		0.636216	0.0383719		0.79999	0.126606		3.18645e+06	2.95396e+06	1.76756e+06	2.89706e+06	2.05573e+06	3.30599e+06	2.62241e+06	1.04052e+06	2.85519e+06	2.9116e+06	2.73765e+06	2.43165e+06	2.11664e+06	2.32249e+06	1.80664e+06	1.47233e+06	2.63208e+06	1.84297e+06	2.23486e+06	387609	2.0412e+06	693988	2.31184e+06	3.62068e+06	2.10292e+06	3.17602e+06	1.83994e+06	2.01551e+06	1.22092e+06	1.62151e+06	2.22163e+06	921317	2.65299e+06	1.02238e+06
B2RU80	no		PTPRB_MOUSE Receptor-type tyrosine-protein phosphatase beta OS=Mus musculus GN=Ptprb PE=1 SV=1	1	1	98.0004	0.790347	0.150097		0.696341	0.0267423		0.828409	0.112234		109586	77693.3	58881.2	57410.4	50127.8	77228.7	60303.7	36736.9	61099	80322.7	69911.5	59918.5	58981.3	48621.8	52074.6	45996.6	64164.5	45882.2	48331.7	27062.5	54376.7	40985.4	56763.8	91841.7	47529.5	65184.4	53978.6	49895.4	45215.8	48035.5	52025.7	43926.9	71441.4	42282.1
B2RXC1	yes		TPC11_MOUSE Trafficking protein particle complex subunit 11 OS=Mus musculus GN=Trappc11 PE=2 SV=1	1	2	187.837	1.10897	0.503943		0.776834	0.141888		0.834189	0.178989		454842	336191	378608	490616	340920	377535	368066	110678	318749	318270	315468	351201	452172	500199	358654	258283	523710	258127	372438	46402.1	339197	74504	255106	805863	221332	367000	302719	251079	165705	189557	228078	118827	446550	115327
C8YR32	no		LOXH1_MOUSE Lipoxygenase homology domain-containing protein 1 OS=Mus musculus GN=Loxhd1 PE=2 SV=1	1	1	97.9979	1.15829	0.123569		0.795594	0.0627585		0.86663	0.0874171		5.22961e+07	4.59278e+07	3.52008e+07	4.91304e+07	3.94008e+07	4.50754e+07	4.39392e+07	2.70293e+07	3.86324e+07	4.15344e+07	3.9966e+07	4.98825e+07	5.57159e+07	5.06596e+07	4.78092e+07	3.71385e+07	4.78364e+07	3.32066e+07	3.6853e+07	1.56223e+07	3.38852e+07	3.1408e+07	3.62585e+07	5.55998e+07	3.50845e+07	4.81599e+07	3.9329e+07	3.05545e+07	2.61631e+07	3.14814e+07	3.35176e+07	2.71341e+07	4.06913e+07	2.91515e+07
D2J0Y4	no		CJ090_MOUSE Centrosomal protein C10orf90 homolog OS=Mus musculus GN=D7Ertd443e PE=1 SV=1	1	1	89.3752	0.976031	0.992199		1.69225	0.0253232		1.16561	0.522436		64811.1	43780.6	44060.8	63644.8	25499	48151.3	70064.6	67919.1	41545.6	36946	44490	44298.6	59315.6	60025.8	44155.2	36617.6	98329.8	48382.4	50983.8	110953	52474.7	147393	27904.1	119805	45866.5	49338	82721.1	57900.1	69091.1	50091.6	30062.3	65400.2	30001.2	72346.8
D3YVF0	yes		AKAP5_MOUSE A-kinase anchor protein 5 OS=Mus musculus GN=Akap5 PE=3 SV=2	5	5	589.085	0.659884	0.0133205		1.20485	0.123191		1.18848	0.0352596		1.71272e+06	1.26478e+06	896344	1.11526e+06	933869	1.89788e+06	1.94649e+06	1.73772e+06	1.90064e+06	1.63655e+06	1.63742e+06	1.24361e+06	936832	923886	991060	907632	1.96263e+06	1.74322e+06	1.45633e+06	2.2888e+06	1.57899e+06	1.93171e+06	1.71884e+06	1.63722e+06	1.55798e+06	1.90462e+06	2.05135e+06	1.64e+06	1.62378e+06	2.04326e+06	1.71278e+06	1.65689e+06	1.88525e+06	2.19355e+06
D3YXS5	no		KLP6_MOUSE Kinesin-like protein KLP6 OS=Mus musculus GN=Klp6 PE=3 SV=1	1	1	95.3361	1.06771	0.523897		1.08369	0.804922		1.22729	0.493779		148655	153263	129020	103585	163039	93233.1	64444.5	172622	150790	197458	96579.4	172195	133271	157610	133254	118401	55643.6	155546	110302	177522	188760	182739	214600	37392.5	146559	90622.3	72835.6	156484	193091	228608	237644	224495	184747	184651
D3YZU1	yes		SHAN1_MOUSE SH3 and multiple ankyrin repeat domains protein 1 OS=Mus musculus GN=Shank1 PE=2 SV=1	4	5	493.264	1.02608	0.876282		1.02218	0.887332		0.895647	0.24524		614437	472969	568237	503921	274256	463528	496364	498437	351873	446643	392467	431942	316055	344595	408627	869545	533373	341354	381976	554617	385174	637606	277787	542030	352478	364316	556649	343994	485516	376693	396010	434143	356612	480343
E9PUL5	yes		PRRT2_MOUSE Proline-rich transmembrane protein 2 OS=Mus musculus GN=Prrt2 PE=2 SV=1	1	2	200	1.00673	0.840707		0.778379	0.0664671		0.782299	0.0271818		794792	640404	503341	575280	472551	567078	432731	292446	528376	573691	464886	472151	539265	474485	510960	678114	537921	410510	498998	298319	365005	371107	432922	498310	392612	518062	367869	344480	286254	509529	525609	291024	514379	307665
E9PZQ0	no		RYR1_MOUSE Ryanodine receptor 1 OS=Mus musculus GN=Ryr1 PE=1 SV=1	1	2	186.777	1.1837	0.124833		0.6982	0.00991951	q<0.05	0.74073	0.0631529		222569	179470	223505	197621	176606	199795	123450	104084	160035	161155	157091	164288	222356	229311	203866	205358	135776	140160	152237	78030.5	118449	100985	185590	17877.4	116835	176625	107180	119929	119195	157770	155598	109669	157961	115451
E9Q401	yes		RYR2_MOUSE Ryanodine receptor 2 OS=Mus musculus GN=Ryr2 PE=1 SV=1	2	3	294.736	1.0346	0.720031		0.761354	0.116018		0.871821	0.279169		214301	185330	125288	218913	101093	223445	180411	84534.2	145839	163868	177199	235518	157178	168334	130722	164247	200679	104165	171588	66313.7	124665	88497.5	163290	283950	103226	213316	118041	103828	105283	165069	110379	88214.6	177696	98879.2
E9Q555	no		RN213_MOUSE E3 ubiquitin-protein ligase RNF213 OS=Mus musculus GN=Rnf213 PE=2 SV=1	2	2	185.357	1.00234	0.925163		0.709879	0.00163327	q<0.05	0.876744	0.0496926		517483	499708	424191	366978	413121	394306	354514	370584	376929	471852	359674	433655	423332	454374	416518	344847	249029	378331	328976	206563	368716	229921	473339	372362	269446	336003	347679	358244	292566	404270	461598	349905	394856	290940
F6SEU4	yes	F6SEU4;Q3UHC7	SYGP1_MOUSE Ras GTPase-activating protein SynGAP OS=Mus musculus GN=Syngap1 PE=3 SV=2	17	20	1982.21	0.735981	0.201228		0.733471	0.185716		0.871857	0.497408		6.00517e+06	4.91484e+06	1.29447e+06	4.5398e+06	2.83405e+06	4.7096e+06	4.04874e+06	2.52655e+06	4.13457e+06	4.77544e+06	4.17203e+06	4.70399e+06	2.82028e+06	3.25397e+06	2.65661e+06	1.2698e+06	3.95052e+06	3.02176e+06	3.23884e+06	2.09463e+06	2.99086e+06	2.28879e+06	3.37579e+06	5.91771e+06	3.42897e+06	4.30134e+06	3.32775e+06	2.7793e+06	2.48321e+06	3.54592e+06	3.6041e+06	2.4185e+06	4.09754e+06	2.52644e+06
O08529	yes		CAN2_MOUSE Calpain-2 catalytic subunit OS=Mus musculus GN=Capn2 PE=2 SV=4	4	4	388.455	1.40955	0.0117067		0.746352	0.0263127		0.783742	0.0123994		716255	550045	874668	632665	581967	551678	525020	368848	494986	485325	463838	569487	1.0238e+06	761922	822834	823345	576936	428080	476506	307801	437814	315331	372046	656920	403368	557156	463039	436281	354585	448037	430204	342128	450171	425740
O08532	yes		CA2D1_MOUSE Voltage-dependent calcium channel subunit alpha-2/delta-1 OS=Mus musculus GN=Cacna2d1 PE=1 SV=1	12	13	1386.94	0.841591	0.233545		0.738748	0.0422513		0.868192	0.178415		3.436e+06	2.99555e+06	1.55132e+06	2.77546e+06	2.2013e+06	3.03073e+06	2.69374e+06	1.71531e+06	2.53184e+06	3.00141e+06	2.87034e+06	2.47795e+06	2.55121e+06	2.55728e+06	2.20985e+06	1.22205e+06	2.70147e+06	2.0377e+06	2.29687e+06	1.06174e+06	2.15681e+06	1.3517e+06	2.21967e+06	3.3772e+06	2.18823e+06	2.94831e+06	2.28369e+06	2.01922e+06	1.62885e+06	2.07519e+06	2.50917e+06	1.58879e+06	2.77292e+06	1.66862e+06
O08539	yes		BIN1_MOUSE Myc box-dependent-interacting protein 1 OS=Mus musculus GN=Bin1 PE=1 SV=1	12	13	1996.13	0.798437	0.0121415		1.00156	0.950853		0.920331	0.158921		1.55674e+07	1.35704e+07	1.10092e+07	1.30787e+07	1.12841e+07	1.13883e+07	13097083	1.18157e+07	1.07827e+07	1.08703e+07	9.68356e+06	8.97082e+06	1.11272e+07	1.15598e+07	8.76801e+06	7.53385e+06	1.39951e+07	9.83917e+06	1.08589e+07	1.16633e+07	1.01617e+07	1.56745e+07	9.03816e+06	1.26999e+07	1.05728e+07	1.11152e+07	1.45605e+07	1.00807e+07	1.08596e+07	1.09782e+07	8.87787e+06	1.14408e+07	9.96766e+06	1.24841e+07
O08547	yes		SC22B_MOUSE Vesicle-trafficking protein SEC22b OS=Mus musculus GN=Sec22b PE=1 SV=3	3	3	299.888	1.3882	0.0222443		0.600662	0.0106978	q<0.05	0.767635	0.0439462		621133	577130	624584	553367	462679	588641	494170	231939	520620	521934	496407	601881	783687	644523	654750	907189	496992	349145	440207	113043	320855	144846	347550	794478	385162	608983	421822	366089	260320	324682	355664	214205	497397	190748
O08550	no		MLL4_MOUSE Histone-lysine N-methyltransferase MLL4 OS=Mus musculus GN=Wbp7 PE=1 SV=3	1	3	292.393	0.886858	0.443501		1.01581	0.937929		0.902789	0.366442		42662.8	43599.8	46266.4	34547.2	45673.9	31023	21169.2	44130.3	41399.5	38703.3	24895.1	30727.8	29269.3	29619.1	37024	40278.8	20623.5	45640.4	41399.2	36068.6	39181.6	46513.7	36571.8	551.413	38524.8	28957.5	27820.1	39076.2	39824.9	39914.1	33321.1	37658	45376.4	40205.7
O08553	yes		DPYL2_MOUSE Dihydropyrimidinase-related protein 2 OS=Mus musculus GN=Dpysl2 PE=1 SV=2	30	42	6089.79	0.921391	0.31091		1.05829	0.560523		0.973048	0.611095		2.08055e+08	1.79459e+08	1.35307e+08	1.82236e+08	1.52358e+08	1.72291e+08	198588219	1.82126e+08	1.60162e+08	1.5556e+08	1.48449e+08	1.4778e+08	1.91325e+08	1.87667e+08	1.52397e+08	1.05936e+08	2.16602e+08	1.47535e+08	1.57531e+08	1.63887e+08	1.57524e+08	2.39026e+08	1.30519e+08	1.88908e+08	1.30968e+08	1.75285e+08	2.25171e+08	1.558e+08	1.67897e+08	1.65053e+08	1.30615e+08	1.71935e+08	1.53227e+08	1.94514e+08
O08575	no		EYA2_MOUSE Eyes absent homolog 2 OS=Mus musculus GN=Eya2 PE=1 SV=1	1	1	97.4509	0.0748079	0.141881		0.735879	0.622485		1.96563	0.429925		7823.42	39888.8	25066.8	5751.89	316235	3026.24	872.681	18837	76531.8	316018	4701.83	3956.12	1918.02	3538.7	8465.01	9826.68	706.898	111662	13507	51114.5	149892	150.344	347740	803.947	178112	3077.33	304.026	24077.2	44556.6	283997	341846	98752.9	360589	63241
O08583	yes	O08583;Q9JJW6	THOC4_MOUSE THO complex subunit 4 OS=Mus musculus GN=Alyref PE=1 SV=3	2	3	288.893	1.05929	0.535498		1.35426	0.00838101	q<0.05	1.0724	0.872105		348898	351951	271310	300444	275482	304439	300711	504067	293777	298621	309236	389845	368858	397166	287374	270373	327393	360267	434961	486523	401061	618728	204018	253861	300711	303855	348356	440525	497174	402836	137632	476540	294713	503328
O08585	yes	O08585;A3KGB4	CLCA_MOUSE Clathrin light chain A OS=Mus musculus GN=Clta PE=1 SV=1	2	3	296.83	0.807219	0.177174		1.51326	0.0106647	q<0.05	1.21757	0.157519		783389	595662	420085	549241	463760	576651	809965	1.07214e+06	625973	584688	507118	590833	575242	612382	453611	332198	916968	733382	686647	1.26038e+06	778630	1.39253e+06	496747	685860	622192	547382	1.07793e+06	748148	1.07875e+06	932712	457190	1.01457e+06	555439	1.06585e+06
O08599	yes	O08599;Q8K2I2;Q62036;P34914	STXB1_MOUSE Syntaxin-binding protein 1 OS=Mus musculus GN=Stxbp1 PE=1 SV=2	35	39	5166.65	0.945127	0.579466		0.761731	0.0192536		0.849441	0.0529227		1.10998e+08	9.44094e+07	7.86767e+07	9.16737e+07	8.41727e+07	9.82274e+07	9.07479e+07	5.58736e+07	8.71505e+07	9.67394e+07	8.45023e+07	7.2954e+07	9.82812e+07	8.65862e+07	7.97048e+07	8.0551e+07	9.50439e+07	6.7026e+07	7.71806e+07	4.15052e+07	7.06987e+07	5.28884e+07	7.81353e+07	1.11644e+08	7.08029e+07	9.62368e+07	7.86119e+07	6.40362e+07	5.39072e+07	7.05975e+07	7.79965e+07	5.37115e+07	8.81027e+07	5.80195e+07
O08709	yes		PRDX6_MOUSE Peroxiredoxin-6 OS=Mus musculus GN=Prdx6 PE=1 SV=3	15	16	2293.82	1.40218	0.000338648	q<0.01	1.08111	0.522177		1.00842	0.981574		2.47087e+07	2.23731e+07	2.38547e+07	2.30805e+07	1.93191e+07	2.01034e+07	2.47882e+07	2.38063e+07	2.07044e+07	1.77226e+07	1.75718e+07	2.9429e+07	3.69383e+07	3.16575e+07	2.88715e+07	2.4815e+07	2.78257e+07	1.88487e+07	2.06063e+07	1.80643e+07	2.11113e+07	3.39112e+07	1.56246e+07	2.44582e+07	1.82374e+07	2.30582e+07	2.87008e+07	2.18329e+07	2.44031e+07	2.14905e+07	1.5339e+07	2.37551e+07	1.88782e+07	2.60811e+07
O08715	no		AKAP1_MOUSE A-kinase anchor protein 1, mitochondrial OS=Mus musculus GN=Akap1 PE=1 SV=4	1	1	92.3443	1.67386	0.0292723		1.06673	0.653797		0.809715	0.470082		129027	128436	324599	110260	199760	57647	60935.3	133371	84195.9	80381.1	51252	131341	210141	259358	208402	225402	72172.6	86273.8	117623	222106	91033.1	202030	76300.1	21959.2	100455	52745.9	85936.2	96594.1	116486	142474	104255	164869	78202.9	160922
O08749	yes		DLDH_MOUSE Dihydrolipoyl dehydrogenase, mitochondrial OS=Mus musculus GN=Dld PE=1 SV=2	11	13	1997.52	1.09857	0.187604		0.967693	0.588196		0.925699	0.241135		1.95054e+07	1.6119e+07	1.67408e+07	1.48214e+07	1.22475e+07	1.43619e+07	1.78825e+07	1.58687e+07	1.44058e+07	1.41801e+07	1.24906e+07	1.51745e+07	1.93056e+07	1.80487e+07	1.53041e+07	1.63695e+07	1.92147e+07	9.58613e+06	1.34448e+07	1.3471e+07	1.30574e+07	2.02311e+07	1.05811e+07	1.83567e+07	1.14044e+07	1.52462e+07	1.92116e+07	1.35682e+07	1.51871e+07	1.36552e+07	1.14764e+07	1.5815e+07	1.17956e+07	1.3988e+07
O08756	yes		HCD2_MOUSE 3-hydroxyacyl-CoA dehydrogenase type-2 OS=Mus musculus GN=Hsd17b10 PE=1 SV=4	2	3	393.411	1.15174	0.0944997		0.852071	0.131497		0.91226	0.174799		1.32605e+06	1.10503e+06	1.06415e+06	1.07324e+06	952079	1.00597e+06	1.21539e+06	862728	878068	929444	839617	979476	1.35996e+06	1.32746e+06	1.01806e+06	1.20554e+06	1.31732e+06	683391	819253	408330	920063	1.08109e+06	810641	1.29641e+06	835601	1.17125e+06	1.16138e+06	952338	831237	952900	742710	871554	845262	726410
O08759	yes		UBE3A_MOUSE Ubiquitin-protein ligase E3A OS=Mus musculus GN=Ube3a PE=2 SV=1	1	2	176.947	0.962006	0.68243		1.20413	0.438055		0.928903	0.371781		79227.8	68283.1	57544	54824.5	51188.9	62608	42874.4	74201.8	64322.4	65864.5	56732.2	64085.9	54357	69251.9	66878.3	41756.1	35357.9	53882.7	59414.7	114902	73005	108529	34397.1	5264.88	50776.5	65893.8	46222.8	68241.8	78620.2	64346.7	57605.9	70333.6	66916.1	78098.3
O08788	yes		DCTN1_MOUSE Dynactin subunit 1 OS=Mus musculus GN=Dctn1 PE=1 SV=3	9	9	891.795	1.15568	0.137284		0.791008	0.0169311		0.871333	0.0587621		1.72e+06	1.46361e+06	1.38326e+06	1.45492e+06	1.22574e+06	1.35327e+06	1.44437e+06	957384	1.16537e+06	1.24172e+06	1.10987e+06	1.43691e+06	1.92006e+06	1.68267e+06	1.40311e+06	1.18446e+06	1.47579e+06	814185	1.0131e+06	870795	1.051e+06	1.0397e+06	1.07418e+06	1.679e+06	954613	1.43105e+06	1.34736e+06	1.03514e+06	1.0716e+06	1.085e+06	960880	1.01229e+06	1.17055e+06	979791
O08795	yes		GLU2B_MOUSE Glucosidase 2 subunit beta OS=Mus musculus GN=Prkcsh PE=1 SV=1	2	2	198.018	1.01683	0.805518		0.98778	0.81103		0.823348	0.0818627		351849	241828	361771	263232	228078	248227	152039	176551	251932	226132	213440	252757	336179	231614	211818	222532	176710	221714	150315	299093	218817	396205	136553	158598	202666	232274	141961	261775	260466	176405	202172	173697	174978	317133
O08808	yes		DIAP1_MOUSE Protein diaphanous homolog 1 OS=Mus musculus GN=Diaph1 PE=1 SV=1	1	1	89.6548	0.909393	0.73446		1.0308	0.607737		0.955778	0.788786		244068	162168	159448	177233	142487	132873	157003	360853	133895	135596	116150	129337	208208	168596	141223	147023	191676	158978	148542	204201	157760	219365	103062	147437	195860	159292	179374	140367	165033	159192	123841	160963	129493	339857
O08917	yes		FLOT1_MOUSE Flotillin-1 OS=Mus musculus GN=Flot1 PE=1 SV=1	8	8	792.496	0.975126	0.803594		0.825596	0.110802		0.84373	0.0718235		2.0195e+06	1.73175e+06	1.00063e+06	1.53727e+06	1.27623e+06	1.58139e+06	1.44531e+06	953338	1.30415e+06	1.56378e+06	1.27858e+06	1.47944e+06	1.69052e+06	1.6557e+06	1.29482e+06	834811	1.68604e+06	1.1516e+06	1.13208e+06	869086	1.15044e+06	1.07723e+06	1.20581e+06	1.69775e+06	1.12565e+06	1.50298e+06	1.20351e+06	1.09506e+06	897013	1.16345e+06	1.18162e+06	910727	1.47048e+06	989305
O08919	yes		NUMBL_MOUSE Numb-like protein OS=Mus musculus GN=Numbl PE=1 SV=3	2	2	197.627	0.88599	0.337056		1.15103	0.174755		0.993499	0.948097		83361.8	85739.5	41070.7	79249.9	66276.7	66082.6	83591.7	85131.6	90041.3	71414.7	66118	72428	58650.3	74731.5	76234.7	47414.2	77136.8	90422.2	74333.7	77986.8	78474.2	115262	46019	68198.7	79800.5	66956.1	99741.2	58905.9	71356.6	75318.1	100172	75560	69445.9	75173.8
O08967	yes	O08967;Q9QX11;P63034	CYH3_MOUSE Cytohesin-3 OS=Mus musculus GN=Cyth3 PE=1 SV=1	1	1	97.8014	0.953634	0.945642		0.649112	0.0298369		0.812374	0.134357		126490	98845.3	56620.4	84041.8	57888.3	88430.4	89552.6	37842.3	69932.5	78277.8	72240	92397.4	66025.2	67814.3	69096.1	77521.1	74387.8	48286.6	68619.9	19637	61064.4	32553.9	54370.1	101087	57016.3	105982	68992.3	61681.7	49604	54628	65465.5	32450.9	71696.3	39323.2
O08989	yes		RASM_MOUSE Ras-related protein M-Ras OS=Mus musculus GN=Mras PE=1 SV=1	1	1	100	0.917796	0.762726		0.79267	0.204133		1.06514	0.608139		428496	368318	158886	295614	444004	343545	352591	279235	507496	556870	364046	429636	317720	372411	306780	283515	408136	325086	354627	110197	341771	232494	507796	447187	496187	392023	282742	291174	296721	472955	572931	271486	490560	241263
O08997	yes		ATOX1_MOUSE Copper transport protein ATOX1 OS=Mus musculus GN=Atox1 PE=2 SV=1	2	2	299.739	1.50054	0.00047252	q<0.01	1.27761	0.0641359		1.08292	0.589463		1.20057e+06	1.01104e+06	1.10864e+06	1.10029e+06	941719	853334	1.16539e+06	1.2836e+06	922346	814966	768161	1.36541e+06	1.83356e+06	1.71314e+06	1.47287e+06	1.23371e+06	1.35502e+06	925540	996000	1.39639e+06	1.07202e+06	2.03917e+06	741740	939528	788330	961987	1.38687e+06	1.41682e+06	1.74236e+06	1.10366e+06	760496	1.22645e+06	801759	1.32598e+06
O09053	no		WRN_MOUSE Werner syndrome ATP-dependent helicase homolog OS=Mus musculus GN=Wrn PE=1 SV=3	1	1	91.8711	1.20388	0.377016		0.541837	0.0213207		0.629417	0.0148611		557178	538284	615517	542799	530098	455522	340502	129627	397807	447941	391414	287142	736943	643026	489290	550510	380043	279333	409873	57393.5	267425	67914.1	277972	459611	287458	493779	241832	251357	160434	271730	317089	122444	373154	139717
O09061	yes		PSB1_MOUSE Proteasome subunit beta type-1 OS=Mus musculus GN=Psmb1 PE=1 SV=1	5	5	597.605	1.15729	0.0561311		1.00026	0.794587		0.969251	0.541192		2.0287e+06	1.80529e+06	1.61673e+06	1.8457e+06	1.43737e+06	1.69603e+06	1.98794e+06	1.69388e+06	1.5837e+06	1.48304e+06	1.50028e+06	1.89629e+06	2.26167e+06	2.21902e+06	1.89672e+06	1.55207e+06	2.09311e+06	1.31511e+06	1.50456e+06	1.30112e+06	1.4903e+06	2.48678e+06	1.10021e+06	2.01737e+06	1.24724e+06	1.89896e+06	2.13415e+06	1.70913e+06	1.83144e+06	1.55492e+06	1.25312e+06	1.69779e+06	1.42015e+06	1.88568e+06
O09111	yes		NDUBB_MOUSE NADH dehydrogenase [ubiquinone] 1 beta subcomplex subunit 11, mitochondrial OS=Mus musculus GN=Ndufb11 PE=1 SV=2	4	4	399.905	1.06357	0.451481		0.881186	0.240107		1.02244	0.813864		876887	943553	1.09693e+06	853811	1.12198e+06	897134	704233	651290	992625	1.14728e+06	723991	798230	1.03737e+06	1.07683e+06	943151	983532	939891	916229	923393	521435	945056	565135	1.16951e+06	891266	936325	886613	639239	807099	735547	1.12893e+06	1.16956e+06	788639	1.18674e+06	825219
O09131	yes	O09131;Q8K2Q2	GSTO1_MOUSE Glutathione S-transferase omega-1 OS=Mus musculus GN=Gsto1 PE=2 SV=2	2	2	199.84	2.03404	0.000191155	q<0.01	0.992692	0.915667		0.884189	0.178915		256524	217176	162818	221356	162260	169818	170082	161918	134682	156683	125670	320947	514221	391600	361002	204945	192994	126308	133599	206388	154363	236247	112620	174991	106948	184904	180259	163271	182203	164132	122735	147036	152725	178463
O35082	no		KLOT_MOUSE Klotho OS=Mus musculus GN=Kl PE=1 SV=2	1	1	89.0161	0.95388	0.842047		0.638542	0.0287657		0.797764	0.101031		461031	439995	247772	367419	303233	501923	350033	211277	480388	516099	380131	451095	366017	390213	394938	244492	317709	290776	241912	61728.3	421975	149395	536154	111110	242269	390958	264065	380505	237247	275867	453022	192554	446490	176578
O35098	yes		DPYL4_MOUSE Dihydropyrimidinase-related protein 4 OS=Mus musculus GN=Dpysl4 PE=1 SV=1	8	12	1395.59	1.41112	0.0013976	q<0.05	0.857603	0.122133		0.837743	0.0259075		3.54789e+06	3.00563e+06	2.7429e+06	3.26956e+06	2.24122e+06	2.33701e+06	2.38325e+06	2.11985e+06	2.13648e+06	2.16997e+06	2.06657e+06	3.41369e+06	3.32633e+06	3.53806e+06	3.55648e+06	4.13821e+06	2.56713e+06	1.9302e+06	2.00193e+06	1.96708e+06	2.11649e+06	2.52461e+06	1.72628e+06	2.80372e+06	1.69237e+06	2.41072e+06	2.40768e+06	1.99986e+06	2.23451e+06	2.17445e+06	1.822e+06	1.95914e+06	2.17078e+06	2.20629e+06
O35127	yes		C10_MOUSE Protein C10 OS=Mus musculus GN=Grcc10 PE=2 SV=1	2	2	299.328	1.06198	0.701146		1.42712	0.0194167		1.16434	0.306433		363735	278245	247802	304895	236030	258388	352903	425909	295094	238820	249144	346581	380306	363921	291162	187337	402977	298558	311255	487423	334713	695712	205100	306215	236440	294279	483592	386624	467963	348132	202295	451517	254084	493096
O35129	yes		PHB2_MOUSE Prohibitin-2 OS=Mus musculus GN=Phb2 PE=1 SV=1	9	12	1486.25	1.04699	0.523796		1.23555	0.0627621		1.06237	0.59738		8.62475e+06	7.36304e+06	7.15146e+06	7.47925e+06	5.95405e+06	6.87955e+06	8.09109e+06	9.93187e+06	7.32508e+06	7.07318e+06	6.38472e+06	7.4098e+06	9.1353e+06	8.63494e+06	7.3026e+06	6.66448e+06	9.25918e+06	7.07373e+06	7.3498e+06	1.04172e+07	7.56074e+06	1.37763e+07	5.52889e+06	8.39211e+06	5.42413e+06	7.40938e+06	1.00532e+07	8.32553e+06	9.85642e+06	8.16092e+06	5.91364e+06	9.17013e+06	6.40021e+06	1.06979e+07
O35136	yes		NCAM2_MOUSE Neural cell adhesion molecule 2 OS=Mus musculus GN=Ncam2 PE=1 SV=1	7	9	878.62	0.930857	0.551716		0.713491	0.0333243		0.868833	0.182771		2.34576e+06	1.98845e+06	1.20331e+06	1.95158e+06	1.67314e+06	2.12104e+06	1.81836e+06	1.05111e+06	1.86882e+06	2.21708e+06	1.88653e+06	1.60297e+06	2.32818e+06	2.05452e+06	1.62316e+06	906462	1.90856e+06	1.43896e+06	1.48154e+06	595127	1.50601e+06	902049	1.71686e+06	2.40782e+06	1.37872e+06	2.08477e+06	1.40987e+06	1.52525e+06	1.14228e+06	1.45526e+06	1.76255e+06	1.08733e+06	2.00497e+06	1.09929e+06
O35161	no		CELR1_MOUSE Cadherin EGF LAG seven-pass G-type receptor 1 OS=Mus musculus GN=Celsr1 PE=2 SV=3	1	1	98.361	1.60178	0.0654742		0.457766	0.00620401	q<0.05	0.554201	0.0061293	q<0.11	452626	470910	677008	510325	342379	363701	275046	118319	286603	301963	262657	355563	467209	479779	578094	1.0765e+06	300987	191449	270757	66173	119415	65346.3	213029	442077	188256	310836	186753	175303	103399	163609	212231	95027.5	291419	73595.2
O35205	no		GRAK_MOUSE Granzyme K OS=Mus musculus GN=Gzmk PE=2 SV=1	1	1	99.0708	1.16168	0.394406		0.480314	0.00205644	q<0.05	0.663719	0.017821		129400	116400	49589.3	113621	57596.2	103948	84674.2	51368.7	80649.8	79314.6	96599.9	126799	118156	109400	99356.6	54872	78042.6	33667.7	37683.3	14139.4	54269.1	34536.4	53917.4	118150	21750.5	94543.8	64558.7	50695.9	56186.4	40834.5	77083.2	20842.1	65514.5	33306.5
O35215	yes		DOPD_MOUSE D-dopachrome decarboxylase OS=Mus musculus GN=Ddt PE=1 SV=3	4	5	599.66	1.45823	0.0172772		1.15175	0.271422		0.928663	0.49545		3.28861e+06	2.93644e+06	4.97555e+06	3.15414e+06	2.89125e+06	2.45468e+06	3.37318e+06	3.17242e+06	2.58786e+06	2.01918e+06	2.07213e+06	2.67062e+06	5.35853e+06	4.35549e+06	4.20015e+06	5.23927e+06	4.1333e+06	2.62714e+06	2.78244e+06	3.43084e+06	2.84029e+06	4.87073e+06	1.87148e+06	3.00266e+06	2.24424e+06	2.66716e+06	4.25026e+06	2.97108e+06	3.08018e+06	2.61267e+06	1.90945e+06	3.34451e+06	2.16032e+06	3.24233e+06
O35227	no		ADAM7_MOUSE Disintegrin and metalloproteinase domain-containing protein 7 OS=Mus musculus GN=Adam7 PE=2 SV=1	1	1	97.1922	1.21109	0.0646056		0.96367	0.559593		1.04039	0.97898		224112	161094	204260	235537	164932	239576	313485	213550	237503	186439	219636	212136	335771	259312	267799	246237	320291	166804	237172	105095	168480	263754	138111	377863	199464	275967	375612	234214	212726	152640	143277	232839	193593	187758
O35250	yes		EXOC7_MOUSE Exocyst complex component 7 OS=Mus musculus GN=Exoc7 PE=1 SV=2	1	1	97.8524	0.327318	0.0340253		1.18987	0.895471		1.28284	0.900956		13744	22268.4	14769.7	6431.04	30613	4562.94	11141.2	29912.6	29745.7	46767	4370.17	4137.31	7281.69	3673.47	6919.46	9875.69	4925.75	22411.3	25822.8	47138.6	35422.4	3381.05	2007.83	2180.03	28401	7105.23	4896.71	17368.8	59418.5	32105.1	42671.1	24855.8	42372.1	36558.3
O35286	yes		DHX15_MOUSE Putative pre-mRNA-splicing factor ATP-dependent RNA helicase DHX15 OS=Mus musculus GN=Dhx15 PE=2 SV=2	3	3	299.405	1.91258	0.00612521		0.55065	0.0115003	q<0.05	0.738166	0.0590889		191475	140655	194927	130956	81258.4	122802	111682	50571.2	95930	120541	97453.9	148666	231533	170397	230642	382179	106061	71627.4	67649.4	24101.5	80597.2	51912.6	91942.1	145580	73595	133578	96405.9	93334.5	90815.1	71658	78215.6	52167.4	88572.5	61790.9
O35295	yes	O35295;Q8R4E6	PURB_MOUSE Transcriptional activator protein Pur-beta OS=Mus musculus GN=Purb PE=1 SV=3	3	10	971.823	0.881761	0.301761		1.20068	0.145889		1.0715	0.672498		783105	591884	456914	494228	384413	513228	505647	755559	541178	522223	447176	552139	455241	429677	451038	514924	548290	553585	537401	747382	548833	991093	398063	272570	494838	572131	689811	625630	857470	671122	471235	656313	515444	783628
O35326	yes		SRSF5_MOUSE Serine/arginine-rich splicing factor 5 OS=Mus musculus GN=Srsf5 PE=1 SV=1	1	1	100	1.54586	0.000909553	q<0.05	0.953544	0.51462		0.893268	0.18607		240804	216769	256921	215633	184711	245101	190912	239417	241177	241769	158690	344327	283675	245134	357904	477768	207982	169956	177684	173573	225455	310219	100496	169073	179118	174285	211561	294389	225628	200992	103731	229683	212676	268194
O35343	yes		IMA4_MOUSE Importin subunit alpha-4 OS=Mus musculus GN=Kpna4 PE=2 SV=1	1	1	200	1.28454	0.118499		0.789789	0.166252		0.826989	0.155656		125062	100055	92228.1	85050.2	63280.1	85216.7	112552	58043.6	75300.2	54451.3	45354.3	79966.2	148931	99338.5	111074	84196.2	116564	47263.7	67204.1	21050.6	60079.5	74085.3	34364.8	142873	40966.9	103233	103036	69203.6	52893.6	34171.6	35772	63879.2	64540.6	63944.5
O35345	yes	O35345;Q60960	IMA7_MOUSE Importin subunit alpha-7 OS=Mus musculus GN=Kpna6 PE=1 SV=2	1	1	100	1.09348	0.517883		0.655981	0.0371193		0.718595	0.0223445		144324	146618	109123	122326	99014.5	117838	139273	56732.6	91721	111076	96474.5	111149	164135	138902	115047	84367.8	135801	68683.3	96107	13714.4	75516.3	51898.7	78691.2	181091	57099.2	144426	100108	80638.1	40104.5	33464.8	65500.1	49397.6	88106.3	49140.9
O35381	yes	O35381;Q64G17	AN32A_MOUSE Acidic leucine-rich nuclear phosphoprotein 32 family member A OS=Mus musculus GN=Anp32a PE=1 SV=1	5	6	691.279	1.23342	0.0454942		1.04267	0.682768		0.9843	0.844603		3.2126e+06	2.69698e+06	3.20613e+06	2.74017e+06	2.02653e+06	2.32891e+06	2.72219e+06	2.44415e+06	2.25243e+06	2.14981e+06	1.98304e+06	2.6715e+06	2.97715e+06	2.6898e+06	2.97e+06	4.25677e+06	3.16747e+06	2.17441e+06	2.12227e+06	2.50044e+06	2.39189e+06	3.43311e+06	1.84341e+06	2.78407e+06	2.29611e+06	2.55717e+06	3.06583e+06	2.73501e+06	2.85475e+06	2.28106e+06	1.93779e+06	2.56162e+06	2.30543e+06	2.58907e+06
O35387	yes		HAX1_MOUSE HCLS1-associated protein X-1 OS=Mus musculus GN=Hax1 PE=1 SV=1	1	1	100	0.989796	0.977675		1.40267	0.17802		1.28977	0.312483		14873.8	18108	18229.4	18050.8	11624.3	15750.2	34367.5	24236.4	16200	9194.82	15888.4	12306.5	25655.3	21658	17778.5	11019	38820.6	14253	20784.2	13739.1	18872.2	43889.2	11799.6	25342.1	24022	24837.5	53980.7	24982	17590.9	10085.5	11826.6	31818.7	11393.7	28833.5
O35405	yes		PLD3_MOUSE Phospholipase D3 OS=Mus musculus GN=Pld3 PE=2 SV=1	2	2	199.514	0.831827	0.267562		0.947367	0.802846		1.00212	0.791249		807413	677466	278358	492621	521261	681917	639305	476393	647374	729226	536422	635664	540835	526353	504744	245443	707080	516107	621932	407024	544544	555832	529375	720363	595262	668297	615778	486586	416589	663516	578089	644839	644813	529063
O35423	no		SPYA_MOUSE Serine--pyruvate aminotransferase, mitochondrial OS=Mus musculus GN=Agxt PE=1 SV=2	1	1	91.8711	1.02685	0.896371		1.0006	0.919418		0.677526	0.10186		99960.8	65058	135801	100127	59166.7	108721	60800.5	120441	126480	61555.2	123376	101772	59849.2	74655.3	109022	150150	58588	78021	99571	103050	108766	131342	25074.8	39203.9	71445.5	84534.9	76021	99199.5	100190	34288.4	866.388	87586.5	65877.8	100278
O35449	yes		PRRT1_MOUSE Proline-rich transmembrane protein 1 OS=Mus musculus GN=Prrt1 PE=2 SV=1	1	1	99.1077	1.42916	0.162429		0.629741	0.0857959		0.749674	0.158627		135285	174256	54535.9	203427	67694.1	87967.5	90483.4	45077.4	57756.4	75105.9	85122.9	246910	109152	150369	124911	68109.1	113160	49138.3	71867.4	20817.5	77007.3	37853.7	109528	180885	59663.2	94353.4	58446	46280.8	47619	91399.1	43620.7	49668.5	67571.4	31526.9
O35465	yes		FKBP8_MOUSE Peptidyl-prolyl cis-trans isomerase FKBP8 OS=Mus musculus GN=Fkbp8 PE=1 SV=2	1	1	100	1.25643	0.0963981		0.750022	0.0867136		0.787255	0.0719245		123232	100847	105887	116235	103756	118115	103330	40777.3	123672	107586	104931	128926	151708	139361	120130	115716	108203	81991.6	91747.3	57187.5	87898.7	42772.3	87344.4	121749	79022.7	146091	87491.8	64557.3	49852	72453.6	84353.5	47349.1	94689.8	51291.5
O35492	no		CLK3_MOUSE Dual specificity protein kinase CLK3 OS=Mus musculus GN=Clk3 PE=1 SV=2	1	2	195.722	0.945657	0.902403		1.42413	0.284381		0.935271	0.864566		112632	96724.9	169618	89925.7	178238	52926.9	66826.2	127720	71690.1	59698.6	48561.3	80163.5	98003.1	100485	73688.2	109554	95242.8	68763.8	85387.5	280626	76729.8	227967	54439.8	87635.1	83896.5	72838.1	61157.7	80764.5	97618.7	107538	70575	181635	72276.6	125997
O35495	yes		CDK14_MOUSE Cyclin-dependent kinase 14 OS=Mus musculus GN=Cdk14 PE=2 SV=2	1	2	196.455	1.05167	0.574981		0.723578	0.0133248		0.911061	0.331871		140471	111221	81629	90748.2	77913.5	96335.4	139101	92992.5	65992.1	82335.9	91305.5	91213	121478	98481	116012	84331.7	89242.5	66704.1	55543.5	58354.8	67742.6	84737.3	56483.2	158231	76560.8	96088.5	135925	102219	79705.3	49010.4	70462	73754.5	87940.3	77121.2
O35526	yes		STX1A_MOUSE Syntaxin-1A OS=Mus musculus GN=Stx1a PE=1 SV=3	10	11	1787.04	0.544353	0.0428127		0.70743	0.181091		0.888044	0.649084		1.0572e+07	8.83911e+06	2.27368e+06	7.56661e+06	6.40013e+06	1.15094e+07	8.94653e+06	4.49453e+06	1.083e+07	1.25635e+07	1.0539e+07	7.80644e+06	4.75287e+06	4.34896e+06	4.53685e+06	1.94586e+06	8.18003e+06	7.67906e+06	8.40013e+06	1.88491e+06	7.43553e+06	2.89844e+06	8.66511e+06	1.21561e+07	8.26835e+06	1.0182e+07	6.25489e+06	6.26676e+06	4.71954e+06	7.75277e+06	8.89516e+06	3.92065e+06	1.02292e+07	4.2721e+06
O35544	no		EAA4_MOUSE Excitatory amino acid transporter 4 OS=Mus musculus GN=Slc1a6 PE=2 SV=1	2	4	399.428	2.63427	0.13668		0.569803	0.779217		0.429623	0.516342		69942.9	70942.6	903033	62647.2	49620.8	66520.5	40417	49878.5	42449.6	22717.2	33537.3	82206.9	90772.1	42347.5	233173	1.24187e+06	60010.9	52202.7	90550.9	81068.2	103113	51814.2	29401	44372.6	43508.2	79183.5	52736.9	57089.8	30856.8	75560.2	72098.9	91963.1	50845.2	34022.1
O35551	yes		RABE1_MOUSE Rab GTPase-binding effector protein 1 OS=Mus musculus GN=Rabep1 PE=1 SV=2	1	1	99.5949	0.541853	0.00979496		0.923319	0.711724		0.909813	0.556485		63117.5	67360.1	21457.2	75046.9	48054.8	74197.2	56878.3	45480.1	73082.6	72512.8	59535	64939.9	15187.8	36220.5	26257.9	19142.4	71800.5	57508.6	68579.7	33590.6	40396.1	58868.5	63452	43663.1	68503.5	67184.9	45224.4	53695.6	35768.3	43535.3	69123.2	37400.8	82253.1	42007.9
O35593	yes		PSDE_MOUSE 26S proteasome non-ATPase regulatory subunit 14 OS=Mus musculus GN=Psmd14 PE=1 SV=2	1	1	99.7607	1.19524	0.059676		1.03598	0.695009		0.942767	0.388781		305376	233089	321998	237081	237576	261639	201972	251367	235662	227984	198256	239301	308417	356680	327659	241352	276418	215358	220791	225086	253640	341207	165643	311821	182327	206119	283087	273375	292457	190286	229873	143449	215413	295370
O35602	no		RX_MOUSE Retinal homeobox protein Rx OS=Mus musculus GN=Rax PE=2 SV=2	1	1	97.8728	0.912246	0.383606		1.13941	0.205628		1.01424	0.934016		404316	342148	305576	282140	303976	261435	240902	390019	270776	308031	224540	304096	284480	301590	239232	253011	285538	304665	273402	441848	341646	424879	266134	213067	247920	213654	303002	287241	374915	391812	291170	377321	317820	404678
O35621	yes		PMM1_MOUSE Phosphomannomutase 1 OS=Mus musculus GN=Pmm1 PE=1 SV=1	1	1	99.831	1.13262	0.442854		0.928863	0.477728		1.04932	0.871879		71546.9	46221.4	35429.2	70723.6	54507.4	74204.2	62041.5	59783	55151.5	46721.2	69494.4	69273.5	72208.6	83627.5	70825	36554.7	78089.3	53997.5	39771.5	36586.1	40958.1	77806.1	56583.7	76421.5	46369.9	70659.8	60486.2	45800.5	48433.9	65957.8	124388	34007.6	54253.3	55923.3
O35633	yes		VIAAT_MOUSE Vesicular inhibitory amino acid transporter OS=Mus musculus GN=Slc32a1 PE=1 SV=3	4	4	395.128	1.35403	0.177076		0.602297	0.0459312		0.677631	0.0408926		844565	988367	1.14865e+06	932676	1.07015e+06	786644	631496	221667	778325	640897	584916	615859	1.51877e+06	1.27409e+06	1.08271e+06	819037	668640	532058	801558	140757	536957	154669	700257	750748	407521	953875	395453	570131	379224	454691	465330	285438	762559	253145
O35639	yes		ANXA3_MOUSE Annexin A3 OS=Mus musculus GN=Anxa3 PE=1 SV=4	1	2	192.202	5.91676	3.04e-06	q<0.01	1.42146	0.112847		1.2573	0.270002		23468.9	26518.8	24339.6	21121.5	26519.8	19496.7	34611.3	48051.4	22635	21732.6	14478.7	208451	243709	138726	119668	50487.2	44789.8	21739.4	19969	34210.7	31757.7	66935.2	14358.2	46663.7	19843.5	30058.5	42146.6	36589.6	54219.8	27691.3	12955.9	40264.7	23965.6	39370
O35643	yes		AP1B1_MOUSE AP-1 complex subunit beta-1 OS=Mus musculus GN=Ap1b1 PE=1 SV=2	5	23	2566.82	1.21433	0.101639		0.733265	0.0178919		0.802625	0.0301671		2.17691e+06	1.83419e+06	1.66909e+06	1.79719e+06	1.43786e+06	1.75455e+06	1.49084e+06	889173	1.43671e+06	1.51513e+06	1.30752e+06	1.56453e+06	2.3933e+06	2.06421e+06	1.8989e+06	1.63319e+06	1.59403e+06	1.07992e+06	1.27867e+06	893171	1.18182e+06	895407	1.33409e+06	1.84698e+06	1.11511e+06	1.69266e+06	1.26695e+06	1.12199e+06	939274	1.15097e+06	1.28692e+06	893288	1.48688e+06	1.02062e+06
O35658	yes		C1QBP_MOUSE Complement component 1 Q subcomponent-binding protein, mitochondrial OS=Mus musculus GN=C1qbp PE=1 SV=1	3	4	392.28	1.08995	0.265561		1.38317	0.0179526		1.14423	0.326955		2.49453e+06	2.39422e+06	2.45827e+06	2.30279e+06	2.05456e+06	2.04769e+06	2.58096e+06	3.55277e+06	2.20211e+06	2.04499e+06	1.80815e+06	2.26165e+06	2.72122e+06	2.84456e+06	2.54459e+06	2.48001e+06	3.03275e+06	2.60377e+06	2.55466e+06	3.52458e+06	2.49776e+06	5.35788e+06	1.78223e+06	1.87363e+06	2.23356e+06	2.19196e+06	3.25815e+06	2.94659e+06	3.5893e+06	3.32806e+06	1.80454e+06	3.50669e+06	1.87308e+06	3.99309e+06
O35678	yes		MGLL_MOUSE Monoglyceride lipase OS=Mus musculus GN=Mgll PE=1 SV=1	1	1	100	0.720253	0.0888847		0.650658	0.0364461		0.875524	0.325814		389643	274508	130729	309090	222114	357612	329929	200102	344554	395419	310163	217630	251002	247319	198197	154400	285730	186839	228722	63379.9	233854	159834	278888	493220	236419	322981	281454	210277	157513	213848	249699	180270	317494	175309
O35681	no		SYT3_MOUSE Synaptotagmin-3 OS=Mus musculus GN=Syt3 PE=1 SV=2	1	1	91.8711	0.949054	0.892602		0.440025	0.0133847		0.589649	0.00784615	q<0.11	619183	583238	329087	165791	284254	376553	369678	149961	379340	357661	298526	371303	445352	329735	389316	152434	90341.9	218838	265635	52812.8	304285	7324.87	274852	257531	135960	225523	270410	279837	111555	105180	280721	164830	291569	119256
O35682	yes		MYADM_MOUSE Myeloid-associated differentiation marker OS=Mus musculus GN=Myadm PE=2 SV=2	1	1	100	0.95801	0.90303		0.505834	0.0245042		0.6282	0.0284183		397816	360030	251315	449548	321724	351210	173925	81623.4	259342	322803	266433	251326	320658	343899	263281	229881	233582	187032	208560	16642.8	193318	53644.9	245900	266725	175004	274560	110638	114286	94315.4	284147	226102	64478.6	286558	74785.5
O35683	yes		NDUA1_MOUSE NADH dehydrogenase [ubiquinone] 1 alpha subcomplex subunit 1 OS=Mus musculus GN=Ndufa1 PE=2 SV=1	2	2	199.845	1.1436	0.0858519		0.882066	0.106741		0.96652	0.483322		951699	836037	939791	803495	674396	784456	844383	720046	741558	741101	677774	697759	1.07912e+06	960412	911127	881674	882054	657845	608641	491039	685757	867557	573207	1.39365e+06	592132	829261	821761	754071	730916	728474	645976	697542	699088	722619
O35685	yes		NUDC_MOUSE Nuclear migration protein nudC OS=Mus musculus GN=Nudc PE=1 SV=1	6	6	696.455	0.878365	0.5049		1.78028	0.00510412	q<0.05	1.26016	0.235974		984923	892145	792050	787971	662652	778431	1.34528e+06	1.7099e+06	959101	707624	679723	784591	987319	958807	666083	715466	1.79614e+06	1.01364e+06	1.18388e+06	2.01831e+06	1.16342e+06	2.82632e+06	545832	878499	800337	930113	1.83617e+06	1.39262e+06	1.74858e+06	1.17484e+06	612788	1.60067e+06	778638	1.86029e+06
O35737	yes		HNRH1_MOUSE Heterogeneous nuclear ribonucleoprotein H OS=Mus musculus GN=Hnrnph1 PE=1 SV=3	3	9	1297.55	1.21225	0.14848		0.981354	0.756028		0.951788	0.487305		1.00042e+06	879385	1.25788e+06	988998	791555	909400	834012	845495	758051	726619	722164	771567	986541	922088	1.01281e+06	1.65962e+06	1.05671e+06	711461	688283	762909	750893	1.22948e+06	614620	774253	637962	944401	988265	914272	1.08994e+06	880226	679532	870954	742982	948749
O35841	yes		API5_MOUSE Apoptosis inhibitor 5 OS=Mus musculus GN=Api5 PE=2 SV=2	2	2	199.929	1.58486	0.0500819		0.605223	0.0237143		0.752198	0.0859878		200881	206447	318987	174304	142569	162191	165521	64828	184365	113557	138673	194652	234009	185138	244396	490610	166817	85431.5	121753	66879.5	102016	75197.8	107564	244591	121046	185101	124441	119943	91536.2	98736.3	121847	84241.5	132735	104610
O35857	yes		TIM44_MOUSE Mitochondrial import inner membrane translocase subunit TIM44 OS=Mus musculus GN=Timm44 PE=2 SV=2	1	1	99.8809	1.32299	0.0215789		0.837901	0.150334		0.881348	0.206893		87546.3	75096.3	95722.5	64062.4	71884.6	73265	79787.9	66267.6	66628.1	48368.9	47547.9	71301.2	108115	107592	83381.6	96370.8	93439	43784.6	48611.8	34452.7	63326.4	71127.2	27485.6	105569	43037.5	79868.8	99665.8	73895.5	58872	48329.6	40535.1	58148.2	50914.8	59949.4
O35864	yes		CSN5_MOUSE COP9 signalosome complex subunit 5 OS=Mus musculus GN=Cops5 PE=1 SV=3	2	2	198.571	0.957166	0.597685		0.89703	0.149243		0.911461	0.131926		441379	419192	289797	359559	305550	366459	313964	300968	374348	400928	317525	375605	367053	368947	309709	270987	307401	305102	310689	284731	299189	396060	313234	269151	280724	349738	281135	289435	339962	425512	373296	289022	329612	326759
O35874	yes		SATT_MOUSE Neutral amino acid transporter A OS=Mus musculus GN=Slc1a4 PE=1 SV=1	1	2	199.783	1.64899	0.020098		0.543647	0.0225682		0.692162	0.0466443		315722	239827	201853	209337	201565	221954	161612	56842.1	185449	188162	150653	279387	423030	353147	316351	226836	179526	129485	131269	28709.4	137465	26046.9	150839	216124	87710.7	222682	99792.1	140779	96465.2	136155	146141	56069.4	185338	72482
O35887	yes		CALU_MOUSE Calumenin OS=Mus musculus GN=Calu PE=1 SV=1	4	4	387.16	1.54807	0.000416415	q<0.01	1.77374	0.00424108	q<0.05	1.22134	0.306015		233351	212204	202846	209882	184349	178192	219370	328890	185569	167055	158331	323580	369661	342361	305760	263025	293036	223190	259602	581421	258111	590566	125696	194304	199692	183609	323128	273353	413298	323988	124869	314177	175031	386721
O35927	yes		CTND2_MOUSE Catenin delta-2 OS=Mus musculus GN=Ctnnd2 PE=1 SV=1	5	5	477.959	1.15035	0.241304		0.760054	0.0174004		0.833678	0.0302348		656496	572169	811309	547722	484631	591022	498475	373559	564576	532662	506092	623893	534519	610176	519612	921637	506196	465858	517643	341520	418709	295029	564244	418004	507884	617534	423451	418546	407861	433417	529812	357688	540029	364487
O35954	yes		PITM1_MOUSE Membrane-associated phosphatidylinositol transfer protein 1 OS=Mus musculus GN=Pitpnm1 PE=1 SV=1	2	2	196.389	1.26182	0.147398		0.785909	0.119561		0.687438	0.00520141	q<0.11	138120	114513	137528	128409	101575	145879	126806	53994.7	108660	144820	119604	94188.8	152544	171075	139386	199849	115208	92633.9	89755.2	143765	79195.2	45257.9	85282.2	103679	84726	124877	85124.5	60239.5	62803.3	60962.1	85023	44863.1	128524	63740.2
O35961	no		SMR2E_MOUSE Submaxillary gland androgen-regulated protein 2, isoform epsilon OS=Mus musculus GN=Smr2 PE=2 SV=1	1	1	98.358	0.807801	0.451539		1.41835	0.273406		1.15248	0.932956		37013.4	34463	17488.1	23754	21688.5	18940.6	10759.4	31249.7	35278	60342.4	22057	17197.9	13152.3	17893.4	35118.5	31578.5	11013.5	58687.5	32414.1	61311.5	49227	29523	34850.3	15483.1	21965.2	12487.8	4260.28	31196.7	30670.1	90569.6	40847.4	12774.6	58455.4	40002.9
O54734	yes		OST48_MOUSE Dolichyl-diphosphooligosaccharide--protein glycosyltransferase 48 kDa subunit OS=Mus musculus GN=Ddost PE=1 SV=2	2	2	197.854	1.56002	0.0147643		0.643722	0.0410935		0.734836	0.0606344		183882	132204	115680	142068	98564.2	94066.3	91585.7	39859.6	100400	103569	105683	164515	214106	161536	169158	146964	112328	68582.7	81695.4	46027.8	84497.5	30869.2	68176.9	148786	88396.9	123930	83170	62079.2	58107.5	68662.4	71330.9	38554.8	115003	41831.1
O54774	yes		AP3D1_MOUSE AP-3 complex subunit delta-1 OS=Mus musculus GN=Ap3d1 PE=1 SV=1	3	3	295.53	1.53431	0.00743183		0.628276	0.0157742		0.753767	0.0382263		511144	475099	390378	456747	355703	416513	379842	156880	363590	423185	385520	614735	608483	703096	574579	508169	382719	239890	304114	107999	275366	168508	241620	476385	275309	482003	281495	278356	226178	266128	289307	180615	382155	168306
O54785	no		LIMK2_MOUSE LIM domain kinase 2 OS=Mus musculus GN=Limk2 PE=1 SV=2	1	1	95.029	1.23844	0.0403751		0.806062	0.041604		0.867304	0.0664417		225550	239527	248521	241132	198273	219654	193047	171419	189161	175697	202009	212305	244216	228458	235098	376899	258726	178293	168488	94933.9	188359	124197	146543	296362	140860	249538	229794	203127	171863	149732	140620	138610	164164	148706
O54786	yes		DFFA_MOUSE DNA fragmentation factor subunit alpha OS=Mus musculus GN=Dffa PE=1 SV=2	1	1	89.6548	1.24703	0.142821		0.59786	0.014623		0.682515	0.0172235		319121	290670	338371	192971	164827	304259	293681	117875	218876	201940	253593	245672	406249	313612	310991	251759	188365	178961	187648	69044.7	193283	61938.9	138130	322016	106384	250571	250945	205526	113317	83798.9	143104	108599	205906	79179.2
O54829	yes		RGS7_MOUSE Regulator of G-protein signaling 7 OS=Mus musculus GN=Rgs7 PE=1 SV=2	6	8	782.516	0.876116	0.144809		0.959537	0.620644		0.955928	0.502317		1.47475e+06	1.29117e+06	873490	1.15134e+06	906010	1.24521e+06	1.39437e+06	1.25277e+06	1.19927e+06	1.20892e+06	1.09828e+06	1.05475e+06	1.23548e+06	1.08522e+06	981440	858224	1.37126e+06	1.00648e+06	1.13788e+06	860788	1.13347e+06	1.34414e+06	924459	1.39962e+06	932853	1.14674e+06	1.49786e+06	1.00436e+06	1.11417e+06	1.17298e+06	987131	1.17701e+06	1.10018e+06	1.1991e+06
O54833	yes		CSK22_MOUSE Casein kinase II subunit alpha' OS=Mus musculus GN=Csnk2a2 PE=2 SV=1	1	3	287.958	0.911971	0.527881		0.815488	0.133265		0.915839	0.386807		61107	49346.4	26185.9	37994.2	34543.3	48178	36892.4	29769	39993.3	47103.7	38460.3	39266.2	44697.1	36050.8	39666.8	26681.9	43444.1	36301.4	36545.3	18725.3	36648.6	28310.9	32962.1	61156.3	29708.5	42199.7	36295.5	32941	27232.3	38399.9	44821.8	23259.7	43192.9	36997.8
O54863	no		TSSK2_MOUSE Testis-specific serine/threonine-protein kinase 2 OS=Mus musculus GN=Tssk2 PE=1 SV=2	1	1	96.0231	0.84028	0.22086		0.697474	0.0296386		0.906894	0.331543		1.37354e+06	1.27844e+06	703104	1.14565e+06	1.24977e+06	1.26664e+06	1.33941e+06	702791	1.36531e+06	1.37246e+06	1.05054e+06	800835	1.39057e+06	1.04902e+06	960991	705691	1.35219e+06	846576	847355	345049	978156	518433	950269	1.93868e+06	960407	1.41503e+06	1.24493e+06	950277	647869	1.04956e+06	1.11501e+06	708773	1.06094e+06	668935
O54865	yes		GCYB1_MOUSE Guanylate cyclase soluble subunit beta-1 OS=Mus musculus GN=Gucy1b3 PE=2 SV=1	1	1	99.5897	1.0134	0.93466		0.638404	0.0351508		0.918921	0.508752		82038.1	83747.5	27735	103616	62422.9	91849.8	99555.8	46347	81277.7	72973.8	70821.1	58265.6	113956	90237.9	71684.9	44675.5	93992.7	33848.2	49858.8	22660.6	32356.8	53654.2	72702.5	140708	47001.2	91352.5	93339.5	71974.5	43647.5	68699.7	52680.3	21476.8	61545.6	59279.7
O54901	yes		OX2G_MOUSE OX-2 membrane glycoprotein OS=Mus musculus GN=Cd200 PE=1 SV=1	3	3	299.859	1.05442	0.899395		0.749155	0.0980068		0.777929	0.0660577		1.4083e+06	1.20374e+06	699791	1.22581e+06	1.0579e+06	1.20035e+06	949604	467643	893357	969038	960757	1.03464e+06	1.28909e+06	1.41516e+06	1.08856e+06	462069	1.22586e+06	760848	917341	283661	887948	434106	807336	1.36544e+06	699339	1.20948e+06	692879	613830	499553	730773	833215	402724	1.0287e+06	482683
O54946	yes	O54946;Q9QYI8;Q9QYI5	DNJB6_MOUSE DnaJ homolog subfamily B member 6 OS=Mus musculus GN=Dnajb6 PE=1 SV=4	5	5	490.486	0.881048	0.43726		1.61075	0.00860061	q<0.05	1.24944	0.172671		391809	322739	242286	362059	248326	342416	381486	616039	310973	268127	273823	405076	284325	280717	288422	247285	431575	410885	434879	737930	391864	896444	254526	256487	386741	358855	512349	481366	596993	447289	236355	613390	284283	696462
O54983	yes		CRYM_MOUSE Thiomorpholine-carboxylate dehydrogenase OS=Mus musculus GN=Crym PE=1 SV=1	8	11	1290.06	0.819563	0.231453		1.08027	0.520201		0.959598	0.859886		8.67746e+06	7.05818e+06	2.8089e+06	6.41483e+06	4.20624e+06	4.97165e+06	5.10875e+06	6.8716e+06	5.02213e+06	4.53622e+06	4.54382e+06	6.99389e+06	3.48707e+06	6.15777e+06	3.85043e+06	1.94444e+06	5.13799e+06	5.03072e+06	4.3852e+06	6.58497e+06	5.8688e+06	8.47598e+06	4.58194e+06	3.65399e+06	3.59359e+06	4.72073e+06	5.60762e+06	5.25898e+06	6.55932e+06	6.41262e+06	4.82209e+06	5.79702e+06	5.13334e+06	6.89888e+06
O54984	yes		ASNA_MOUSE ATPase Asna1 OS=Mus musculus GN=Asna1 PE=1 SV=2	4	4	399.051	1.15312	0.109512		0.890221	0.143328		0.873045	0.058947		899338	759106	725154	698718	583569	655032	774024	552225	613572	612103	578728	697853	979837	853519	710849	663652	761722	514840	561489	567122	591915	621206	419834	792914	481663	694537	766093	566091	623665	537069	512943	567736	551833	582587
O54991	yes		CNTP1_MOUSE Contactin-associated protein 1 OS=Mus musculus GN=Cntnap1 PE=1 SV=2	6	6	599.087	1.48058	0.0587835		0.536319	0.0102869	q<0.05	0.625564	0.0084316		946964	899985	1.07311e+06	1.12999e+06	890361	694501	655577	291578	549108	551295	610525	657199	1.53542e+06	1.3048e+06	1.13344e+06	950233	690574	362194	611374	169821	411740	180310	366785	887386	451144	721336	577711	402000	284847	407679	439370	251719	618072	251369
O55013	yes		TPPC3_MOUSE Trafficking protein particle complex subunit 3 OS=Mus musculus GN=Trappc3 PE=1 SV=1	1	1	97.7248	1.18484	0.244123		0.61571	0.0289124		0.731193	0.0418485		104615	76550.4	68163.5	80537.8	59473	73819	55705	25305.4	55574.1	66532.2	65037.2	66709.7	103625	78470.3	76479	68575.6	72373.4	42116.3	50661.3	12209.9	51253.6	16990.6	47064.2	80189.7	55020.9	74845.3	48224.2	42905	35583.7	40305.3	47577.3	26017.5	59227.6	26381.6
O55017	yes		CAC1B_MOUSE Voltage-dependent N-type calcium channel subunit alpha-1B OS=Mus musculus GN=Cacna1b PE=1 SV=1	2	2	196.94	0.911089	0.441299		1.11696	0.489362		1.04711	0.75977		277622	195124	228082	200028	218361	150367	136959	241864	206167	218511	164818	184793	195687	228518	176037	141751	137740	211933	169893	323585	275094	245201	217351	102392	225160	149673	158732	226349	265834	219750	235414	273931	238468	243317
O55022	yes		PGRC1_MOUSE Membrane-associated progesterone receptor component 1 OS=Mus musculus GN=Pgrmc1 PE=1 SV=4	3	3	294.428	1.02824	0.830358		1.04518	0.495173		1.01931	0.810922		608339	514134	351062	544810	408513	528933	517426	523114	523580	470017	496476	537182	536668	639718	493012	357658	612669	448998	497715	484276	528466	555672	404159	614471	368738	593538	533143	564004	556747	528066	464180	406735	488538	578408
O55023	yes		IMPA1_MOUSE Inositol monophosphatase 1 OS=Mus musculus GN=Impa1 PE=1 SV=1	10	11	1185.49	1.09885	0.189909		0.979557	0.709852		0.925444	0.199648		2.67223e+06	2.18565e+06	2.34789e+06	2.24177e+06	1.90469e+06	2.08119e+06	2.21319e+06	2.06249e+06	1.89296e+06	1.7632e+06	1.68644e+06	1.93829e+06	2.67708e+06	2.4393e+06	2.17536e+06	2.28381e+06	2.47789e+06	1.77944e+06	1.93728e+06	1.6417e+06	1.74279e+06	2.7375e+06	1.58401e+06	2.05957e+06	1.57636e+06	2.11556e+06	2.42885e+06	1.91771e+06	2.17503e+06	2.07948e+06	1.45683e+06	1.91221e+06	1.79325e+06	2.17356e+06
O55028	yes		BCKD_MOUSE [3-methyl-2-oxobutanoate dehydrogenase [lipoamide]] kinase, mitochondrial OS=Mus musculus GN=Bckdk PE=1 SV=1	1	1	100	1.45196	0.26082		0.81088	0.314845		0.963719	0.43078		7870.17	13252.5	35479.7	19586	13259.8	22309.4	27070.7	10255.4	20797.2	5646.99	9546.42	14069.2	39939.4	8614.63	31083.3	28439.4	33427.7	9643.62	15419.8	3222.19	4703.54	15441.2	7713.58	51473.3	10546.4	25921.9	39770.2	13613.9	7218	4404.98	3810.07	16388	6009.96	7703.85
O55029	yes		COPB2_MOUSE Coatomer subunit beta' OS=Mus musculus GN=Copb2 PE=2 SV=2	1	1	99.8098	1.16805	0.0512378		0.917208	0.238087		0.908276	0.0878614		210083	180049	162239	177393	139138	171578	136980	149254	152344	150796	140383	160533	210204	217591	161929	189617	156062	167101	143662	110611	138855	169350	143779	130075	160072	158017	146887	121823	152172	190157	124394	137115	149598	139945
O55042	yes		SYUA_MOUSE Alpha-synuclein OS=Mus musculus GN=Snca PE=1 SV=2	7	11	1590.35	0.494199	0.0277007		1.92726	0.0106959	q<0.05	1.50866	0.0381417		1.07434e+07	9.6628e+06	2.7149e+06	8.17897e+06	7.07076e+06	8.19743e+06	1.21295e+07	2.35916e+07	1.33199e+07	1.14214e+07	7.77295e+06	9.93039e+06	3.89125e+06	6.08648e+06	4.02838e+06	1.85253e+06	1.3597e+07	1.67201e+07	1.38643e+07	3.05981e+07	1.61037e+07	2.98024e+07	1.02582e+07	7.35003e+06	1.30998e+07	8.32056e+06	1.62768e+07	1.77393e+07	2.45242e+07	1.97002e+07	1.07995e+07	2.33419e+07	1.13296e+07	2.62054e+07
O55057	yes		PDE6D_MOUSE Retinal rod rhodopsin-sensitive cGMP 3',5'-cyclic phosphodiesterase subunit delta OS=Mus musculus GN=Pde6d PE=1 SV=1	1	1	99.9552	1.00152	0.90065		1.20988	0.146191		1.16194	0.305732		60700.4	67453.8	95987.5	86079.8	65921.6	70907.9	92019.6	101348	71973.7	61335.8	48193	61492.7	88904.8	64176	75831.1	83763.4	97606.4	83987.2	80592.5	72087.1	69219	138922	50888.9	83727.2	77005.4	89331.5	91144.9	121263	126072	76889	43688.1	102175	64027.8	115634
O55074	yes		AKAP7_MOUSE A-kinase anchor protein 7 OS=Mus musculus GN=Akap7 PE=1 SV=3	1	1	100	1.18112	0.342465		0.708682	0.0843215		0.720739	0.040421		105243	102247	47378.4	104068	79641.2	96549.2	80100.8	32886.9	88756.5	88823.4	76192	76122.6	142897	102940	94644.6	67595.2	96169.9	57269.3	91288.4	18303.3	65110	20487.1	54204.9	117763	43379.6	81064.6	57414.8	51995.3	37443.1	49618.6	78008.4	30634.7	77644.1	29946.5
O55091	yes		IMPCT_MOUSE Protein IMPACT OS=Mus musculus GN=Impact PE=1 SV=2	2	2	198.079	0.95208	0.890944		0.780659	0.134766		0.949283	0.525425		979696	947479	631865	768388	969520	623472	403034	628435	755288	999659	471024	676595	737442	887345	693652	544048	346816	648411	520759	555008	911996	499259	1.06329e+06	205546	634100	444967	306664	625371	605338	1.00092e+06	1.15107e+06	776691	903615	751269
O55100	yes		SNG1_MOUSE Synaptogyrin-1 OS=Mus musculus GN=Syngr1 PE=1 SV=2	3	3	299.989	0.997782	0.829703		0.630738	0.024632		0.778737	0.0768991		6.25286e+06	4.79263e+06	3.13355e+06	4.52574e+06	3.48511e+06	5.00286e+06	3.97591e+06	1.8775e+06	4.2359e+06	4.90437e+06	4.4199e+06	4.63244e+06	4.64811e+06	4.40604e+06	3.90102e+06	3.55012e+06	3.96725e+06	3.11187e+06	3.63189e+06	972389	3.1391e+06	1.21188e+06	3.541e+06	5.64333e+06	3.21983e+06	4.86405e+06	2.91584e+06	2.82676e+06	2.20921e+06	3.06383e+06	3.78395e+06	1.61252e+06	4.22185e+06	1.69137e+06
O55106	yes		STRN_MOUSE Striatin OS=Mus musculus GN=Strn PE=1 SV=2	3	3	297.197	0.913072	0.345859		1.00993	0.875581		1.01876	0.715003		600512	521862	400850	531046	388405	615463	644497	539510	613913	519343	468628	538189	577853	488532	459094	361796	632958	496867	506173	419096	558341	605859	512913	585285	431160	670019	679702	481674	483323	534879	521601	527067	544940	522317
O55125	yes		NIPS1_MOUSE Protein NipSnap homolog 1 OS=Mus musculus GN=Nipsnap1 PE=1 SV=1	4	5	499.566	0.96957	0.604307		1.01135	0.987016		1.01268	0.953975		3.13509e+06	2.69949e+06	2.40366e+06	2.67679e+06	2.31188e+06	2.43822e+06	2.85599e+06	3.06209e+06	2.56003e+06	2.60756e+06	2.17565e+06	2.17682e+06	3.09512e+06	3.10462e+06	2.29812e+06	2.0736e+06	2.79083e+06	2.25144e+06	2.29821e+06	2.55366e+06	2.25848e+06	3.80452e+06	2.23974e+06	2.81813e+06	2.0303e+06	2.44465e+06	3.33891e+06	2.21966e+06	2.95087e+06	2.99516e+06	2.05607e+06	3.0124e+06	2.50957e+06	3.34069e+06
O55126	yes		NIPS2_MOUSE Protein NipSnap homolog 2 OS=Mus musculus GN=Gbas PE=2 SV=1	7	7	799.606	1.10929	0.363269		0.98822	0.780316		0.988627	0.773155		3.02552e+06	2.73381e+06	3.62301e+06	2.78033e+06	2.53647e+06	2.66542e+06	3.25437e+06	3.49175e+06	2.97004e+06	2.53536e+06	2.59244e+06	2.22197e+06	3.45912e+06	3.16367e+06	2.97492e+06	4.42059e+06	3.12324e+06	2.57007e+06	2.49467e+06	2.58325e+06	2.47575e+06	4.11434e+06	2.05139e+06	3.04812e+06	2.24944e+06	3.15428e+06	3.58624e+06	2.9868e+06	3.54768e+06	2.99978e+06	2.29115e+06	2.79e+06	2.53988e+06	3.4922e+06
O55131	yes		SEPT7_MOUSE Septin-7 OS=Mus musculus GN=Sept7 PE=1 SV=1	19	20	2587.49	0.923299	0.224429		1.00802	0.980647		0.960043	0.430695		2.10168e+07	1.75539e+07	1.4393e+07	1.76448e+07	1.44033e+07	1.77579e+07	1.93561e+07	1.82067e+07	1.64521e+07	1.69331e+07	1.60592e+07	1.55847e+07	1.79113e+07	1.76649e+07	1.52368e+07	1.32482e+07	2.06113e+07	1.48905e+07	1.62206e+07	1.48184e+07	1.59505e+07	2.18539e+07	1.30733e+07	2.00341e+07	1.37074e+07	1.788e+07	2.07172e+07	1.53228e+07	1.68625e+07	1.74273e+07	1.31622e+07	1.64454e+07	1.57036e+07	1.84214e+07
O55135	yes		IF6_MOUSE Eukaryotic translation initiation factor 6 OS=Mus musculus GN=Eif6 PE=1 SV=2	1	1	100	1.60209	0.000559014	q<0.01	1.10896	0.546238		0.947459	0.489235		120521	120928	143375	117966	71494.9	102726	126443	141398	93469.3	87849.1	87216.8	151977	216455	170327	157746	187111	139141	92008.5	101232	85789.8	114708	201086	43513.5	102207	74965.1	121499	168764	121574	131624	89087.8	63950.6	117842	82695.3	136425
O55137	yes	O55137;Q8BWN8;Q32Q92;Q9QYR7;Q6Q2Z6;Q9QYR9	ACOT1_MOUSE Acyl-coenzyme A thioesterase 1 OS=Mus musculus GN=Acot1 PE=1 SV=1	3	3	297.145	2.06371	0.000101145	q<0.01	0.862517	0.368061		0.791119	0.0725053		356881	320896	329998	334570	185670	205193	214567	193268	181322	161580	178706	492129	592156	523963	451565	437885	244764	126187	183578	177313	217865	302974	121784	205432	134286	220368	225135	223322	246279	205225	123148	199977	168090	224926
O55143	yes		AT2A2_MOUSE Sarcoplasmic/endoplasmic reticulum calcium ATPase 2 OS=Mus musculus GN=Atp2a2 PE=1 SV=2	13	25	2687.87	1.002	0.859583		0.580503	0.0225518		0.728474	0.0477867		6.04817e+06	4.71128e+06	5.73464e+06	4.36801e+06	3.74153e+06	4.9253e+06	3.94922e+06	1.61313e+06	4.93412e+06	4.87966e+06	4.51779e+06	4.11013e+06	4.1615e+06	3.76219e+06	4.2286e+06	6.24749e+06	3.93371e+06	3.14578e+06	4.00294e+06	590264	3.14766e+06	828785	3.63495e+06	5.07814e+06	3.51629e+06	4.93677e+06	2.70334e+06	2.86788e+06	1.8671e+06	3.20938e+06	3.89462e+06	1.36569e+06	4.61795e+06	1.58417e+06
O55187	no		CBX4_MOUSE E3 SUMO-protein ligase CBX4 OS=Mus musculus GN=Cbx4 PE=1 SV=2	1	2	197.495	0.500206	0.4184		1.08254	0.896244		0.74489	0.544589		2.84885e+06	3.92222e+06	6.84421e+06	1.45229e+06	5.25009e+06	365599	41641.1	3.31644e+06	2.65696e+06	1.52534e+06	592842	309054	110152	1.51429e+06	1.92518e+06	2.69323e+06	68315.7	1.85069e+06	2.9382e+06	6.60755e+06	2.68365e+06	2.86698e+06	1.25881e+06	16784	2.40413e+06	260515	57453.4	2.07297e+06	2.7578e+06	3.35841e+06	1.66585e+06	3.66345e+06	1.79398e+06	4.10637e+06
O55229	no		CHKB_MOUSE Choline/ethanolamine kinase OS=Mus musculus GN=Chkb PE=1 SV=3	1	1	99.1854	1.14615	0.173722		0.778388	0.0600621		0.830897	0.0510409		88088.7	86215.7	57197.5	72969.9	49161.5	64606.8	67634.4	50665.4	52123.8	55030.3	54259.5	64370.8	84996.8	80940.7	72817.7	60490.8	67365.9	54852.2	46941.7	23578.1	50945.2	52650.7	49463.6	70689.2	47504.4	69949.2	53442	43235.5	47252	58004.6	37739.8	35232.1	52896.9	67238.8
O55234	yes		PSB5_MOUSE Proteasome subunit beta type-5 OS=Mus musculus GN=Psmb5 PE=1 SV=3	2	5	494.636	1.17529	0.162019		1.1191	0.530587		0.98286	0.708834		268737	220366	175625	238904	130638	246884	248329	202215	181931	163228	178061	232974	295631	264876	233858	177285	321936	187036	220654	154283	161080	331451	105217	309620	147743	267249	280199	195593	221422	176473	124937	208253	150928	230111
O70133	yes		DHX9_MOUSE ATP-dependent RNA helicase A OS=Mus musculus GN=Dhx9 PE=1 SV=2	11	11	1187.1	1.47503	0.0282815		0.632325	0.0206008		0.738596	0.0369148		1.9547e+06	1.65616e+06	2.16379e+06	1.62124e+06	1.19896e+06	1.55981e+06	1.21616e+06	593992	1.31036e+06	1.27366e+06	1.1796e+06	1.53909e+06	2.21661e+06	1.87731e+06	2.03674e+06	2.87568e+06	1.26811e+06	975366	1.08984e+06	517601	1.02131e+06	552580	964571	1.47185e+06	946179	1.70202e+06	964766	1.1236e+06	774367	839628	1.18259e+06	631551	1.30714e+06	764784
O70145	no		NCF2_MOUSE Neutrophil cytosol factor 2 OS=Mus musculus GN=Ncf2 PE=2 SV=1	1	1	97.042	0.898564	0.960906		0.691506	0.330963		0.720919	0.270973		221197	186752	145204	117369	122891	115674	13072.1	91196.9	140957	152329	122006	144193	48198.6	130937	139542	120644	17996.5	111953	124708	64485.4	131849	87873	125775	5249.55	105674	89807.1	21098	105995	104672	117478	119912	89011.7	142756	96141.6
O70152	yes		DPM1_MOUSE Dolichol-phosphate mannosyltransferase OS=Mus musculus GN=Dpm1 PE=2 SV=1	1	1	197.473	1.04143	0.957189		0.981311	0.902856		0.869258	0.0777734		1.96404e+06	1.63439e+06	1.3292e+06	1.65825e+06	1.45553e+06	1.49492e+06	1.34019e+06	1.0257e+06	1.19788e+06	1.34857e+06	1.12632e+06	1.30394e+06	1.98653e+06	1.9353e+06	1.32783e+06	819215	1.65511e+06	1.30028e+06	1.60352e+06	1.31742e+06	1.28489e+06	1.17544e+06	1.17089e+06	1.56605e+06	1.31935e+06	1.60575e+06	1.25364e+06	1.02198e+06	1.14137e+06	948700	1.05618e+06	1.10344e+06	1.46548e+06	1.11663e+06
O70161	yes	O70161;P70181	PI51C_MOUSE Phosphatidylinositol-4-phosphate 5-kinase type-1 gamma OS=Mus musculus GN=Pip5k1c PE=1 SV=2	10	13	1272.5	0.751984	0.00638123		0.86189	0.121642		0.918141	0.210025		3.04526e+06	2.52252e+06	1.61635e+06	2.27749e+06	1.87156e+06	2.60849e+06	2.45057e+06	2.18144e+06	2.38893e+06	2.70993e+06	2.19303e+06	2.02791e+06	1.76584e+06	1.8888e+06	1.64709e+06	1.51151e+06	2.33306e+06	1.92936e+06	2.01535e+06	1.41833e+06	2.15997e+06	2.3039e+06	2.03922e+06	2.39272e+06	1.81456e+06	2.50186e+06	2.39263e+06	1.85242e+06	1.989e+06	2.35083e+06	2.19151e+06	2.01179e+06	2.19179e+06	2.17884e+06
O70172	yes		PI42A_MOUSE Phosphatidylinositol-5-phosphate 4-kinase type-2 alpha OS=Mus musculus GN=Pip4k2a PE=1 SV=1	2	5	595.899	0.781435	0.0266191		0.818672	0.047429		0.851223	0.0494479		614085	451801	443803	413262	352853	416093	395758	318000	353794	397359	354678	293411	429494	334236	306465	238864	457780	280453	369960	269176	344839	292389	324709	485430	278920	453518	463257	328046	288312	328570	304245	267080	352478	314832
O70251	yes		EF1B_MOUSE Elongation factor 1-beta OS=Mus musculus GN=Eef1b PE=1 SV=5	2	3	294.15	1.14021	0.0780361		1.04726	0.646184		0.998974	0.959921		2.49233e+06	2.19355e+06	1.8637e+06	1.95315e+06	1.74456e+06	1.8742e+06	2.26926e+06	1.97178e+06	1.78299e+06	1.76888e+06	1.70727e+06	2.09405e+06	2.61631e+06	2.51314e+06	2.1143e+06	1.86826e+06	2.42888e+06	1.70653e+06	1.62244e+06	2.09638e+06	1.82594e+06	2.6708e+06	1.57729e+06	2.08992e+06	1.78298e+06	1.97438e+06	2.47571e+06	1.79869e+06	2.0782e+06	2.02491e+06	1.74306e+06	1.96922e+06	1.66145e+06	2.38728e+06
O70309	no		ITB5_MOUSE Integrin beta-5 OS=Mus musculus GN=Itgb5 PE=2 SV=2	1	1	98.418	11.8005	1.32e-05	q<0.01	0.735707	0.158905		0.837743	0.235854		3512.83	483.386	1657.24	1390.97	1965.72	2701.51	1800.55	2005.14	2000.94	3768.08	1544.63	20302.3	57462.7	15227.9	24243.1	5226.82	4329.5	745.669	1254.94	932.292	1541.39	358.156	1515.19	5264.37	437.696	4077.11	1157.43	322.206	2041.55	1183.77	835.628	1631.36	1503.35	895.604
O70310	yes	O70310;O70311	NMT1_MOUSE Glycylpeptide N-tetradecanoyltransferase 1 OS=Mus musculus GN=Nmt1 PE=1 SV=1	1	1	95.1284	1.21708	0.360214		0.660312	0.0792088		0.653636	0.0467812		27596.7	17600.8	9017.38	19041.3	9602.37	18680	18981.1	7071.1	8900.69	16070.8	18412.7	21060.6	26813.7	20739.8	16832.2	9139.95	18576.6	9111.11	10945.4	4738.5	12851.2	5357.22	13592.9	1874.97	12142.4	19282	14381.2	11359.9	6051.05	6733.22	12435.9	7335.66	14176.4	2549.4
O70318	yes		E41L2_MOUSE Band 4.1-like protein 2 OS=Mus musculus GN=Epb41l2 PE=1 SV=1	4	8	979.508	1.21006	0.233216		0.781717	0.0154097		0.816726	0.0166809		1.39858e+06	1.34303e+06	995273	1.29906e+06	1.009e+06	1.07008e+06	954954	741188	1.09375e+06	1.03077e+06	1.01396e+06	1.26719e+06	1.7284e+06	1.53386e+06	1.34308e+06	700111	1.06052e+06	788145	955085	654309	839653	797511	696279	1.20386e+06	795942	1.24325e+06	873344	876604	799008	907876	748291	655639	1.04244e+06	804273
O70325	yes	O70325;Q91XR9	GPX41_MOUSE Phospholipid hydroperoxide glutathione peroxidase, mitochondrial OS=Mus musculus GN=Gpx4 PE=1 SV=4	1	1	99.9334	1.28381	0.0477078		0.852743	0.116529		0.829138	0.0161855		373032	347920	341593	334787	281490	236093	243521	218773	264633	243067	228431	240526	471135	367296	378425	359409	285965	213939	258397	194198	239672	255945	217788	261896	184443	257892	277540	213855	256856	205429	232510	205592	234790	267469
O70338	no		RNH1_MOUSE Ribonuclease H1 OS=Mus musculus GN=Rnaseh1 PE=2 SV=1	1	1	98.2765	0.808047	0.250818		0.566333	0.00426774	q<0.05	0.83277	0.173898		61175.9	83317.6	41176.9	64367.9	46270.4	67039.7	34994.4	34619.8	51974	82568.2	44448.9	46177.1	42485.7	49645.4	56058.5	30400.3	26879	40428.1	44423.7	15747.6	37574.9	23984.7	72193.8	18278.7	49693.4	55983.8	21291.8	29988.3	29816.8	81287.6	76146.5	35641.2	52784.2	32838.9
O70373	no		XIRP1_MOUSE Xin actin-binding repeat-containing protein 1 OS=Mus musculus GN=Xirp1 PE=1 SV=2	1	2	194.314	0.922839	0.410939		0.838863	0.0546859		0.804334	0.00600048	q<0.11	886375	755789	785850	731080	593852	740038	650899	462229	653175	770260	644818	636921	618470	672108	622586	669099	705516	552385	649333	506792	579025	518446	486660	733506	549048	685915	581750	506687	460078	589315	573378	444099	665058	458413
O70374	no		MTG8R_MOUSE Protein CBFA2T2 OS=Mus musculus GN=Cbfa2t2 PE=1 SV=3	1	1	92.3443	1.5937	0.00354052	q<0.05	1.1969	0.122485		1.00052	0.967427		1.91241e+06	1.85879e+06	2.45579e+06	2.33373e+06	2.05918e+06	1.5948e+06	1.90558e+06	2.34332e+06	1.38199e+06	1.36725e+06	1.41562e+06	2.23829e+06	3.8076e+06	3.52121e+06	3.37552e+06	2.00087e+06	2.48588e+06	1.80453e+06	1.85781e+06	2.22702e+06	1.92204e+06	3.17008e+06	1.26792e+06	1.95061e+06	1.32618e+06	1.61944e+06	2.50179e+06	1.99079e+06	2.18038e+06	2.20831e+06	1.30373e+06	2.0822e+06	1.68956e+06	2.39454e+06
O70435	yes		PSA3_MOUSE Proteasome subunit alpha type-3 OS=Mus musculus GN=Psma3 PE=1 SV=3	4	4	399.566	1.11769	0.209185		1.05611	0.681959		0.954757	0.466389		803279	645641	534341	676656	491187	581343	666765	641880	569294	526818	537063	723781	791633	739755	626264	509362	791478	497507	528885	556119	568698	902083	397683	688484	445507	645949	733295	587590	711962	567160	433775	592117	544239	603848
O70439	yes		STX7_MOUSE Syntaxin-7 OS=Mus musculus GN=Stx7 PE=1 SV=3	2	2	189.005	1.24216	0.124864		0.724456	0.0685916		0.807831	0.105389		507561	431682	286255	355381	320854	359525	270653	161364	329341	400595	281189	389886	527397	444370	415609	314308	318789	222903	317508	238024	268416	98182.9	322497	375353	253623	408974	205513	265370	229768	226563	238280	127630	392782	218224
O70443	yes		GNAZ_MOUSE Guanine nucleotide-binding protein G(z) subunit alpha OS=Mus musculus GN=Gnaz PE=2 SV=4	7	8	891.781	0.991773	0.912565		0.821615	0.133542		0.866735	0.161906		3.42368e+06	2.97723e+06	1.93743e+06	2.9575e+06	2.08032e+06	3.23426e+06	3.0321e+06	1.62874e+06	2.88657e+06	2.97599e+06	2.81113e+06	2.81526e+06	3.41551e+06	3.05361e+06	2.61101e+06	1.60397e+06	3.05086e+06	2.1836e+06	2.65794e+06	1.41155e+06	2.42143e+06	1.69456e+06	2.29014e+06	3.97557e+06	2.09384e+06	3.16175e+06	2.47446e+06	2.18033e+06	1.67618e+06	2.16795e+06	2.22727e+06	1.58584e+06	2.77109e+06	1.70939e+06
O70492	yes		SNX3_MOUSE Sorting nexin-3 OS=Mus musculus GN=Snx3 PE=1 SV=3	1	2	197.862	1.53224	0.00263278	q<0.05	1.26155	0.0418618		1.12657	0.431667		123880	128979	117017	110633	99649.4	83455.2	112503	173461	106394	95954.6	77881.4	158614	210579	195432	172436	119465	122071	126706	117398	148010	132915	199150	97494.8	96340.1	118869	87883.8	140314	141698	177443	153082	62645.3	174153	92968.4	168529
O70493	yes		SNX12_MOUSE Sorting nexin-12 OS=Mus musculus GN=Snx12 PE=2 SV=1	3	3	299.66	1.04078	0.519537		0.903579	0.223276		0.904349	0.118063		756782	505182	524332	510974	622742	498398	512311	492814	469985	513924	414035	530789	610764	575963	498179	538334	503396	407111	441243	471008	421001	625422	479941	392247	377480	534423	527260	490428	473875	559164	440760	500853	426569	540253
O70582	no		LX12B_MOUSE Arachidonate 12-lipoxygenase, 12R-type OS=Mus musculus GN=Alox12b PE=2 SV=1	1	1	99.1788	0.838835	0.756731		1.00669	0.972263		1.13936	0.833946		246566	198354	184698	150957	189344	93038.2	37506.1	193081	120084	253641	121491	158895	111451	118489	128495	164704	65170.5	152212	101448	282728	200884	179771	249275	59008.1	169292	68344.3	33713.5	194960	181203	245490	269588	332218	160261	259956
O88207	no		CO5A1_MOUSE Collagen alpha-1(V) chain OS=Mus musculus GN=Col5a1 PE=2 SV=2	1	2	190.512	0.693971	0.125858		0.611016	0.0431325		0.839833	0.259989		313525	306804	157188	271276	283653	306035	186817	97072.8	302301	417555	277333	231700	189709	225208	172293	102039	180657	227098	246146	41158.5	236971	41004.6	357762	156593	249934	253270	111924	175945	119415	278405	396239	117047	356196	102118
O88327	no		CTNL1_MOUSE Alpha-catulin OS=Mus musculus GN=Ctnnal1 PE=2 SV=1	1	1	96.3408	0.980656	0.873105		1.08671	0.411936		1.01955	0.850936		467885	434812	472068	398531	414496	401650	344421	517044	472061	511095	337194	427664	409658	446783	407464	435232	384039	389825	369297	534095	572654	578259	425485	280148	416270	358765	382499	456817	536012	473042	463369	558381	464593	491387
O88342	yes		WDR1_MOUSE WD repeat-containing protein 1 OS=Mus musculus GN=Wdr1 PE=1 SV=3	7	8	1094.6	1.17891	0.0433668		0.846474	0.0449877		0.910364	0.0658513		8.53761e+06	7.41274e+06	6.06365e+06	7.86256e+06	6.3608e+06	6.68638e+06	6.72441e+06	5.95092e+06	6.96255e+06	8.00932e+06	6.20486e+06	7.97905e+06	9.68503e+06	9.01642e+06	8.14897e+06	6.31234e+06	7.0398e+06	5.72667e+06	6.0936e+06	3.80885e+06	6.59811e+06	6.18136e+06	5.23198e+06	6.87074e+06	5.48017e+06	7.26907e+06	6.55165e+06	6.05951e+06	6.46821e+06	6.30411e+06	6.4343e+06	5.74564e+06	7.49596e+06	6.33658e+06
O88343	yes		S4A4_MOUSE Electrogenic sodium bicarbonate cotransporter 1 OS=Mus musculus GN=Slc4a4 PE=1 SV=2	9	11	1185.97	2.16247	0.0274212		0.489478	0.0454965		0.515654	0.0196136		3.37075e+06	3.61491e+06	7.95894e+06	3.9478e+06	3.56296e+06	2.47851e+06	1.89346e+06	634863	1.93857e+06	1.99284e+06	1.77391e+06	2.22332e+06	7.50615e+06	6.1716e+06	5.99056e+06	1.07101e+07	2.7738e+06	1.45496e+06	2.35126e+06	365426	1.4192e+06	490681	1.63808e+06	2.6705e+06	1.05904e+06	2.84264e+06	1.37473e+06	1.74529e+06	1.06145e+06	1.26654e+06	1.53077e+06	653058	2.0872e+06	728461
O88379	no		BAZ1A_MOUSE Bromodomain adjacent to zinc finger domain protein 1A OS=Mus musculus GN=Baz1a PE=1 SV=3	1	1	97.0721	0.978522	0.846292		0.660651	0.0574843		0.919255	0.251873		73273.7	86927.2	134044	103207	93536.7	95809.8	170135	39241.9	66027.8	51737.9	55846.9	60343.1	107935	76532.8	99746.6	86787.3	154155	40509.5	56922.5	18964.3	51465.6	27451	58670.2	311528	40161.9	132543	137667	56836.4	23793.5	36070.4	46780.3	48530	45487.8	34457.6
O88384	yes		VTI1B_MOUSE Vesicle transport through interaction with t-SNAREs homolog 1B OS=Mus musculus GN=Vti1b PE=1 SV=1	1	1	100	1.02876	0.674269		0.917711	0.463786		0.88183	0.188949		155963	123227	92945.9	110815	95060	128111	106818	67894.8	117038	130535	102862	126324	119528	124929	100132	104850	132517	97530.1	101898	113557	97722.1	73112.5	128205	71355.8	84820.2	133985	97896.3	98993.5	87100.6	102751	108417	60655.1	127466	82831.1
O88441	yes		MTX2_MOUSE Metaxin-2 OS=Mus musculus GN=Mtx2 PE=1 SV=1	1	2	199.687	1.01466	0.993384		0.914963	0.137167		0.97182	0.502862		196698	148108	179874	160811	158906	166366	163565	162597	177683	172562	135449	113012	208316	184090	166210	168979	159644	140857	146318	118630	163623	180543	143841	185444	139807	155676	176490	131571	175440	158401	163550	159340	167028	175693
O88447	yes	O88447;Q9DBS5;O88448	KLC1_MOUSE Kinesin light chain 1 OS=Mus musculus GN=Klc1 PE=1 SV=3	4	4	399.823	0.984631	0.975329		0.901453	0.274202		0.905536	0.187361		857498	753835	709010	581007	497993	614871	614480	587214	554132	490293	487993	541316	627910	677246	577978	595827	629825	494915	517922	505825	551107	618569	524480	524258	428614	621123	630287	555866	585552	677000	431845	536613	528906	621841
O88456	yes	O88456;Q9D7J7	CPNS1_MOUSE Calpain small subunit 1 OS=Mus musculus GN=Capns1 PE=2 SV=1	7	9	978.693	1.38	0.00547767	q<0.05	0.861592	0.151295		0.864923	0.0744869		1.26587e+06	1.19923e+06	1.81449e+06	993530	948602	985747	1.08218e+06	1.01391e+06	1.01135e+06	864913	941050	1.30371e+06	1.71263e+06	1.26965e+06	1.61438e+06	1.70272e+06	965648	944871	974464	917859	1.00019e+06	893271	871830	998784	803644	881279	1.2175e+06	1.16031e+06	1.04003e+06	917025	853843	952003	896448	843962
O88466	no		ZF106_MOUSE Zinc finger protein 106 OS=Mus musculus GN=Zfp106 PE=1 SV=3	1	1	89.3752	0.983317	0.929552		0.863278	0.281931		0.904119	0.357452		128421	136503	89986.5	96262.7	95572.2	68053.1	61518.7	98527.2	103375	121304	73327.2	96242.5	101282	102992	90291.7	88715.1	48410.1	63027.6	75194.8	102817	107661	108072	71588.2	34818.9	75630.3	70532	54169.3	100303	122381	110357	91254.2	116783	105068	105280
O88485	yes		DC1I1_MOUSE Cytoplasmic dynein 1 intermediate chain 1 OS=Mus musculus GN=Dync1i1 PE=1 SV=2	2	3	395.59	1.0737	0.522714		0.898108	0.369727		0.945549	0.512377		419793	377014	279520	483205	210060	339156	443447	399291	305821	262940	360550	314613	494017	412449	357308	315611	535211	208240	283502	217875	280901	375385	209040	403733	201424	500254	522697	383687	271424	281963	166206	325087	429908	307650
O88487	yes		DC1I2_MOUSE Cytoplasmic dynein 1 intermediate chain 2 OS=Mus musculus GN=Dync1i2 PE=2 SV=1	1	3	396.787	1.02551	0.682909		1.10232	0.392499		0.997224	0.787525		85483.4	59211.8	62037.9	75681.7	42711.2	76934.5	80058.1	76826.6	70772.3	65664.8	73175.2	75363.2	72362.6	75476.4	73301.9	61751.7	94957.5	58671	65046.8	64526.8	76708.7	102198	37775.2	100339	44845.3	80083.1	103123	60740.3	73833.6	67212.5	47034	64203.2	75715.2	81194.6
O88531	yes		PPT1_MOUSE Palmitoyl-protein thioesterase 1 OS=Mus musculus GN=Ppt1 PE=2 SV=2	3	3	298.79	1.21346	0.00343046	q<0.05	0.941099	0.30555		0.996676	0.873782		1.87312e+06	1.65676e+06	1.49312e+06	1.50663e+06	1.47387e+06	1.35084e+06	1.47728e+06	1.56147e+06	1.50612e+06	1.4604e+06	1.26352e+06	1.78802e+06	2.10489e+06	1.92718e+06	1.75665e+06	1.59215e+06	1.40383e+06	1.18731e+06	1.30936e+06	1.32715e+06	1.37171e+06	1.93374e+06	1.07286e+06	1.43989e+06	1.46022e+06	1.43022e+06	1.59282e+06	1.66528e+06	1.92291e+06	1.57559e+06	1.25395e+06	1.52604e+06	1.41953e+06	1.71475e+06
O88543	yes		CSN3_MOUSE COP9 signalosome complex subunit 3 OS=Mus musculus GN=Cops3 PE=1 SV=3	2	2	198.662	1.05135	0.493423		0.862304	0.0185497		0.886507	0.0189277		431674	350981	402368	357800	366242	368913	377925	314001	358016	371514	322763	305761	476234	399485	379968	360706	399844	316450	321640	250632	319882	283382	258913	381624	303737	394642	362284	325061	270878	317053	357760	265753	335767	316391
O88544	yes		CSN4_MOUSE COP9 signalosome complex subunit 4 OS=Mus musculus GN=Cops4 PE=1 SV=1	8	8	888.643	1.00615	0.967399		0.974575	0.673025		0.931672	0.247779		3.0301e+06	2.61629e+06	2.22051e+06	2.47053e+06	2.08474e+06	2.36662e+06	2.82623e+06	2.30557e+06	2.3008e+06	2.10138e+06	1.9338e+06	2.26632e+06	2.90915e+06	2.68581e+06	2.2575e+06	1.88949e+06	3.00172e+06	2.0206e+06	2.10135e+06	1.77481e+06	2.19882e+06	2.86034e+06	1.89192e+06	2.85382e+06	1.7663e+06	2.47979e+06	2.95407e+06	2.1385e+06	2.15468e+06	1.98219e+06	1.7989e+06	2.15278e+06	2.10258e+06	2.41085e+06
O88545	yes		CSN6_MOUSE COP9 signalosome complex subunit 6 OS=Mus musculus GN=Cops6 PE=1 SV=1	2	3	293.434	1.1123	0.447463		1.0649	0.589504		0.964996	0.604581		152491	108729	101206	105877	98900	110770	135411	105815	95885.2	78026.4	93472.9	111513	157397	151626	97399.8	81987.4	142577	82408.1	102300	104897	104118	152931	60820.9	124247	82945.9	107016	146909	106621	131860	105016	70441.6	104444	94550.9	114270
O88569	yes		ROA2_MOUSE Heterogeneous nuclear ribonucleoproteins A2/B1 OS=Mus musculus GN=Hnrnpa2b1 PE=1 SV=2	14	16	1884.94	1.13912	0.205792		1.2268	0.101544		1.06891	0.558098		1.87154e+07	1.58912e+07	1.91261e+07	1.55027e+07	1.21501e+07	1.4057e+07	1.63922e+07	1.87663e+07	1.37023e+07	1.30364e+07	1.161e+07	1.67227e+07	1.62088e+07	1.4702e+07	1.59327e+07	2.39128e+07	1.86687e+07	1.42064e+07	1.40222e+07	2.23586e+07	1.61645e+07	2.7635e+07	1.14184e+07	1.40571e+07	1.36999e+07	1.50534e+07	1.96324e+07	1.8632e+07	2.33379e+07	1.78145e+07	1.11493e+07	1.82925e+07	1.26657e+07	2.12567e+07
O88602	no		CCG2_MOUSE Voltage-dependent calcium channel gamma-2 subunit OS=Mus musculus GN=Cacng2 PE=1 SV=1	1	1	99.9892	1.40177	0.227044		0.563125	0.0445304		0.557931	0.0107966		110173	82402	142752	97261.4	43342	75217.5	69694.7	19677.2	67022.9	69002.7	68819.6	62058.5	106008	71959	91693	206919	82644	56770.4	63148.2	8124.97	33175.8	15797.8	38855.5	98687.5	32209.9	76361.9	47663.6	27547.6	25596.5	35835	36904.3	13805.3	52944.3	28121.5
O88643	yes		PAK1_MOUSE Serine/threonine-protein kinase PAK 1 OS=Mus musculus GN=Pak1 PE=1 SV=1	6	12	1398.08	0.932876	0.416485		1.21299	0.0748172		1.08436	0.396748		4.11652e+06	3.48508e+06	3.05033e+06	3.79878e+06	3.09347e+06	3.66852e+06	4.67621e+06	4.6292e+06	3.5667e+06	3.2993e+06	3.16066e+06	3.22771e+06	4.37438e+06	3.62488e+06	3.22744e+06	2.73798e+06	5.4688e+06	3.36102e+06	3.74281e+06	4.44783e+06	3.69338e+06	6.11179e+06	2.67318e+06	5.39191e+06	3.18218e+06	3.99009e+06	5.50862e+06	3.89497e+06	4.3589e+06	3.68501e+06	3.02375e+06	4.30797e+06	3.39644e+06	4.54912e+06
O88685	yes		PRS6A_MOUSE 26S protease regulatory subunit 6A OS=Mus musculus GN=Psmc3 PE=2 SV=2	8	9	997.96	1.3022	0.158287		1.22855	0.27876		1.08195	0.570276		3.7941e+06	2.33088e+06	5.00131e+06	3.26137e+06	2.06575e+06	2.43894e+06	3.14706e+06	2.45049e+06	2.48505e+06	2.98378e+06	2.36541e+06	3.3314e+06	4.89951e+06	5.24067e+06	3.67785e+06	1.98346e+06	3.57372e+06	2.1733e+06	2.86093e+06	2.75842e+06	3.72153e+06	6.57305e+06	1.7307e+06	3.50961e+06	2.05533e+06	3.01299e+06	4.47351e+06	2.63622e+06	4.01648e+06	2.51108e+06	2.59886e+06	3.42291e+06	3.2667e+06	4.91799e+06
O88696	yes		CLPP_MOUSE Putative ATP-dependent Clp protease proteolytic subunit, mitochondrial OS=Mus musculus GN=Clpp PE=2 SV=1	2	2	199.108	1.35427	0.012538		1.12852	0.420562		1.02061	0.958502		425090	442539	434000	379595	273575	317696	446385	361539	290886	267919	289151	378519	573282	581858	430638	453915	515228	278285	308785	359862	354565	601411	235425	442425	215327	429247	515014	464347	388409	330763	211260	427375	268038	446189
O88712	yes	O88712;P56546	CTBP1_MOUSE C-terminal-binding protein 1 OS=Mus musculus GN=Ctbp1 PE=1 SV=2	7	8	889.686	0.967888	0.630749		0.919486	0.247985		0.921158	0.157957		2.94813e+06	2.38628e+06	2.1132e+06	2.3099e+06	1.98596e+06	2.39226e+06	2.7842e+06	2.37446e+06	2.17561e+06	2.22478e+06	2.12622e+06	2.10435e+06	2.49937e+06	2.33229e+06	2.03313e+06	2.39078e+06	2.79817e+06	1.66167e+06	1.91439e+06	1.80082e+06	1.93447e+06	2.8407e+06	1.7545e+06	2.73028e+06	1.94654e+06	2.38379e+06	2.94644e+06	1.92996e+06	2.11673e+06	2.04489e+06	1.89011e+06	2.26681e+06	1.7198e+06	2.21768e+06
O88737	yes		BSN_MOUSE Protein bassoon OS=Mus musculus GN=Bsn PE=1 SV=4	23	30	3162.11	0.905282	0.448009		1.02595	0.759287		0.917145	0.37006		6.47207e+06	4.188e+06	2.78207e+06	3.98722e+06	2.74367e+06	3.99849e+06	4.12135e+06	4.12444e+06	3.65594e+06	4.0284e+06	3.71103e+06	4.99965e+06	3.17757e+06	3.18819e+06	3.09822e+06	3.56494e+06	3.97743e+06	3.34407e+06	3.55079e+06	5.4872e+06	3.53553e+06	4.62308e+06	2.85625e+06	3.98907e+06	3.19653e+06	3.76844e+06	4.37311e+06	3.21112e+06	3.76311e+06	4.10109e+06	3.14221e+06	3.60137e+06	3.67858e+06	4.15465e+06
O88741	yes		GDAP1_MOUSE Ganglioside-induced differentiation-associated protein 1 OS=Mus musculus GN=Gdap1 PE=1 SV=1	3	4	394.975	1.204	0.170124		0.66197	0.0220252		0.729474	0.0140649		1.19085e+06	1.15612e+06	1.33581e+06	1.17013e+06	1.07834e+06	1.15493e+06	890321	457475	1.02757e+06	986910	1.02903e+06	922115	1.48452e+06	1.41423e+06	1.21934e+06	1.24112e+06	1.00314e+06	751644	930240	465705	703523	289975	693178	1.12754e+06	701690	1.20341e+06	672556	760601	540406	756162	704536	447205	990152	536216
O88746	yes		TOM1_MOUSE Target of Myb protein 1 OS=Mus musculus GN=Tom1 PE=1 SV=1	2	3	299.934	1.08755	0.567312		1.2647	0.0523903		1.06826	0.611042		259009	211620	285989	249226	241461	228890	326785	304871	250130	206559	191355	189064	375386	316510	269529	211858	360118	216853	251259	268940	383447	420502	168955	323948	248064	250147	413986	274027	292567	217588	185963	304626	205126	326648
O88842	no		FGD3_MOUSE FYVE, RhoGEF and PH domain-containing protein 3 OS=Mus musculus GN=Fgd3 PE=2 SV=1	1	1	88.8934	0.808206	0.401609		0.71806	0.12512		0.677082	0.0278934		99867.7	67777.5	45390.6	68766.2	38632.9	56536.6	48991.3	21175.1	48471.8	54640.3	42176.4	49497.1	47334.3	45526.4	46018.8	29260.9	49676.8	40592	49374.8	23215.5	55487.3	13688.7	35643	67644.9	33728.3	54525.1	34952	22708.5	16369.4	33801.5	37911.4	18890	55222	26190.4
O88844	yes		IDHC_MOUSE Isocitrate dehydrogenase [NADP] cytoplasmic OS=Mus musculus GN=Idh1 PE=1 SV=2	6	7	691.436	1.08407	0.553389		0.940144	0.439124		0.913368	0.157567		1.90179e+06	1.71305e+06	1.51579e+06	1.71087e+06	1.47211e+06	1.47183e+06	1.70573e+06	1.36764e+06	1.35744e+06	1.25285e+06	1.13545e+06	1.35612e+06	2.13826e+06	1.97169e+06	1.6032e+06	1112753	1.92574e+06	1.04208e+06	1.2515e+06	1.17621e+06	1.36187e+06	1.75753e+06	1.2494e+06	1.58074e+06	1.23034e+06	1.5166e+06	1.79354e+06	1.30776e+06	1.34709e+06	1.16953e+06	1.13616e+06	1.54689e+06	1.2923e+06	1.37448e+06
O88910	yes		MPP3_MOUSE MAGUK p55 subfamily member 3 OS=Mus musculus GN=Mpp3 PE=1 SV=2	1	1	95.3361	1.32233	0.953551		0.997806	0.647947		0.930223	0.915421		13264.3	9519.6	29084.3	4149.81	8494.13	9903.65	14073.3	15549.4	10893.7	11557.4	7280.24	7540.55	5943.68	5342.45	15358.6	46218	10366.5	11688.6	13348.7	12857.4	9675.54	14868.5	11106.7	9137.09	15108.5	9933.64	12805.3	8800.47	10437.2	12507.7	13381	11676.9	7117.21	13736.3
O88935	yes		SYN1_MOUSE Synapsin-1 OS=Mus musculus GN=Syn1 PE=1 SV=2	13	24	3292.43	0.775843	0.0674406		1.24506	0.115427		1.07952	0.399286		6.3594e+07	5.41136e+07	2.93851e+07	5.07493e+07	4.4162e+07	4.93708e+07	5.92126e+07	7.26876e+07	5.06294e+07	5.37674e+07	4.50352e+07	4.91323e+07	4.18353e+07	4.60023e+07	3.86194e+07	2.63791e+07	6.40065e+07	4.86282e+07	5.04186e+07	7.26458e+07	5.37044e+07	9.95354e+07	4.03917e+07	5.42153e+07	4.75221e+07	4.77488e+07	6.84654e+07	5.15066e+07	6.65067e+07	6.23521e+07	4.31422e+07	6.99886e+07	4.69698e+07	7.56444e+07
O88942	no		NFAC1_MOUSE Nuclear factor of activated T-cells, cytoplasmic 1 OS=Mus musculus GN=Nfatc1 PE=2 SV=1	1	1	97.1253	0.612072	0.0400922		1.12453	0.674904		0.973401	0.805753		133582	144256	153183	218407	116177	326013	153229	174783	72714.5	95631.6	185195	93757.4	99453	83494.3	111434	105184	121504	191945	83399.7	331750	138609	220423	58775.9	105964	174217	105435	181759	83221.2	210979	274748	106766	142187	205619	233244
O88952	yes		LIN7C_MOUSE Protein lin-7 homolog C OS=Mus musculus GN=Lin7c PE=1 SV=2	3	7	785.104	1.35597	0.00620337		1.03966	0.726328		0.923377	0.341985		1.24254e+06	1.01185e+06	1.45316e+06	1.07191e+06	901890	929833	1.0342e+06	993558	878957	763076	762093	1.08797e+06	1.45915e+06	1.3685e+06	1.28225e+06	1.60855e+06	1.23126e+06	772600	918653	1.08384e+06	882085	1.37394e+06	634315	1.06893e+06	684763	953983	1.15144e+06	1.04815e+06	1.15637e+06	870593	699727	915077	867686	1.07286e+06
O88990	no		ACTN3_MOUSE Alpha-actinin-3 OS=Mus musculus GN=Actn3 PE=2 SV=1	1	13	1287.78	0.598659	0.0410443		0.653175	0.0684687		0.846046	0.305569		1.02212e+06	772231	447447	676917	649046	812548	569287	235677	840373	1.0951e+06	671572	490436	521436	440925	403125	264505	647579	636501	699442	45940.7	672030	74735	700886	1.05976e+06	520712	774254	383499	488951	324808	642057	807142	253094	981022	255817
O88998	yes		NOE1_MOUSE Noelin OS=Mus musculus GN=Olfm1 PE=2 SV=1	1	1	95.029	0.624421	0.0721051		0.777868	0.327825		1.31483	0.336131		329571	283417	520725	292268	327457	290863	295780	565203	745425	922901	311312	319154	308823	248091	303658	206751	279425	502691	476891	287694	252082	273846	1.01259e+06	324127	626143	330664	314886	220130	716787	999859	1.27475e+06	276745	496813	413238
O89017	yes		LGMN_MOUSE Legumain OS=Mus musculus GN=Lgmn PE=1 SV=1	1	1	100	64.8839	0.00353729	q<0.05	1.92137	0.158762		1.28188	0.114746		0	4522.22	0	3688.73	1445.71	799.285	4802.63	3599.2	2836.34	769.699	1436.19	104355	249183	126633	182092	42612.8	4448.04	3275.61	2530.57	4145.39	3495.83	7152.19	587.65	2430.03	3354.58	2059.65	1779.88	5288.92	3074.38	3140.88	1994.75	2061.61	3775.36	3874.54
O89019	no		INVS_MOUSE Inversin OS=Mus musculus GN=Invs PE=1 SV=2	1	1	98.2494	0.738145	0.442184		0.905475	0.922676		1.15866	0.4885		28284.2	42427.5	40499	17835.9	63761.8	14322.3	13012.4	31998.3	45237.6	67510.2	14581.7	23058.2	17089.7	11676.1	33889.7	41606.5	15340.3	43764.4	28809	30341.5	50348.7	18814.8	64507.5	13776.2	47290.1	12405.1	18208	38063.5	45068.8	61882.9	56574.4	32382.6	55413.8	34074.7
O89026	no		ROBO1_MOUSE Roundabout homolog 1 OS=Mus musculus GN=Robo1 PE=1 SV=1	1	1	96.0519	0.814046	0.613134		0.712787	0.449693		0.752606	0.857435		2356.48	1968.56	8959.53	5513.67	21533.6	7846.55	1958.19	838.754	1798.35	759.435	1973.63	3905.21	2221.68	4126.94	3434.87	6849.95	14614.1	2069.89	1585.91	984.176	1312.42	1014.13	5443.04	6219.91	5658.39	12313.2	2632.61	2927.46	1172.28	1732.99	2551.79	613.211	3084.87	1222.67
O89032	no		SPD2A_MOUSE SH3 and PX domain-containing protein 2A OS=Mus musculus GN=Sh3pxd2a PE=1 SV=2	1	1	95.6553	1.11379	0.224337		0.774906	0.0246971		0.824083	0.0127134		473128	409002	286720	344051	308811	346599	297429	232373	309326	305246	332695	381989	431111	373679	354658	304105	295329	278320	298684	157371	260680	250430	273474	344415	254969	334152	256602	242585	252829	292810	263812	223347	310985	227214
O89051	yes		ITM2B_MOUSE Integral membrane protein 2B OS=Mus musculus GN=Itm2b PE=2 SV=1	1	1	91.5665	2.2674	0.0393336		0.361622	0.0277293		0.486321	0.109913		21726.7	32126.7	47792.4	29044.5	25652.9	19467	16214.7	1365.65	11647.6	9007.83	3226.78	28594.8	45073.7	33343.6	45156.8	71760.7	19152.3	2005.14	17516.8	468.691	39.3285	3674.38	13571.7	20701.8	11020.5	21019.2	15747	6301.81	1147.65	3448.43	5279.03	2542.1	11097.9	3392.87
O89053	yes		COR1A_MOUSE Coronin-1A OS=Mus musculus GN=Coro1a PE=1 SV=5	10	10	1182.92	0.949917	0.675269		0.956995	0.742109		0.989272	0.946657		9.38138e+06	7.64827e+06	3.99506e+06	7.46859e+06	5.47362e+06	7.65827e+06	7.64304e+06	7.24638e+06	6.70413e+06	7.60448e+06	6.56486e+06	8.43849e+06	7.32338e+06	6.87926e+06	6.37524e+06	4.39829e+06	8.00594e+06	6.53655e+06	6.23718e+06	5.29085e+06	6.10197e+06	8.22388e+06	6.4165e+06	8.16773e+06	6.46355e+06	7.29975e+06	8.16527e+06	5.70165e+06	6.60184e+06	7.22349e+06	6.31141e+06	6.76567e+06	7.11304e+06	7.28772e+06
O89086	yes		RBM3_MOUSE Putative RNA-binding protein 3 OS=Mus musculus GN=Rbm3 PE=1 SV=1	1	1	198.337	4.98491	3.09e-05	q<0.01	1.31259	0.630462		1.1298	0.805707		50562.9	58542	140374	94218.5	36356.1	47910	65453.1	126934	66964	35749.1	23116.2	198919	323360	225284	388702	554480	80018.8	33779.7	62810.5	102010	28022.4	227590	20098	67943.4	49021.3	32186.7	117721	95057.3	161059	87588.4	24186.7	95833	39756.5	129219
O89094	no		CASPE_MOUSE Caspase-14 OS=Mus musculus GN=Casp14 PE=1 SV=1	1	1	96.6674	0.776777	0.518039		0.853809	0.720979		1.07742	0.983631		439460	392844	279270	278406	776653	206065	143097	273577	316091	542464	196309	323608	245736	280299	262679	245003	179902	387040	246327	295188	362607	319251	713096	68287.4	318633	187129	148683	260793	328840	599169	703808	351241	481709	356986
O89104	no		SYPL2_MOUSE Synaptophysin-like protein 2 OS=Mus musculus GN=Sypl2 PE=2 SV=1	1	1	87.9305	0.89907	0.531924		0.629347	0.0162657		0.760091	0.0354228		906533	696043	716195	628724	482335	699729	563820	298744	658194	739486	667771	648857	447305	531158	475650	781235	516666	468319	519083	190891	550072	177693	526719	877967	489116	706508	455147	386893	363989	418332	455588	276821	588118	306870
O89112	yes		LANC1_MOUSE LanC-like protein 1 OS=Mus musculus GN=Lancl1 PE=1 SV=1	1	4	381.307	1.00528	0.92596		0.829329	0.121568		0.850675	0.0898544		653183	501458	460028	605058	372601	602396	610164	380686	486511	442349	552170	478218	622912	575228	519030	393950	693589	275624	462184	218398	389664	523894	269500	685433	337623	667055	568696	417761	356565	332882	437740	335681	462190	387540
O89113	no		IER5_MOUSE Immediate early response gene 5 protein OS=Mus musculus GN=Ier5 PE=2 SV=1	1	1	97.6535	1.17547	0.35898		0.525186	0.0300057		0.549721	0.00541501	q<0.11	129800	96872.5	97915.8	105712	103270	81356.2	52249	24953	75512.7	86473.4	60983.1	72031.5	122396	129106	89139.6	76267.2	69577	47809.9	64141.1	3804.48	59756.9	17054	58813	15173.3	40734.7	73047.3	39347.9	53099.6	35769.2	46072.2	57599.9	19843.2	84318.6	24961.1
P00158	yes		CYB_MOUSE Cytochrome b OS=Mus musculus GN=Mt-Cyb PE=2 SV=1	1	1	99.8479	1.18924	0.223252		0.542014	0.00869211	q<0.05	0.694648	0.0207697		297362	265326	296154	224250	222559	231463	165050	87741.5	240045	235306	206253	203703	318529	267725	261205	284845	186102	136590	169270	40671.8	147761	50291.6	197206	175105	106633	241145	139037	172860	109510	152265	224588	65883.6	198030	90642
P00405	yes		COX2_MOUSE Cytochrome c oxidase subunit 2 OS=Mus musculus GN=Mtco2 PE=1 SV=1	8	8	799.822	1.11243	0.426225		0.594714	0.0274382		0.757417	0.0706606		2.32668e+07	2.24347e+07	2.69253e+07	2.14272e+07	1.8296e+07	2.37931e+07	1.92578e+07	7.07093e+06	2.11245e+07	2.02435e+07	2.00886e+07	1.72823e+07	2.74362e+07	2.51731e+07	2.21203e+07	2.12175e+07	2.16829e+07	1.3437e+07	1.70301e+07	2.18627e+06	1.36784e+07	4.62541e+06	1.76807e+07	2.85488e+07	1.2024e+07	2.54949e+07	1.34426e+07	1.52823e+07	9.63747e+06	1.24926e+07	1.68061e+07	6.66265e+06	1.97445e+07	7.20947e+06
P00493	yes		HPRT_MOUSE Hypoxanthine-guanine phosphoribosyltransferase OS=Mus musculus GN=Hprt1 PE=1 SV=3	5	5	489.067	1.42286	0.023046		0.705035	0.0243645		0.777443	0.029563		1.054e+06	948096	854048	905000	883460	895150	774625	394018	762604	781044	708871	877895	1.53401e+06	1.3299e+06	1.18698e+06	866728	872246	601485	631686	328495	621563	390573	642869	932560	613756	925380	616619	588729	438688	576358	677742	397463	756787	432976
P00520	no		ABL1_MOUSE Tyrosine-protein kinase ABL1 OS=Mus musculus GN=Abl1 PE=1 SV=3	1	1	91.5665	0.932978	0.763651		1.26381	0.122558		1.17614	0.337398		810099	689479	729588	516603	640994	432600	498967	982870	650105	618399	380900	549278	611262	701968	546329	538780	541028	649774	688383	1.04816e+06	728598	1.13546e+06	655863	342943	650189	422445	679129	779791	1.0268e+06	916585	606495	1.14572e+06	567744	1.12437e+06
P00920	yes		CAH2_MOUSE Carbonic anhydrase 2 OS=Mus musculus GN=Ca2 PE=1 SV=4	4	4	599.985	0.696107	0.0164083		0.887391	0.293104		0.804879	0.015364		6.7876e+06	7.01383e+06	9.71825e+06	6.7521e+06	6.65119e+06	5.51893e+06	5.94917e+06	5.33292e+06	5.37361e+06	4.90919e+06	4.54116e+06	2.3453e+06	5.63248e+06	5.92876e+06	3.81715e+06	3.96572e+06	6.87677e+06	4.14854e+06	5.78477e+06	4.22454e+06	4.97847e+06	7.16626e+06	3.95658e+06	6.15356e+06	4.04849e+06	6.12998e+06	6.21426e+06	4.79275e+06	4.83886e+06	4.84911e+06	3.87954e+06	5.42139e+06	4.71972e+06	5.18426e+06
P01012	no		OVAL_CHICK Ovalbumin OS=Gallus gallus GN=SERPINB14 PE=1 SV=2	15	16	2094.85	0.992983	0.918657		0.892581	0.451803		0.924199	0.423684		2.92509e+07	2.66365e+07	2.00976e+07	2.24301e+07	1.43439e+07	1.79276e+07	1.11096e+07	1.78369e+07	1.94205e+07	2.79872e+07	2.18912e+07	1.86471e+07	1.6205e+07	1.91727e+07	2.61013e+07	2.32035e+07	9.95861e+06	2.44721e+07	1.82184e+07	1.91362e+07	2.40944e+07	1.55787e+07	1.98601e+07	9.64524e+06	1.45157e+07	1.53735e+07	1.1274e+07	1.75002e+07	2.02938e+07	3.94175e+07	2.42805e+07	1.01059e+07	2.62869e+07	2.22598e+07
P01027	yes		CO3_MOUSE Complement C3 OS=Mus musculus GN=C3 PE=1 SV=3	1	2	194.926	1.14715	0.426825		1.19748	0.182469		1.14456	0.348642		25949.5	22292.9	34522.8	23921.2	17198.2	24293	32396.8	32136.7	28596.2	21371.6	16084.1	22069.5	37960.3	17829.5	29716.5	37779.7	34873.4	23951.1	20666.1	30034.8	29740.8	42813.9	18927.2	26683	21890.4	30370.2	43569.1	28129.2	39173.8	18413.7	18640.5	40932.9	23686.2	37650.8
P01115	no		RASH_MSVHA Transforming protein p29 OS=Harvey murine sarcoma virus GN=H-RAS PE=1 SV=1	1	5	598.247	0.977125	0.961345		1.36096	0.177862		1.27574	0.34819		42452.8	36607.1	69212.7	21365.3	48356.1	31570.7	22851.3	64499	47415.6	52359.3	19947.1	23766.6	25462.3	45472.7	43343	64769.7	23947.9	56278.1	46538.6	87112.2	72927.2	52176.8	55441.9	11921.9	40082.1	24383.4	27883.3	63150	71026.6	73518.7	65058.8	80665.9	55804.7	66569.4
P01831	yes		THY1_MOUSE Thy-1 membrane glycoprotein OS=Mus musculus GN=Thy1 PE=1 SV=1	7	7	1196.18	0.816767	0.326985		0.631112	0.0401481		0.765548	0.0907481		4.50314e+07	3.97509e+07	2.05884e+07	3.97056e+07	2.88725e+07	3.89881e+07	3.1314e+07	1.26782e+07	3.33157e+07	3.64902e+07	3.51164e+07	2.94535e+07	3.38637e+07	3.25313e+07	2.54652e+07	1.30264e+07	3.43721e+07	2.33097e+07	2.99568e+07	5.32707e+06	2.40635e+07	7.53549e+06	2.65931e+07	4.62445e+07	2.68528e+07	3.85361e+07	2.16093e+07	2.00009e+07	1.38614e+07	2.30413e+07	2.82794e+07	1.10897e+07	3.3891e+07	1.21982e+07
P01942	yes	P01942;P06467	HBA_MOUSE Hemoglobin subunit alpha OS=Mus musculus GN=Hba PE=1 SV=2	13	13	1590.9	1.07116	0.40164		1.43809	0.0604734		0.964788	0.564593		1.25497e+08	1.05667e+08	1.43652e+08	1.20949e+08	1.23843e+08	9.9052e+07	1.18835e+08	142571454	1.00045e+08	9.26484e+07	8.54537e+07	116556952	1.46484e+08	1.31646e+08	1.05677e+08	1.12246e+08	1.64191e+08	9.51784e+07	1.11961e+08	2.79329e+08	1.10785e+08	2.25512e+08	6.58714e+07	1.29707e+08	8.69366e+07	1.11998e+08	1.45012e+08	1.08322e+08	1.25292e+08	1.05794e+08	7.12115e+07	1.60475e+08	8.35697e+07	1.30076e+08
P02088	yes	P02088;P02089;P02104	HBB1_MOUSE Hemoglobin subunit beta-1 OS=Mus musculus GN=Hbb-b1 PE=1 SV=2	11	13	2090.47	1.0553	0.557289		1.42182	0.058287		0.948477	0.516161		9.03248e+07	8.30005e+07	132261186	8.91218e+07	1.1323e+08	7.56077e+07	89224747	121387085	8.28526e+07	7.71981e+07	6.81457e+07	9.50262e+07	1.14773e+08	1.08565e+08	7.49268e+07	9.71115e+07	1.28048e+08	8.20206e+07	9.17706e+07	2.14466e+08	9.05131e+07	1.86058e+08	5.60457e+07	8.81722e+07	6.74392e+07	8.42004e+07	1.08345e+08	8.95633e+07	9.41859e+07	8.82301e+07	6.11409e+07	1.47908e+08	6.73575e+07	1.05243e+08
P02463	no		CO4A1_MOUSE Collagen alpha-1(IV) chain OS=Mus musculus GN=Col4a1 PE=2 SV=4	1	3	291.724	1.32425	0.0114634		0.62176	0.000572549	q<0.05	0.700947	0.0976132		77781	60863.4	50073.2	63367.6	51487.1	63822.3	36278	45563.7	58814.3	54884.9	59735	73552.3	71050.1	77362.6	90861.5	61980	23135	35693.4	35650.1	33018.3	50847.8	32828.9	49736.3	786.042	24333.7	56170.5	26203.6	53381.4	43405.5	34550.9	58880.2	29166.9	58910.6	40611.5
P02468	yes		LAMC1_MOUSE Laminin subunit gamma-1 OS=Mus musculus GN=Lamc1 PE=1 SV=2	1	1	97.6543	1.30748	0.345781		1.24694	0.520956		1.15891	0.642942		836357	746477	413612	313000	372459	418210	901860	1.40514e+06	698414	487107	552464	1.32541e+06	993985	807500	826406	293104	378892	849203	844143	1.48228e+06	1.01736e+06	287833	317311	469091	359734	323595	1.28272e+06	1.2084e+06	1.11879e+06	620338	492926	1.24441e+06	457233	1.13874e+06
P02535	yes	P02535;Q9Z320;Q9Z2K1;Q8VCW2;Q61414	K1C10_MOUSE Keratin, type I cytoskeletal 10 OS=Mus musculus GN=Krt10 PE=1 SV=3	4	6	597.873	0.995197	0.764223		0.825732	0.307764		0.887534	0.438488		514548	519393	479862	754109	577976	1.0958e+06	314820	394621	523487	723568	368658	560586	645096	552805	596181	480212	305944	489970	415875	504563	818248	287980	714492	203445	455256	401316	239308	476538	516564	654150	742283	497564	676187	490568
P03090	no	P03090;P49302	VP1_POVMA Major capsid protein VP1 OS=Murine polyomavirus (strain A2) PE=3 SV=3	1	1	95.7109	1.59948	0.0409092		0.712458	0.209733		0.830951	0.37514		601387	574430	1.86357e+06	353684	492726	422437	752337	656997	473942	422432	482931	593012	1.1642e+06	741288	1.04147e+06	1.61972e+06	357415	427033	493306	762436	476151	241599	230287	649475	293989	416876	1.03622e+06	754012	731061	361670	314585	670688	269543	704851
P03888	yes		NU1M_MOUSE NADH-ubiquinone oxidoreductase chain 1 OS=Mus musculus GN=Mtnd1 PE=1 SV=3	2	2	199.582	1.33604	0.0767941		0.576797	0.0143705		0.711594	0.0337467		879531	814817	871306	760325	557717	827279	671016	250829	627897	598645	692639	717668	1.1318e+06	952972	978983	804822	608644	431938	452825	137546	539483	205546	489015	808563	229989	699989	413292	539890	375141	468316	670350	235899	636576	295483
P03899	no		NU3M_MOUSE NADH-ubiquinone oxidoreductase chain 3 OS=Mus musculus GN=Mtnd3 PE=3 SV=3	1	1	100	1.21888	0.236598		0.359455	0.00202654	q<0.05	0.675612	0.0371789		225530	186729	238717	226900	181397	251567	171843	60415.6	230107	217763	220315	184250	311452	231258	273829	224342	140787	82146.3	82097.5	10767.1	102733	15027	171603	223016	39612.1	249636	107021	164008	81410.7	129359	154184	47021.6	215180	47733.6
P03911	yes		NU4M_MOUSE NADH-ubiquinone oxidoreductase chain 4 OS=Mus musculus GN=Mtnd4 PE=1 SV=1	9	9	996.297	1.1359	0.524202		0.497845	0.0150458		0.669473	0.0454346		1.70725e+06	1.51796e+06	1.99951e+06	1.78082e+06	1.12758e+06	1.76806e+06	1.34211e+06	341250	1.39573e+06	1.19269e+06	1.33673e+06	804705	2.02813e+06	1.74725e+06	1.73785e+06	1.69002e+06	1.29639e+06	714054	1.00324e+06	176008	764813	257182	1.15342e+06	2.00512e+06	687380	1.85592e+06	832471	916664	448272	531135	1.02185e+06	361192	1.16122e+06	352616
P03921	yes		NU5M_MOUSE NADH-ubiquinone oxidoreductase chain 5 OS=Mus musculus GN=Mtnd5 PE=2 SV=2	2	2	199.978	1.1113	0.538593		0.484724	0.0173232		0.680682	0.0546565		2.17127e+06	2.03103e+06	2.34931e+06	1.95556e+06	1.51695e+06	1.94214e+06	1.482e+06	399150	1.77495e+06	1.49221e+06	1.49463e+06	1.09826e+06	2.41959e+06	2.11807e+06	1.80526e+06	1.95897e+06	1.54619e+06	956594	1.23406e+06	103789	907429	172122	1.44553e+06	2.41044e+06	933772	2.04285e+06	919811	1.01828e+06	582938	728200	1.39973e+06	426874	1.48369e+06	426383
P03930	yes		ATP8_MOUSE ATP synthase protein 8 OS=Mus musculus GN=Mtatp8 PE=1 SV=1	1	1	99.989	1.1435	0.161626		0.794018	0.0659282		0.818495	0.0372086		4.61996e+06	3.99008e+06	4.46466e+06	3.8777e+06	3.05523e+06	3.86923e+06	3.67414e+06	2.16675e+06	3.37917e+06	3.4384e+06	3.39543e+06	3.53031e+06	4.70092e+06	4.52215e+06	4.01759e+06	3.98389e+06	4.18903e+06	2.84427e+06	3.49978e+06	1.70352e+06	3.00363e+06	2.05384e+06	2.84355e+06	4.5698e+06	2.29882e+06	4.11712e+06	3.19402e+06	2.76779e+06	2.45764e+06	2.82809e+06	2.90202e+06	1.94029e+06	3.39263e+06	2.34254e+06
P03995	yes	P03995;Q9DCV7	GFAP_MOUSE Glial fibrillary acidic protein OS=Mus musculus GN=Gfap PE=1 SV=4	18	22	3094.46	7.22828	1.39e-06	q<0.01	1.54793	0.0779824		1.02558	0.79676		1.64003e+07	1.67878e+07	2.56471e+07	1.90803e+07	1.82509e+07	6.6847e+06	8.94252e+06	1.13114e+07	6.69978e+06	7.40534e+06	6.27984e+06	1.1166e+08	1.09914e+08	101908335	1.01912e+08	4.60531e+07	2.28529e+07	8.91398e+06	1.33633e+07	2.2892e+07	2.08533e+07	3.22768e+07	6.41525e+06	1.02039e+07	6.05202e+06	1.22005e+07	1.06684e+07	1.48885e+07	2.23449e+07	1.58478e+07	7.30853e+06	1.58475e+07	1.51365e+07	2.36246e+07
P04104	yes		K2C1_MOUSE Keratin, type II cytoskeletal 1 OS=Mus musculus GN=Krt1 PE=1 SV=4	1	3	286.5	0.254416	0.277373		1.48075	0.420431		0.435557	0.690662		38665.6	33541.1	33331.7	499880	23787.1	538510	234584	36637.1	66283.2	21339.7	26139.9	31278.7	30769.4	42516.3	22380.5	52614.9	205056	27601.4	60672.8	82028.3	809417	69308.7	24911.7	39245.4	72767.9	88766.9	50757.5	68343.2	33843.4	96484.1	29030.2	55577.7	82678.5	95363.6
P04186	no		CFAB_MOUSE Complement factor B OS=Mus musculus GN=Cfb PE=1 SV=2	1	1	91.5665	0.804075	0.367074		0.810168	0.266445		1.18749	0.208592		22098	19820.2	8848.83	17735.4	12345.4	27193.2	26378.3	18386	24526.6	21539.1	7618.67	17201	25479.6	11056	8647.61	13085.4	23905.7	7573.53	14371.7	3491.73	24473	17434.1	14456.7	27448.5	13543	39707.8	24132.1	15301.7	20074	20954.5	24785	26870.8	18020.2	22201.2
P04187	no		GRAB_MOUSE Granzyme B(G,H) OS=Mus musculus GN=Gzmb PE=1 SV=1	1	1	92.3443	0.904559	0.373092		1.27105	0.0702606		1.13392	0.38718		263880	232255	189803	224101	249848	241725	200085	358960	301475	312387	215461	275707	189722	229702	219249	232757	209120	289144	275198	364941	316580	479308	215137	127621	240516	231475	257059	304631	381213	369205	254832	365365	295088	409059
P04247	no		MYG_MOUSE Myoglobin OS=Mus musculus GN=Mb PE=1 SV=3	1	1	97.8524	0.829496	0.805415		0.735394	0.398946		1.54527	0.934434		23555.8	13720.9	48124.3	12665.8	23728.8	21886.9	10190.5	9585.07	5688.31	87978.6	19601.1	24215.6	19249.8	17092.5	16426.6	27353.2	22067.6	9759.57	36788.4	5589.5	2891.62	33904.7	22627.1	39332.1	1712.27	14414.5	34899.4	10153.6	4778.38	21818.5	17076.9	263427	17413.7	18836.2
P04370	yes		MBP_MOUSE Myelin basic protein OS=Mus musculus GN=Mbp PE=1 SV=2	9	10	1495.87	0.816832	0.374753		1.03187	0.713041		0.679531	0.0418426		1.72076e+08	1.65191e+08	2.51651e+08	156478252	148622057	8.56253e+07	7.81521e+07	1.01077e+08	8.80566e+07	6.7959e+07	6.43175e+07	2.72797e+07	1.08453e+08	1.7437e+08	9.72644e+07	104714876	1.2248e+08	7.52395e+07	1.37388e+08	1.88364e+08	9.45876e+07	1.58212e+08	5.80347e+07	7.47224e+07	6.12452e+07	9.63492e+07	9.27164e+07	8.02257e+07	9.02507e+07	1.09583e+08	6.62915e+07	9.95982e+07	7.51545e+07	1.18244e+08
P04925	yes		PRIO_MOUSE Major prion protein OS=Mus musculus GN=Prnp PE=1 SV=2	2	2	200	1.13785	0.501117		0.785193	0.186677		0.80655	0.140835		1.18329e+06	1.04536e+06	536455	1.03483e+06	759333	837096	675256	350849	637275	777158	755235	886598	1.10246e+06	1.04146e+06	970467	442896	909850	555830	697695	486090	714920	315522	595491	1.00784e+06	639274	896033	585934	617871	476250	627898	628134	339928	800949	344398
P05063	yes	P05063;Q91Y97	ALDOC_MOUSE Fructose-bisphosphate aldolase C OS=Mus musculus GN=Aldoc PE=1 SV=4	19	30	3565.83	1.91761	0.00233532	q<0.05	0.870899	0.598237		0.74831	0.0453464		2.52241e+07	2.18038e+07	4.86351e+07	2.4042e+07	2.26812e+07	1.54079e+07	1.67734e+07	1.70463e+07	1.60872e+07	1.59275e+07	1.41073e+07	2.55137e+07	41375322	4.06729e+07	3.91893e+07	6.04686e+07	2.02879e+07	1.49979e+07	1.62541e+07	2.05647e+07	1.79252e+07	2.29032e+07	1.29421e+07	1.71965e+07	1.34366e+07	1.51997e+07	1.84396e+07	1.54977e+07	1.82124e+07	1.77302e+07	1.37111e+07	1.71343e+07	1.66205e+07	1.79521e+07
P05064	yes		ALDOA_MOUSE Fructose-bisphosphate aldolase A OS=Mus musculus GN=Aldoa PE=1 SV=2	20	27	3690.12	0.999508	0.963691		0.910494	0.266347		0.929317	0.255349		1.35764e+08	1.11976e+08	7.98892e+07	1.12588e+08	8.74737e+07	9.66735e+07	1.05468e+08	9.26955e+07	8.94821e+07	9.25232e+07	8.36459e+07	9.97043e+07	1.14513e+08	1.14653e+08	9.53077e+07	7.02055e+07	1.1242e+08	7.97359e+07	8.06449e+07	7.27083e+07	8.70013e+07	1.07915e+08	7.99069e+07	1.14428e+08	7.44811e+07	9.9226e+07	1.11774e+08	8.24998e+07	9.02451e+07	9.27986e+07	8.17594e+07	8.91034e+07	9.10072e+07	9.59658e+07
P05132	yes		KAPCA_MOUSE cAMP-dependent protein kinase catalytic subunit alpha OS=Mus musculus GN=Prkaca PE=1 SV=3	3	7	779.974	1.02415	0.827646		0.618706	0.0294759		0.767233	0.0718913		962138	837074	630717	919069	758749	908332	814366	284775	841092	775515	837969	730813	1.02051e+06	979659	723559	534889	819573	566698	645220	123050	555936	181624	592724	1.21845e+06	560611	957835	588672	511386	328765	473972	642912	289533	713522	294384
P05201	yes		AATC_MOUSE Aspartate aminotransferase, cytoplasmic OS=Mus musculus GN=Got1 PE=1 SV=3	20	22	2975.11	1.06727	0.447981		0.916611	0.208193		0.908116	0.085773		5.23796e+07	4.5336e+07	4.08497e+07	4.47382e+07	3.9421e+07	4.09272e+07	4.41369e+07	3.79355e+07	3.8104e+07	3.65241e+07	3.49018e+07	3.6671e+07	5.41321e+07	5.03891e+07	4.34248e+07	3.62362e+07	4.61548e+07	3.31919e+07	3.58288e+07	2.95095e+07	3.61512e+07	4.67769e+07	3.10749e+07	4.50213e+07	2.96782e+07	4.32351e+07	4.68635e+07	3.54928e+07	3.87843e+07	3.81003e+07	3.16671e+07	3.60524e+07	3.52662e+07	3.97715e+07
P05202	yes		AATM_MOUSE Aspartate aminotransferase, mitochondrial OS=Mus musculus GN=Got2 PE=1 SV=1	22	24	3092.2	1.09359	0.222998		0.847902	0.0326771		0.867213	0.0747103		6.14552e+07	5.24631e+07	5.09415e+07	5.23723e+07	44592889	4.76549e+07	4.8445e+07	4.21291e+07	4.66942e+07	4.42553e+07	4.14502e+07	4.51107e+07	6.39297e+07	5.86092e+07	5.04633e+07	4.65636e+07	5.1944e+07	3.57826e+07	3.98426e+07	3.10162e+07	3.84449e+07	4.92253e+07	3.73343e+07	5.25707e+07	1.88256e+07	4.99275e+07	5.1173e+07	4.06651e+07	4.35291e+07	4.60954e+07	3.84716e+07	3.99194e+07	4.11186e+07	4.40977e+07
P06151	yes	P06151;P00342	LDHA_MOUSE L-lactate dehydrogenase A chain OS=Mus musculus GN=Ldha PE=1 SV=3	18	20	2485.59	0.873802	0.36026		0.765039	0.0841796		0.856342	0.152466		2.92611e+07	2.43384e+07	1.45588e+07	2.25941e+07	1.63265e+07	2.60468e+07	2.36116e+07	1.26904e+07	2.2147e+07	2.20093e+07	2.15505e+07	2.0944e+07	2.23345e+07	2.03221e+07	1.69896e+07	1.28012e+07	2.41609e+07	1.70993e+07	1.90572e+07	6.69924e+06	1.78535e+07	1.325e+07	1.83629e+07	2.74717e+07	1.72963e+07	2.69552e+07	1.94378e+07	1.55657e+07	1.29311e+07	1.60648e+07	1.81955e+07	1.26799e+07	2.078e+07	1.392e+07
P06745	yes		G6PI_MOUSE Glucose-6-phosphate isomerase OS=Mus musculus GN=Gpi PE=1 SV=4	19	22	2877.11	1.12493	0.274518		0.691768	0.0144705		0.791775	0.0209235		4.36225e+07	3.81376e+07	3.00429e+07	3.69953e+07	30627279	3.27306e+07	2.97377e+07	1.82238e+07	3.04396e+07	3.09166e+07	2.79061e+07	3.06677e+07	4.26957e+07	4.1097e+07	3.47947e+07	2.93946e+07	3.20247e+07	2.22448e+07	2.59308e+07	1.07677e+07	2.46355e+07	1.62273e+07	2.56539e+07	3.66567e+07	2.33872e+07	3.54701e+07	2.49943e+07	2.26428e+07	1.91591e+07	2.27441e+07	2.59094e+07	1.703e+07	2.92127e+07	1.89184e+07
P06795	no		MDR1B_MOUSE Multidrug resistance protein 1B OS=Mus musculus GN=Abcb1b PE=1 SV=1	1	1	94.0621	0.713833	0.101377		1.07761	0.47888		1.23664	0.138182		128948	104292	49949	65441.1	105859	65291.5	83482.1	127907	100551	125136	54084.5	94578.9	62561.1	74460.9	58210.5	38208.2	90120.3	74649.5	85498	116192	107007	120749	143478	70515.9	97115.3	58371.1	97584.9	109847	137993	149729	141951	159933	75662.3	121638
P06801	yes		MAOX_MOUSE NADP-dependent malic enzyme OS=Mus musculus GN=Me1 PE=1 SV=2	1	2	199.676	1.22702	0.0719139		0.878262	0.0822828		0.857375	0.0129392		188464	177196	195928	182143	156165	154349	191883	132116	169601	157501	147397	145858	273304	238990	212930	162262	199826	137093	137342	119008	136577	157713	126622	174604	142875	186380	152742	127999	137511	126475	113272	158256	159637	126532
P06837	yes		NEUM_MOUSE Neuromodulin OS=Mus musculus GN=Gap43 PE=1 SV=1	1	1	100	0.16768	0.126881		2.12249	0.277333		1.87681	0.325079		12731.1	70104.3	25804.5	10289	318033	18004.8	5253.01	151738	355904	496672	24002.8	15261	1637.41	15525.2	65665.7	15363.9	3433.64	225533	144045	830789	366642	152871	410267	706.465	227901	49627.6	3095.18	175116	217698	402290	440173	285619	518824	316355
P06880	yes		SOMA_MOUSE Somatotropin OS=Mus musculus GN=Gh1 PE=2 SV=1	5	5	499.147	0.867048	0.255721		2.49525	0.11384		1.08	0.536354		232427	154835	175551	173416	284333	177796	165163	192130	190712	255014	134567	183774	172327	162158	163739	159804	1.81367e+06	165794	190328	314679	240396	182258	273518	121473	192534	148481	155420	170068	200438	282146	268089	217732	275202	211429
P07091	no		S10A4_MOUSE Protein S100-A4 OS=Mus musculus GN=S100a4 PE=1 SV=1	1	1	100	7.51914	7.2e-08	q<0.01	2.13176	0.00135475	q<0.05	1.85207	0.00145373	q<0.11	61990.2	42516.9	29498.8	44286.9	33666.5	31203.6	58541.7	74561.9	49950.2	47083	35117.5	441061	362265	401359	394818	138161	101117	52699.2	59002.5	89354.1	104789	184214	47338.1	73297.4	42805.5	75806.4	80529.4	99892.6	161894	89288.1	39815	82716.5	93478.5	140365
P07309	yes		TTHY_MOUSE Transthyretin OS=Mus musculus GN=Ttr PE=1 SV=1	1	1	99.5205	0.93264	0.989557		1.5761	0.977382		0.749099	0.466314		25437.7	34245.8	43929.7	12293.6	22116.7	2175.99	795.112	27087.2	10488	14787.3	3870.34	18567	1591.68	7817.94	21798	33835.5	59.0985	17857.5	21389.3	65538.8	28962.6	35747.6	9082.66	467.84	13000.5	2014.96	279.211	16744.7	30407.9	14191	6982.43	31659.4	14351.7	21991.8
P07356	yes		ANXA2_MOUSE Annexin A2 OS=Mus musculus GN=Anxa2 PE=1 SV=2	3	3	395.514	2.70726	0.000494584	q<0.01	0.718988	0.310236		0.659484	0.0728727		158102	164330	441129	183779	336046	91589.4	114593	119305	84836.7	137461	108911	433964	681014	456530	475963	339939	157273	63852.3	77230.1	126999	167479	168020	99669.3	266606	78442	114343	111558	104211	127699	107018	78744.1	90917.3	119128	97431.8
P07724	yes		ALBU_MOUSE Serum albumin OS=Mus musculus GN=Alb PE=1 SV=3	20	21	3090.6	1.52205	0.0107163		0.722135	0.0747204		0.668529	0.00397565	q<0.11	5.72177e+07	5.28613e+07	8.47934e+07	6.39779e+07	7.18825e+07	3.70109e+07	3.15034e+07	3.58156e+07	3.47444e+07	4.84648e+07	3.49507e+07	6.34585e+07	8.59323e+07	7.78512e+07	70468312	8.50315e+07	3.94664e+07	2.93724e+07	3.16705e+07	4.57351e+07	3.65793e+07	3.50863e+07	2.75399e+07	3.97661e+07	2.25989e+07	3.87878e+07	3.68994e+07	2.99396e+07	3.08146e+07	3.29149e+07	3.10353e+07	3.54482e+07	4.67183e+07	3.10044e+07
P07758	yes	P07758;Q00896	A1AT1_MOUSE Alpha-1-antitrypsin 1-1 OS=Mus musculus GN=Serpina1a PE=1 SV=4	1	5	597.457	0.907676	0.744227		4.36991	0.000995169	q<0.05	1.76938	0.0287282		687.276	3150.48	5004.91	1548.14	3420.17	3217.72	6938.34	12247.2	6003.17	3236.47	4482.03	3725.34	5149.68	3730.17	4729.07	3268.29	14238.9	7483.78	10368	42382.9	13473.2	31079.7	3227.56	5803.94	3856.94	6046.61	14646.2	7132.3	13638.1	2955.29	5800.66	14602.9	7301.92	11375.4
P07759	yes	P07759;Q03734	SPA3K_MOUSE Serine protease inhibitor A3K OS=Mus musculus GN=Serpina3k PE=1 SV=2	1	2	194.904	1.03787	0.65455		1.8692	0.0284723		1.15514	0.346006		16555.9	42726.4	49389.3	44070	27025.6	77711	60656.3	23921.2	53353.9	54583.9	56914.9	69503.8	43666.7	43769.8	41342.4	40856	123238	47709.7	64088.5	46795.6	68301.6	166692	28958.5	78369.6	31184.7	63556.7	78848.5	32187	48940.9	39510.9	51077.6	80356.5	61415.3	44373.5
P07901	yes		HS90A_MOUSE Heat shock protein HSP 90-alpha OS=Mus musculus GN=Hsp90aa1 PE=1 SV=4	20	41	5371.07	0.802981	0.00503742	q<0.05	1.09074	0.287016		0.949454	0.330426		3.72997e+07	3.20442e+07	2.9763e+07	3.06632e+07	2.65699e+07	2.95775e+07	3.41748e+07	3.19399e+07	2.79228e+07	2.79957e+07	2.67989e+07	2.29829e+07	2.97385e+07	2.75667e+07	2.22e+07	1.96927e+07	4.00076e+07	2.832e+07	2.89925e+07	2.79944e+07	3.11448e+07	4.2699e+07	2.21324e+07	3.1693e+07	2.1922e+07	3.15602e+07	3.81074e+07	2.73993e+07	3.08026e+07	2.7353e+07	2.31541e+07	3.00516e+07	2.75036e+07	3.50439e+07
P08003	yes		PDIA4_MOUSE Protein disulfide-isomerase A4 OS=Mus musculus GN=Pdia4 PE=1 SV=3	1	1	99.8841	1.56795	7.34e-05	q<0.01	1.28356	0.0403871		0.985673	0.6633		156248	137145	144483	141174	108555	116477	159595	168298	134701	116494	109739	210220	261475	215335	201533	175440	174038	159154	150578	114473	185511	261469	73479.7	164711	105843	144976	175874	151458	182219	133362	70602.2	129708	105480	167583
P08030	yes		APT_MOUSE Adenine phosphoribosyltransferase OS=Mus musculus GN=Aprt PE=2 SV=1	1	1	99.8853	2.15681	0.00247546	q<0.05	1.0683	0.652073		1.00969	0.797801		58207.1	34185	25524.7	39032.3	21352.2	36048.4	53146	38076.2	28154.6	27010.3	22884.2	78901.1	124344	68990.7	69962.8	33891.5	40065.7	25392.7	30005.9	28960.1	39950.1	59165	21722.6	58863.7	20220.4	40511.8	69883.8	34048.8	39124.3	17653.1	14035.8	42192.3	28219.8	36076.2
P08103	no	P08103;Q14AX6;Q04899;Q04735;P97377;P30285;P11440;Q9JKV2;Q9JHU3;Q61851;Q03142;P25911;P16277;P16092;P14234;P06240;Q04736;P39688;P05480;Q99J95;Q8K0D0;Q69ZA1;Q64261;Q3V3A1	HCK_MOUSE Tyrosine-protein kinase HCK OS=Mus musculus GN=Hck PE=1 SV=4	2	3	280.753	1.06699	0.455617		1.15631	0.321086		0.943259	0.471786		481147	358978	385399	361130	327272	319941	246158	360088	280086	277341	269215	338311	441396	355680	340241	302734	291172	287671	323152	522966	322428	565292	267694	210515	221403	286679	285220	333324	412324	362887	277556	389772	289097	436657
P08113	yes		ENPL_MOUSE Endoplasmin OS=Mus musculus GN=Hsp90b1 PE=1 SV=2	13	16	1670.52	0.988	0.924715		1.18232	0.224373		0.821412	0.106443		9.94829e+06	8.95075e+06	1.25112e+07	9.17995e+06	7.7273e+06	6.06248e+06	6.68078e+06	7.0787e+06	5.98114e+06	5.09771e+06	4.90241e+06	4.64472e+06	8.82699e+06	1.10765e+07	6.88073e+06	6.34886e+06	1.00379e+07	5.94235e+06	8.44758e+06	1.16495e+07	7.32145e+06	1.08508e+07	4.3592e+06	6.74562e+06	4.58729e+06	6.69213e+06	7.93183e+06	6.17803e+06	6.41672e+06	7.07529e+06	4.74362e+06	7.19103e+06	5.94336e+06	7.51524e+06
P08226	yes	P08226;Q8VHG0	APOE_MOUSE Apolipoprotein E OS=Mus musculus GN=Apoe PE=1 SV=2	7	10	1183.94	1.97549	0.00130908	q<0.05	1.83759	0.00681284	q<0.05	1.24865	0.335003		2.13266e+06	1.7967e+06	1.49097e+06	2.20236e+06	1.56759e+06	1.85534e+06	2.99189e+06	3.47103e+06	1.86246e+06	1.4342e+06	1.6049e+06	4.32382e+06	5.30924e+06	4.59372e+06	3.85995e+06	2.03641e+06	3.84985e+06	2.14643e+06	2.47462e+06	4.89093e+06	2.39635e+06	6.704e+06	1.13657e+06	1.90024e+06	1.30913e+06	2.15427e+06	3.81224e+06	2.91777e+06	4.08658e+06	2.52685e+06	1.24178e+06	3.33263e+06	1.80456e+06	4.30355e+06
P08228	yes		SODC_MOUSE Superoxide dismutase [Cu-Zn] OS=Mus musculus GN=Sod1 PE=1 SV=2	5	6	899.845	0.945501	0.781178		1.86094	0.00221226	q<0.05	1.43163	0.0446768		8.56217e+06	7.87743e+06	7.36247e+06	7.59742e+06	7.60301e+06	6.69628e+06	9.92566e+06	1.64414e+07	8.29087e+06	7.26088e+06	6.3511e+06	8.49327e+06	8.95843e+06	9.94255e+06	7.1284e+06	5.86256e+06	1.33722e+07	1.12e+07	1.10323e+07	2.20893e+07	1.06871e+07	2.7003e+07	8.05163e+06	7.18153e+06	8.10211e+06	7.03256e+06	1.3984e+07	1.26408e+07	1.93799e+07	1.85795e+07	8.80181e+06	1.7249e+07	7.24216e+06	1.85134e+07
P08249	yes		MDHM_MOUSE Malate dehydrogenase, mitochondrial OS=Mus musculus GN=Mdh2 PE=1 SV=3	15	19	2397.68	1.13301	0.123065		0.977758	0.664092		0.971793	0.59929		1.11805e+08	9.2353e+07	1.02757e+08	9.22161e+07	8.02722e+07	8.65025e+07	1.02352e+08	9.22088e+07	8.18232e+07	7.62575e+07	7.37121e+07	8.66021e+07	1.25013e+08	1.13171e+08	9.54125e+07	9.08206e+07	1.14323e+08	6.73628e+07	8.11751e+07	7.14483e+07	7.68168e+07	1.18068e+08	6.91172e+07	1.07072e+08	8.07015e+07	9.24819e+07	1.191e+08	8.54351e+07	9.14875e+07	8.21457e+07	6.62218e+07	9.19607e+07	7.26422e+07	9.35653e+07
P08414	yes		KCC4_MOUSE Calcium/calmodulin-dependent protein kinase type IV OS=Mus musculus GN=Camk4 PE=1 SV=2	5	5	595.059	1.35495	0.560406		0.813882	0.279961		0.805774	0.144328		523422	438859	1.13057e+06	444252	308391	711399	641895	396334	593565	465192	549088	441626	416388	412163	605651	1.94451e+06	658402	374144	558050	234747	444160	484218	409524	658671	405856	649853	576051	377699	307836	400193	333640	398624	475756	458869
P08551	yes		NFL_MOUSE Neurofilament light polypeptide OS=Mus musculus GN=Nefl PE=1 SV=5	25	35	4073.59	1.22853	0.333022		1.26849	0.243304		0.820379	0.320825		3.47819e+07	3.28453e+07	7.68809e+07	3.49657e+07	3.65184e+07	2.17351e+07	2.95068e+07	3.52513e+07	2.27652e+07	1.79536e+07	1.73729e+07	1.82113e+07	4.90774e+07	5.5218e+07	4.02634e+07	3.85839e+07	4.54506e+07	2.33496e+07	3.61633e+07	5.09697e+07	2.57703e+07	6.77804e+07	1.68532e+07	2.20261e+07	2.36452e+07	2.23657e+07	4.11852e+07	2.44116e+07	2.99391e+07	2.91283e+07	1.72165e+07	3.66986e+07	1.97543e+07	3.94778e+07
P08553	yes		NFM_MOUSE Neurofilament medium polypeptide OS=Mus musculus GN=Nefm PE=1 SV=4	19	26	3567.04	1.16582	0.425897		1.26679	0.2126		0.860456	0.313032		2.85332e+07	2.76126e+07	5.5413e+07	3.06221e+07	3.08208e+07	2.07974e+07	2.79492e+07	3.18469e+07	2.08727e+07	1.73954e+07	1.66404e+07	1.68896e+07	3.99859e+07	4.46761e+07	3.39848e+07	2.79453e+07	3.85678e+07	2.10661e+07	3.11151e+07	4.25393e+07	2.30931e+07	5.67867e+07	1.50378e+07	2.17665e+07	2.03644e+07	2.09639e+07	3.7904e+07	2.08592e+07	2.56385e+07	2.52701e+07	1.52915e+07	3.12553e+07	1.87295e+07	3.6505e+07
P08752	yes	P08752;P50149;P20612;P27600	GNAI2_MOUSE Guanine nucleotide-binding protein G(i) subunit alpha-2 OS=Mus musculus GN=Gnai2 PE=1 SV=5	10	18	2097.87	1.38969	0.0134226		0.749298	0.0232258		0.763875	0.00648892	q<0.11	5.7057e+06	5.78527e+06	6.08339e+06	6.04644e+06	4.62584e+06	4.77509e+06	4.28366e+06	2.93275e+06	4.85181e+06	4.0322e+06	4.25716e+06	5.4035e+06	8.54348e+06	7.90841e+06	6.52467e+06	5.33857e+06	5.09889e+06	3.35418e+06	4.09604e+06	2.39778e+06	3.53482e+06	3.33483e+06	3.41857e+06	4.82332e+06	3.42178e+06	5.63684e+06	3.54698e+06	3.83174e+06	2.82792e+06	3.32405e+06	3.51445e+06	2.61657e+06	4.15259e+06	3.36715e+06
P08775	no		RPB1_MOUSE DNA-directed RNA polymerase II subunit RPB1 OS=Mus musculus GN=Polr2a PE=1 SV=3	1	1	98.4963	1.07097	0.541409		0.591334	0.0275359		0.684063	0.037212		494641	527594	626014	394413	562231	359117	202097	162445	454199	381847	275713	311049	441764	491276	400224	517243	238678	264481	331656	233288	234766	129335	342184	377139	260782	302101	130742	287321	196160	288753	351495	255313	333178	188416
P09041	no		PGK2_MOUSE Phosphoglycerate kinase 2 OS=Mus musculus GN=Pgk2 PE=1 SV=4	1	7	892.462	1.05834	0.735622		0.914217	0.345551		0.904439	0.188349		653126	518175	462866	454813	406974	449168	568619	434988	414483	375468	361365	448581	677889	566899	440564	319520	570357	286763	400985	402850	371483	510769	352196	488268	364913	482526	601580	404941	410834	417149	357404	471345	320859	360002
P09055	yes		ITB1_MOUSE Integrin beta-1 OS=Mus musculus GN=Itgb1 PE=1 SV=1	1	1	99.8473	2.80076	0.00429441	q<0.05	0.423847	0.0224765		0.56303	0.0433853		39462.2	51981.4	76773.8	51874.4	58655.3	43214.5	17545.8	6304.57	35189.5	33734.4	37143.5	76252.5	188645	105126	129202	76049.7	35864.9	14140.4	28946.3	2330.07	18779.9	4408.13	37550.5	51365.9	16851.5	42583.9	17471.5	22922.9	9055.83	17941.8	17977.2	5914.58	32444.4	5470.8
P09103	yes	P09103;Q8CII2	PDIA1_MOUSE Protein disulfide-isomerase OS=Mus musculus GN=P4hb PE=1 SV=2	8	8	897.797	1.54342	0.00014817	q<0.01	1.13159	0.227783		0.987219	0.765434		2.17424e+06	1.81699e+06	1.82621e+06	1.74909e+06	1.2528e+06	1.64336e+06	1.85221e+06	2.15443e+06	1.61968e+06	1.75463e+06	1.49084e+06	2.50848e+06	3.3826e+06	2.80596e+06	2.66672e+06	2.20045e+06	2.15031e+06	1.50992e+06	1.61995e+06	2.0422e+06	1.84602e+06	2.76543e+06	1.28805e+06	1.3434e+06	1.11868e+06	1.72143e+06	2.17256e+06	1.81235e+06	2.23046e+06	1.9662e+06	1.5416e+06	1.77101e+06	1.60721e+06	2.24965e+06
P09240	yes	P09240;D3YX43	CCKN_MOUSE Cholecystokinin OS=Mus musculus GN=Cck PE=1 SV=3	1	1	91.8711	0.569556	0.0960746		1.45859	0.180281		1.10694	0.528448		51721.3	40097.1	4817.22	30682	15752	29678.6	28349.4	69115.8	32550.7	29804.6	26483.3	42685.1	10870.2	24578	14106.7	714.512	20901.2	40675.6	33786.5	66950.6	42819.9	80526.5	26771.1	0	27740.7	27035	35730.7	44051.4	65073.2	54291.9	25204.1	50906.8	22953	53822.3
P09405	yes		NUCL_MOUSE Nucleolin OS=Mus musculus GN=Ncl PE=1 SV=2	12	12	1283.68	1.28478	0.00594594		1.22659	0.036122		1.12811	0.207121		5.29525e+06	5.2877e+06	5.42356e+06	4.60709e+06	3.78209e+06	4.78927e+06	4.65878e+06	5.95392e+06	4.34117e+06	6.5186e+06	4.16383e+06	5.61634e+06	6.79945e+06	5.74472e+06	6.64182e+06	7.21267e+06	5.60562e+06	4.67116e+06	5.58979e+06	6.67172e+06	5.90173e+06	8.23809e+06	4.36285e+06	3.77353e+06	4.09063e+06	4.6804e+06	5.7999e+06	5.3653e+06	6.43959e+06	8.08177e+06	6.61202e+06	5.23066e+06	6.44575e+06	6.58447e+06
P09411	yes		PGK1_MOUSE Phosphoglycerate kinase 1 OS=Mus musculus GN=Pgk1 PE=1 SV=4	17	25	3187.09	1.09536	0.381046		1.00082	0.832088		0.923332	0.222339		4.5111e+07	3.84443e+07	3.64758e+07	3.84935e+07	3.3547e+07	3.50692e+07	4.29554e+07	3.50145e+07	3.2117e+07	2.96298e+07	2.94136e+07	3.59442e+07	5.12776e+07	4.4893e+07	3.60593e+07	2.91253e+07	4.96338e+07	2.58995e+07	3.30522e+07	2.8832e+07	3.16082e+07	4.73002e+07	2.61403e+07	4.34643e+07	2.8521e+07	3.80195e+07	4.72215e+07	3.14766e+07	3.2155e+07	2.9866e+07	2.62431e+07	3.6585e+07	2.69604e+07	3.24998e+07
P09671	yes		SODM_MOUSE Superoxide dismutase [Mn], mitochondrial OS=Mus musculus GN=Sod2 PE=1 SV=3	6	6	892.925	1.15659	0.0714228		1.08423	0.462415		0.961898	0.481261		9.71853e+06	9.14749e+06	9.52402e+06	9.55205e+06	8.44445e+06	7.89773e+06	9.7575e+06	9.97292e+06	7.87585e+06	7.25653e+06	7.29554e+06	8.21032e+06	1.24854e+07	1.10977e+07	9.55883e+06	9.34973e+06	1.13581e+07	7.37653e+06	8.19636e+06	8.46197e+06	8.1985e+06	1.34445e+07	6.18712e+06	9.93642e+06	6.69761e+06	8.61604e+06	1.09604e+07	8.76314e+06	9.95052e+06	8.48211e+06	6.01978e+06	8.81821e+06	6.93312e+06	9.83694e+06
P09803	no		CADH1_MOUSE Cadherin-1 OS=Mus musculus GN=Cdh1 PE=1 SV=1	1	1	95.1284	0.902045	0.253623		1.14029	0.2754		1.10817	0.853577		74137.8	75255.4	64160.1	71084.3	69677.7	69053.7	67415.9	102190	89364.4	100520	70096.9	79191.6	61865.9	67137.3	65632.4	75902.2	55615.5	81082	88455.3	89973.6	89053.5	126340	68888.9	6332.56	114142	73875.3	68982	96266.8	116249	101602	85320	106551	77702.5	115240
P09813	yes		APOA2_MOUSE Apolipoprotein A-II OS=Mus musculus GN=Apoa2 PE=1 SV=1	1	1	99.848	1.1992	0.121192		1.04953	0.945593		0.846865	0.14125		148810	129190	171330	149610	158380	105782	99359.2	201904	117095	124168	90822.6	147236	195214	171911	129588	171753	119257	98427.6	105442	258016	105435	170099	71066	64103.4	73203.7	114244	121422	120284	153798	130498	89519.2	172247	109590	162524
P09838	no		TDT_MOUSE DNA nucleotidylexotransferase OS=Mus musculus GN=Dntt PE=1 SV=3	1	1	94.2469	1.02449	0.860729		0.754798	0.145798		0.896872	0.255755		283236	191636	147188	223981	171640	211704	207258	129181	151225	164298	198459	227523	230930	268391	159277	82396.8	235991	154799	145573	1491.18	170132	148287	166395	252630	138615	217797	188683	164093	170598	120854	141743	127819	213508	132158
P0C0S6	yes	P0C0S6;Q3THW5	H2AZ_MOUSE Histone H2A.Z OS=Mus musculus GN=H2afz PE=1 SV=2	2	4	499.398	1.83304	0.00574091	q<0.05	0.961033	0.989973		0.852127	0.379621		920961	719340	1.73053e+06	752186	650028	561494	603858	642376	499002	560125	438436	857027	1.36324e+06	1.04218e+06	1.36921e+06	2.09923e+06	915367	419238	582211	758036	719874	839936	356418	845646	390465	767792	682087	773221	873634	550062	464445	638446	547633	619714
P0C242	no		CCNO_MOUSE Cyclin-O OS=Mus musculus GN=Ccno PE=2 SV=1	1	1	96.3408	0.937644	0.652921		0.936731	0.561996		1.06306	0.79987		2.38794e+06	2.00929e+06	1.96712e+06	1.84072e+06	2.48533e+06	1.69867e+06	1.38411e+06	2.26935e+06	2.24794e+06	2.84088e+06	1.55285e+06	2.0255e+06	1.91222e+06	2.10284e+06	1.9417e+06	1.68578e+06	1.33426e+06	1.65992e+06	1.68414e+06	2.19684e+06	2.33362e+06	2.38157e+06	2.58213e+06	832651	2.13532e+06	1.5734e+06	1.51499e+06	2.05771e+06	2.44115e+06	2.7568e+06	3.00169e+06	2.78281e+06	2.34515e+06	2.283e+06
P0C6F1	no		DYH2_MOUSE Dynein heavy chain 2, axonemal OS=Mus musculus GN=Dnah2 PE=2 SV=1	1	1	94.1503	1.10284	0.413814		0.566964	0.161637		0.717407	0.371668		5835.51	50780.3	31173.9	32562.3	14959.1	27816.1	19734.4	6012.2	18716.1	19493.8	8820.25	18798.2	26425.6	29908.4	26268.7	16856	17393.9	10982.3	13067.7	3615.17	20508.1	7386.86	17549.3	30739.1	12514.3	25744.4	16821.2	12785.9	7090.46	8393.01	13644.2	10552.1	19284.6	9505.86
P0CG50	no	P0CG50;P62984;P62983;P0CG49	UBC_MOUSE Polyubiquitin-C OS=Mus musculus GN=Ubc PE=1 SV=2	6	7	684.489	1.1699	0.0387887		1.19723	0.0971249		1.04544	0.662215		7.08429e+06	6.00227e+06	5.10925e+06	5.74519e+06	4.24547e+06	4.63704e+06	5.31428e+06	6.82237e+06	4.9002e+06	5.26095e+06	4.64016e+06	6.3316e+06	6.63714e+06	6.30899e+06	6.15708e+06	6.34472e+06	7.19662e+06	5.34539e+06	4.86375e+06	6.58024e+06	5.77281e+06	9.26747e+06	4.50918e+06	5.25883e+06	3.60749e+06	5.07421e+06	5.68205e+06	6.95841e+06	7.15486e+06	7.14551e+06	4.84923e+06	5.38757e+06	5.25507e+06	7.27436e+06
P0DI97	no		NRX1B_MOUSE Neurexin-1-beta OS=Mus musculus GN=Nrxn1 PE=1 SV=1	4	8	788.211	0.921288	0.364529		0.852963	0.0852089		0.940145	0.390504		658641	704023	678731	448235	652678	472678	471142	558772	594634	648739	536093	483666	593178	568806	535269	509393	346091	458116	511523	527340	552442	593442	315250	333418	538823	414895	434204	589614	615990	841831	715936	654844	586667	547441
P10076	no		ZFP26_MOUSE Zinc finger protein 26 OS=Mus musculus GN=Zfp26 PE=2 SV=2	1	1	94.2469	0.784568	0.0493132		1.00418	0.895531		0.980303	0.854495		140877	70831.9	73874.1	101219	81298.7	112901	98353.6	105756	107240	111630	102689	90206.6	101043	70584	78229.2	54599.8	118223	81174.5	104686	93215.5	90624.1	118237	113273	113783	101271	121394	109227	75053.6	86044.5	83816.6	74524.4	97271.3	95904	111935
P10126	yes		EF1A1_MOUSE Elongation factor 1-alpha 1 OS=Mus musculus GN=Eef1a1 PE=1 SV=3	2	7	999.73	1.55808	0.000468777	q<0.01	0.903862	0.244801		0.972179	0.689448		1.6713e+06	1.39821e+06	1.04037e+06	1.17657e+06	1.00025e+06	1.10822e+06	1.10025e+06	983887	1.06155e+06	1.13552e+06	984669	1.71534e+06	2.3545e+06	1.9298e+06	1.65681e+06	1.31015e+06	1.23541e+06	910382	969096	845254	1.17424e+06	1.10759e+06	1.11104e+06	1.07025e+06	711801	1.22264e+06	1.07175e+06	1.10421e+06	1.16462e+06	1.4192e+06	1.38097e+06	1.0032e+06	1.15373e+06	1.01412e+06
P10518	yes		HEM2_MOUSE Delta-aminolevulinic acid dehydratase OS=Mus musculus GN=Alad PE=1 SV=1	1	1	99.9925	1.16952	0.22909		1.06137	0.680476		0.896218	0.270934		255183	239483	343017	196453	210191	196854	257922	236496	179974	156544	164980	196198	292528	234858	216375	355602	291802	172297	210975	161909	257380	316546	134618	247592	135509	229046	312340	203768	205135	138118	169183	234559	146127	226736
P10605	yes		CATB_MOUSE Cathepsin B OS=Mus musculus GN=Ctsb PE=1 SV=2	7	8	995.833	3.40287	6.16e-08	q<0.01	0.964703	0.483588		0.949793	0.2928		2.03928e+06	1.7816e+06	1.86081e+06	1.75708e+06	1.66782e+06	1.69612e+06	1.92839e+06	1.88129e+06	1.76101e+06	1.78312e+06	1.49634e+06	4.84121e+06	9.37562e+06	5.86467e+06	6.84094e+06	3.47581e+06	1.98987e+06	1.57344e+06	1.65331e+06	1.05463e+06	1.70815e+06	2.36197e+06	1.20886e+06	2.20966e+06	1.53643e+06	1.71561e+06	2.17649e+06	1.59276e+06	1.72652e+06	1.5899e+06	1.32979e+06	1.66782e+06	1.69749e+06	1.91175e+06
P10630	yes		IF4A2_MOUSE Eukaryotic initiation factor 4A-II OS=Mus musculus GN=Eif4a2 PE=2 SV=2	5	12	1580.4	0.96272	0.664034		0.954096	0.522327		0.916457	0.186425		2.61451e+06	2.22091e+06	1.86065e+06	2.00714e+06	1.5028e+06	1.99673e+06	2.12189e+06	1.96728e+06	1.82166e+06	1.77647e+06	1.75654e+06	1.91029e+06	2.0829e+06	1.90195e+06	1.81019e+06	1.7672e+06	2.23041e+06	1.62139e+06	1.67574e+06	1.56328e+06	1.67541e+06	2.49899e+06	1.38189e+06	2.20445e+06	1.30695e+06	1.99065e+06	2.14151e+06	1.69136e+06	2.04393e+06	1.81154e+06	1.50065e+06	1.84415e+06	1.66329e+06	2.06125e+06
P10637	yes		TAU_MOUSE Microtubule-associated protein tau OS=Mus musculus GN=Mapt PE=1 SV=3	13	15	1977.64	0.764363	0.0102154		1.30477	0.0238478		1.05687	0.530896		2.11059e+07	1.8695e+07	1.38019e+07	1.88761e+07	1.60801e+07	1.7381e+07	2.02187e+07	2.36033e+07	1.78683e+07	1.75335e+07	1.52331e+07	1.45554e+07	1.53955e+07	1.72896e+07	1.2551e+07	9.83386e+06	2.46731e+07	1.79834e+07	1.83313e+07	2.89684e+07	1.93582e+07	3.3306e+07	1.3565e+07	1.86026e+07	1.70394e+07	1.74644e+07	2.34127e+07	1.72903e+07	2.19491e+07	2.16783e+07	1.44014e+07	2.223e+07	1.71477e+07	2.62655e+07
P10639	yes		THIO_MOUSE Thioredoxin OS=Mus musculus GN=Txn PE=1 SV=3	3	4	497.114	1.00067	0.973199		1.0875	0.506461		1.00144	0.918819		3.09071e+06	2.70119e+06	2.30665e+06	2.66653e+06	2.06527e+06	2.51035e+06	2.98356e+06	2.99406e+06	2.37288e+06	2.24141e+06	2.17709e+06	2.47124e+06	3.06512e+06	2.57692e+06	2.55586e+06	2.1166e+06	3.3321e+06	2.29356e+06	2.37227e+06	2.12094e+06	2.47344e+06	4.08186e+06	1.94839e+06	2.74219e+06	1.96562e+06	2.6997e+06	3.44079e+06	2.70326e+06	2.74787e+06	3.0486e+06	1.90332e+06	2.55899e+06	2.03015e+06	2.92042e+06
P10649	yes	P10649;P19639;O35660	GSTM1_MOUSE Glutathione S-transferase Mu 1 OS=Mus musculus GN=Gstm1 PE=1 SV=2	10	16	1992.36	1.32825	0.0377253		0.9224	0.539421		0.812053	0.0426468		1.88327e+07	1.58072e+07	1.72161e+07	1.71892e+07	1.3387e+07	1.09567e+07	1.28204e+07	1.11869e+07	1.02819e+07	9.46386e+06	9.80855e+06	1.22938e+07	1.99013e+07	1.77876e+07	1.75453e+07	2.11932e+07	1.51907e+07	9.62892e+06	1.07554e+07	1.0069e+07	1.06612e+07	1.76296e+07	8.01239e+06	1.32195e+07	8.4958e+06	1.18866e+07	1.39758e+07	1.09749e+07	1.14581e+07	1.07841e+07	8.44097e+06	1.09924e+07	9.63871e+06	1.23008e+07
P10852	yes		4F2_MOUSE 4F2 cell-surface antigen heavy chain OS=Mus musculus GN=Slc3a2 PE=1 SV=1	12	15	1974.06	1.93027	2.66e-05	q<0.01	0.760904	0.0314191		0.807996	0.0245419		9.29585e+06	7.66251e+06	7.13684e+06	7.5057e+06	6.2725e+06	6.7313e+06	5.43832e+06	3.9475e+06	6.4197e+06	7.08739e+06	5.82506e+06	11101910	1.55548e+07	1.37478e+07	1.30279e+07	1.09005e+07	6.24566e+06	5.27103e+06	5.97983e+06	3.56568e+06	5.6591e+06	3.71042e+06	5.75856e+06	6.95178e+06	4.60612e+06	6.82371e+06	4.30463e+06	5.11651e+06	4.53364e+06	5.68485e+06	5.84281e+06	4.33903e+06	6.64653e+06	4.02213e+06
P10853	no	P10853;P10854;P70696;Q8CGP2;Q8CGP1;Q6ZWY9;Q64525;Q64478;Q64475	H2B1F_MOUSE Histone H2B type 1-F/J/L OS=Mus musculus GN=Hist1h2bf PE=1 SV=2	3	8	1095.63	1.71931	0.0162911		1.00683	0.7895		0.926659	0.825804		7.87894e+06	6.34871e+06	1.45196e+07	5.77271e+06	4.13213e+06	4.60408e+06	5.33773e+06	5.73343e+06	4.63946e+06	4.33624e+06	4.00736e+06	6.34253e+06	1.04622e+07	7.77301e+06	1.03024e+07	1.77234e+07	6.33619e+06	4.1183e+06	5.11717e+06	7.86215e+06	4.92634e+06	8.60528e+06	3.97423e+06	5.38457e+06	4.00339e+06	5.94903e+06	6.1781e+06	6.96304e+06	8.92043e+06	5.76023e+06	4.18606e+06	5.71341e+06	4.4699e+06	6.54177e+06
P11031	yes		TCP4_MOUSE Activated RNA polymerase II transcriptional coactivator p15 OS=Mus musculus GN=Sub1 PE=1 SV=3	4	4	495.769	0.820834	0.316975		1.47642	0.0389502		1.35144	0.0370054		884757	744477	414599	674155	535829	627840	957544	1.38159e+06	842583	746976	554824	848910	636408	558957	585803	491021	1.07952e+06	940666	924483	825737	873956	2.09226e+06	717685	745405	770649	743638	1.32423e+06	1.07515e+06	1.50993e+06	1.27905e+06	713963	1.26484e+06	673722	1.51452e+06
P11352	yes		GPX1_MOUSE Glutathione peroxidase 1 OS=Mus musculus GN=Gpx1 PE=1 SV=2	1	1	96.855	1.36631	0.00523365	q<0.05	1.35208	0.0192667		1.10902	0.471499		55206.5	57254.4	58397.6	61270.2	54113.9	62722.6	85636.6	71512.2	59006.7	46806.3	60631.6	77418	110898	90273.8	74842	64260.9	103738	56723	65144.4	101746	63217.8	105442	36434.8	87710.6	50811.1	73684.1	100136	67718.6	84987	68157.3	44437.2	58707.6	56154.5	84751.8
P11404	yes	P11404;P04117	FABPH_MOUSE Fatty acid-binding protein, heart OS=Mus musculus GN=Fabp3 PE=1 SV=5	8	8	894.514	0.747142	0.13408		1.74611	0.00519839	q<0.05	1.30009	0.105925		5.23123e+06	4.1171e+06	2.91214e+06	3.82341e+06	3.14281e+06	4.05874e+06	5.74563e+06	9.5648e+06	5.09297e+06	4.09794e+06	3.81074e+06	4.35659e+06	3.58635e+06	3.67654e+06	3.18895e+06	2.7146e+06	6.54952e+06	6.26223e+06	6.16077e+06	9.99408e+06	6.02876e+06	1.41474e+07	3.68903e+06	4.17526e+06	4.98765e+06	3.90226e+06	7.66112e+06	6.60254e+06	8.91438e+06	8.04901e+06	3.75305e+06	8.25345e+06	3.82146e+06	9.3704e+06
P11438	yes		LAMP1_MOUSE Lysosome-associated membrane glycoprotein 1 OS=Mus musculus GN=Lamp1 PE=1 SV=2	1	1	99.9785	1.41852	0.0984307		0.867067	0.538201		0.83468	0.354462		231825	207676	162652	81375.9	139298	83990.4	40885.4	149768	130081	146356	85178.9	201443	118318	207535	233166	180331	32737.5	101786	176745	82745.2	128979	167076	67267.9	18525.6	80725.3	84361.1	46922.7	173801	177536	110700	119364	156645	138479	154258
P11499	yes		HS90B_MOUSE Heat shock protein HSP 90-beta OS=Mus musculus GN=Hsp90ab1 PE=1 SV=3	20	46	5664.78	0.847352	0.0132503		1.17074	0.0383887		0.97486	0.571023		2.55817e+07	2.21872e+07	1.93696e+07	2.09779e+07	1.78507e+07	2.09491e+07	2.31392e+07	2.1861e+07	1.95777e+07	1.95962e+07	1.96146e+07	1.84771e+07	2.02494e+07	1.9159e+07	1.63316e+07	1.46413e+07	2.94743e+07	2.13731e+07	2.08194e+07	2.19222e+07	2.27447e+07	3.09915e+07	1.60118e+07	2.33886e+07	1.56107e+07	2.2536e+07	2.48484e+07	1.89829e+07	2.08711e+07	2.03943e+07	1.70176e+07	2.02803e+07	2.0538e+07	2.4871e+07
P11627	yes		L1CAM_MOUSE Neural cell adhesion molecule L1 OS=Mus musculus GN=L1cam PE=1 SV=1	9	9	891.955	0.917537	0.329108		1.07002	0.30275		0.983865	0.829767		1.98794e+06	1.52091e+06	1.08252e+06	1.56164e+06	1.55913e+06	1.7555e+06	1.80913e+06	1.6598e+06	1.54584e+06	1.76633e+06	1.53996e+06	1.34541e+06	1.68495e+06	1.7351e+06	1.50445e+06	1.14908e+06	2.03898e+06	1.61909e+06	1.60492e+06	1.73223e+06	1.61933e+06	1.76776e+06	1.48395e+06	1.79755e+06	1.27506e+06	1.88801e+06	1.87806e+06	1.43986e+06	1.56577e+06	1.51565e+06	1.54255e+06	1.44106e+06	1.72738e+06	1.53787e+06
P11798	yes		KCC2A_MOUSE Calcium/calmodulin-dependent protein kinase type II subunit alpha OS=Mus musculus GN=Camk2a PE=1 SV=2	12	19	2682.28	0.711185	0.175245		0.751913	0.27103		0.88553	0.664252		7.21668e+07	5.61225e+07	1.21819e+07	5.05472e+07	3.52091e+07	5.10665e+07	4.75463e+07	3.21299e+07	4.67962e+07	5.45955e+07	4.63117e+07	5.62509e+07	3.15879e+07	3.66871e+07	2.95288e+07	9.08904e+06	4.41724e+07	3.67616e+07	3.86869e+07	1.94535e+07	4.09959e+07	2.69138e+07	4.22441e+07	6.11174e+07	3.89935e+07	4.61255e+07	4.16135e+07	3.30352e+07	2.9461e+07	3.9747e+07	4.36067e+07	3.07107e+07	4.90897e+07	3.17868e+07
P11835	yes		ITB2_MOUSE Integrin beta-2 OS=Mus musculus GN=Itgb2 PE=1 SV=2	1	1	99.5897	8.18477	7.55e-05	q<0.01	0.520241	0.0937316		0.714205	0.120423		13310.7	7420.42	4335.34	12580.5	4089.64	13147.8	11490.3	1302.5	9406.97	4522.75	11108	77807.9	121879	58372.9	67902.4	18969.7	10633.4	0	4324.03	970.839	6498.6	3882.59	3040.28	24728.9	3051.25	9970.94	6855.03	2623.88	1350.55	3251.16	9600.22	1660.98	4402.71	1701.21
P11881	yes	P11881;Q9Z329	ITPR1_MOUSE Inositol 1,4,5-trisphosphate receptor type 1 OS=Mus musculus GN=Itpr1 PE=1 SV=2	27	31	3268.68	1.98174	0.500672		0.434539	0.0903663		0.517219	0.102383		2.06366e+06	1.73813e+06	1.25383e+07	1.42743e+06	1.18119e+06	1.97997e+06	1.5732e+06	748606	1.97595e+06	1.89916e+06	1.66323e+06	1.33228e+06	1.24568e+06	1.08029e+06	3.65336e+06	1.8621e+07	1.52719e+06	1.22917e+06	1.28121e+06	678927	1.2654e+06	841657	1.51138e+06	1.99558e+06	1.409e+06	1.89774e+06	1.16485e+06	1.15439e+06	939672	1.29471e+06	1.45858e+06	767926	1.78655e+06	863386
P11983	yes		TCPA_MOUSE T-complex protein 1 subunit alpha OS=Mus musculus GN=Tcp1 PE=1 SV=3	12	13	1381.15	1.13669	0.0998325		1.01229	0.964447		0.915757	0.118436		3.76724e+06	3.39903e+06	3.34307e+06	3.32319e+06	2.81983e+06	2.8677e+06	3.26966e+06	3.11089e+06	2.86079e+06	2.76825e+06	2.47853e+06	3.08087e+06	4.07651e+06	4.15217e+06	3.26993e+06	2.99182e+06	3.7806e+06	2.57168e+06	2.73284e+06	2.68412e+06	2.99241e+06	4.01617e+06	2.34964e+06	3.0359e+06	2.17499e+06	3.08231e+06	3.42326e+06	2.66613e+06	3.07402e+06	2.74452e+06	2.39243e+06	3.04321e+06	2.60772e+06	3.38033e+06
P12023	yes		A4_MOUSE Amyloid beta A4 protein OS=Mus musculus GN=App PE=1 SV=3	2	4	391.407	0.71262	0.00650421		1.1999	0.0881702		1.05198	0.453995		334805	267636	166326	257037	194171	246381	301493	278812	264165	254993	238245	223842	197775	189033	167299	130339	342215	232948	285271	338553	247073	389178	194063	269130	263350	273113	330683	261226	290368	276742	209160	265006	250441	334687
P12367	yes		KAP2_MOUSE cAMP-dependent protein kinase type II-alpha regulatory subunit OS=Mus musculus GN=Prkar2a PE=1 SV=2	8	11	1388.21	0.956867	0.480955		0.955222	0.410341		0.96335	0.42088		3.00717e+06	2.7558e+06	2.11208e+06	2.42899e+06	2.30798e+06	2.45071e+06	2.88421e+06	2.5621e+06	2.44596e+06	2.36755e+06	2.26664e+06	2.24561e+06	3.05172e+06	2.70642e+06	2.24831e+06	1.74758e+06	2.84927e+06	2.1931e+06	2.22958e+06	2.26426e+06	2.32219e+06	2.51641e+06	2.16493e+06	2.81574e+06	1.98967e+06	2.49076e+06	3.05497e+06	2.239e+06	2.3546e+06	2.36589e+06	2.17389e+06	2.32244e+06	2.44136e+06	2.58098e+06
P12382	yes		K6PL_MOUSE 6-phosphofructokinase, liver type OS=Mus musculus GN=Pfkl PE=1 SV=4	7	12	1185.2	0.922297	0.515269		0.752337	0.0253033		0.846605	0.0647559		4.32895e+06	3.3208e+06	2.41877e+06	3.08448e+06	2.30091e+06	3.10778e+06	2.9185e+06	1.97093e+06	2.86871e+06	3.118e+06	2.71976e+06	3.06665e+06	2.96458e+06	2.79301e+06	2.37998e+06	2.27708e+06	3.0866e+06	2.11546e+06	2.4562e+06	1.34543e+06	2.35731e+06	1.83537e+06	2.33934e+06	3.73812e+06	2.19544e+06	3.08018e+06	2.58833e+06	2.28205e+06	1.99203e+06	2.31862e+06	2.52193e+06	1.8216e+06	2.81055e+06	2.01161e+06
P12657	no		ACM1_MOUSE Muscarinic acetylcholine receptor M1 OS=Mus musculus GN=Chrm1 PE=2 SV=1	1	1	99.5205	0.57467	0.0407037		0.593271	0.05517		0.927239	0.714904		61401	47415.5	20949.1	34237.2	27113.4	45238.9	24082	12852.5	46318.5	51100.1	40554.7	45294.7	9777.2	17461.6	16287.5	18606.4	29683	30276.8	25194.2	5088.82	27839.2	15003.6	37940.9	47301	26228.9	44118.1	23075.1	35639.5	39263.7	39939.3	43795.6	18114.4	50447.5	10142.3
P12658	yes		CALB1_MOUSE Calbindin OS=Mus musculus GN=Calb1 PE=1 SV=2	8	9	1091.16	1.79606	0.476319		0.850578	0.984891		0.744464	0.484256		1.64922e+06	1.56552e+06	7.94697e+06	1.13872e+06	1.04489e+06	1.5517e+06	1.83214e+06	1.72672e+06	1.5976e+06	1.40061e+06	1.35847e+06	1.14342e+06	1.02741e+06	1.38517e+06	3.04082e+06	1.20271e+07	1.79882e+06	1.42087e+06	1.4728e+06	1.93376e+06	1.35151e+06	2.60617e+06	1.29715e+06	1.47787e+06	1.21418e+06	1.41353e+06	1.89526e+06	1.32455e+06	1.4505e+06	1.98509e+06	1.52864e+06	1.75875e+06	1.22718e+06	1.95436e+06
P12660	yes		PCP2_MOUSE Purkinje cell protein 2 OS=Mus musculus GN=Pcp2 PE=2 SV=2	2	2	200	3.09546	0.233325		0.42097	0.757334		0.386944	0.440645		140889	183222	3.85219e+06	157714	279958	224893	210511	155712	207083	176982	168552	223402	162736	186582	977768	6.55075e+06	217433	277638	167188	206234	246844	206748	135354	204994	194477	199644	177457	236286	291381	207964	213616	123362	212930	232981
P12787	yes		COX5A_MOUSE Cytochrome c oxidase subunit 5A, mitochondrial OS=Mus musculus GN=Cox5a PE=1 SV=2	4	6	898.757	0.889552	0.171268		1.23271	0.0454151		1.13969	0.126579		7.26479e+06	7.37818e+06	8.68114e+06	6.93425e+06	7.51777e+06	6.99391e+06	8.68615e+06	1.10872e+07	8.45836e+06	7.54097e+06	6.25853e+06	6.21553e+06	7.68373e+06	7.7829e+06	6.96699e+06	6.44824e+06	9.16155e+06	8.60365e+06	8.68313e+06	9.31865e+06	7.914e+06	1.46832e+07	7.34899e+06	7.71412e+06	6.90885e+06	7.26264e+06	1.07126e+07	9.36599e+06	1.06384e+07	1.09317e+07	7.06993e+06	1.06379e+07	7.43437e+06	1.1894e+07
P12815	yes		PDCD6_MOUSE Programmed cell death protein 6 OS=Mus musculus GN=Pdcd6 PE=1 SV=2	3	3	299.292	1.24629	0.00871664		0.908614	0.243064		0.882376	0.0328538		800542	736548	795267	689287	688297	639663	694996	491996	609206	632469	584264	697514	944584	893378	775613	859739	796353	533081	635752	418513	553487	711744	514140	704497	537482	727082	651567	555245	522780	576149	561339	565661	628096	543078
P12849	yes		KAP1_MOUSE cAMP-dependent protein kinase type I-beta regulatory subunit OS=Mus musculus GN=Prkar1b PE=2 SV=2	1	2	198.336	0.887241	0.29095		0.859135	0.162045		0.96661	0.711264		436821	349109	238825	318278	255763	401352	416218	332382	349168	421608	351742	322802	414165	354220	275173	194888	433129	299082	298287	227407	219929	336315	310874	460617	315692	366888	406272	292881	288455	297919	326090	317094	353504	345898
P12960	yes		CNTN1_MOUSE Contactin-1 OS=Mus musculus GN=Cntn1 PE=1 SV=1	24	29	3190.29	1.04554	0.597472		0.753385	0.0173466		0.828276	0.0178022		3.17772e+07	2.85239e+07	2.37428e+07	2.75936e+07	2.35718e+07	2.49304e+07	2.26204e+07	1.60938e+07	2.39129e+07	2.51295e+07	2.18486e+07	2.28992e+07	2.96213e+07	2.922e+07	2.54256e+07	2.10294e+07	2.47093e+07	1.82791e+07	2.1696e+07	1.05524e+07	2.00801e+07	1.55315e+07	2.01096e+07	2.74442e+07	1.94294e+07	2.58726e+07	2.04563e+07	1.83099e+07	1.63189e+07	1.98647e+07	2.06355e+07	1.57926e+07	2.3674e+07	1.58268e+07
P12961	yes		7B2_MOUSE Neuroendocrine protein 7B2 OS=Mus musculus GN=Scg5 PE=1 SV=1	1	1	100	1.45437	0.0839834		1.85488	0.00631133	q<0.05	1.0378	0.621965		164468	131733	157783	104313	98451.9	57621.8	144143	219264	80164.9	111811	77446.5	111395	215133	237711	214555	111812	192956	139073	183159	297100	168155	382591	38160.6	82086	157367	60092.6	222902	229815	159276	130025	18854.8	164502	48718.4	213418
P13011	no	P13011;P13516	ACOD2_MOUSE Acyl-CoA desaturase 2 OS=Mus musculus GN=Scd2 PE=2 SV=2	1	1	95.3361	1.36778	0.15489		0.807973	0.268657		0.782825	0.10392		244888	175633	68781.1	174619	122765	179760	140966	85257.8	150227	147216	147035	261928	231859	233323	199498	91231.7	129063	113297	161216	66776.6	149098	102061	122118	63606.1	108041	158811	118926	131327	116648	104477	124857	69792	183613	95891.3
P13020	yes		GELS_MOUSE Gelsolin OS=Mus musculus GN=Gsn PE=1 SV=3	3	3	398.112	1.10959	0.171211		1.02381	0.79961		0.890472	0.145928		302639	265477	342819	280581	243590	229433	219524	215675	217480	222273	204485	246565	297604	302651	263458	273673	272228	209707	205330	268227	243324	333529	174513	148442	159014	251188	262885	233389	318486	262832	184044	206406	217632	246732
P13541	no		MYH3_MOUSE Myosin-3 OS=Mus musculus GN=Myh3 PE=2 SV=2	1	2	195.51	0.980439	0.867826		1.22486	0.151329		1.11865	0.494683		917961	843906	974247	805312	795579	762224	889324	1.17072e+06	827792	720695	619168	735088	994186	906546	748963	771804	1.05908e+06	795418	840585	1.15473e+06	710999	1.67057e+06	615476	999016	762909	882648	1.20216e+06	907160	1.23993e+06	1.16535e+06	511455	1.20308e+06	561173	1.33169e+06
P13542	no	P13542;Q9QZZ4;Q91Z83;Q5SX40;Q5SX39;Q02566	MYH8_MOUSE Myosin-8 OS=Mus musculus GN=Myh8 PE=1 SV=2	2	3	290.546	0.932046	0.310191		1.03681	0.570584		1.02941	0.813513		140210	137683	106725	125080	127734	116845	110491	134818	132376	150192	113438	112567	133854	150025	107634	87171.8	103882	132441	129163	126946	151656	145162	119739	32505.7	117378	123258	99853.2	125625	161967	169047	166855	153570	154292	143156
P13595	yes		NCAM1_MOUSE Neural cell adhesion molecule 1 OS=Mus musculus GN=Ncam1 PE=1 SV=3	17	20	2588.22	1.12901	0.342685		0.6446	0.0205401		0.758721	0.036349		2.85923e+07	2.58154e+07	2.30318e+07	2.64809e+07	2.11362e+07	2.19761e+07	1.83242e+07	9.36631e+06	1.91902e+07	2.17347e+07	1.91003e+07	1.86521e+07	2.84857e+07	2.81536e+07	2.38322e+07	2.13459e+07	2.08412e+07	1.46481e+07	1.7446e+07	5.95744e+06	1.62047e+07	7.44016e+06	1.62757e+07	2.31425e+07	1.39759e+07	2.4169e+07	1.39176e+07	1.83128e+07	1.37181e+07	1.43501e+07	1.71919e+07	8.9765e+06	2.07087e+07	9.56117e+06
P13707	yes		GPDA_MOUSE Glycerol-3-phosphate dehydrogenase [NAD(+)], cytoplasmic OS=Mus musculus GN=Gpd1 PE=1 SV=3	5	8	990.319	1.6937	0.0733679		0.645838	0.0330984		0.68499	0.0140413		1.39493e+06	1.17412e+06	2.75561e+06	1.31275e+06	1.01994e+06	981218	1.03849e+06	684625	885493	893723	874534	946047	1.54796e+06	1.39386e+06	1.73266e+06	4.39958e+06	1.06553e+06	656731	798595	521570	786460	756132	738453	1.31794e+06	699105	997300	952313	654721	684042	723982	741196	634837	872757	709291
P13864	no		DNMT1_MOUSE DNA (cytosine-5)-methyltransferase 1 OS=Mus musculus GN=Dnmt1 PE=1 SV=5	1	2	189.278	0.84365	0.0355765		0.943105	0.406281		0.966324	0.552249		174067	161670	165289	199556	183108	196105	154831	217116	229448	197382	164205	171194	160953	175284	156810	119118	142699	135794	209759	217387	170587	174620	153352	98686.1	171352	195177	194046	178592	205170	197693	171132	173594	207635	207010
P14069	yes		S10A6_MOUSE Protein S100-A6 OS=Mus musculus GN=S100a6 PE=1 SV=3	2	2	196.488	1.56466	0.0179854		0.940125	0.597157		1.05622	0.810058		248150	108666	155344	189130	119743	157009	232331	139153	134193	147828	141142	200827	410325	228017	269079	152502	238641	112424	163556	87819.9	144212	162375	146428	311469	188906	195854	242277	184089	111212	90541.6	125144	124761	169893	151988
P14094	yes		AT1B1_MOUSE Sodium/potassium-transporting ATPase subunit beta-1 OS=Mus musculus GN=Atp1b1 PE=1 SV=1	9	10	1374.84	1.07398	0.56957		0.605253	0.0213093		0.722086	0.0288929		7.13615e+07	5.89579e+07	5.42342e+07	6.19406e+07	4.9862e+07	5.46357e+07	4.50981e+07	1.99361e+07	4.88969e+07	5.09651e+07	4.75975e+07	4.59516e+07	6.99312e+07	6.41878e+07	5.19136e+07	4.30951e+07	4.91415e+07	3.42877e+07	4.3488e+07	9.09456e+06	3.68349e+07	1.31814e+07	3.94722e+07	6.20213e+07	3.49992e+07	5.57639e+07	3.29796e+07	3.49416e+07	2.4686e+07	3.3397e+07	4.06748e+07	1.75426e+07	4.7575e+07	1.98213e+07
P14106	yes		C1QB_MOUSE Complement C1q subcomponent subunit B OS=Mus musculus GN=C1qb PE=1 SV=1	2	3	292.898	19.3538	1.58e-07	q<0.01	1.52062	0.119871		1.25237	0.290101		23746.9	18927.5	98685.7	36725.2	9966.45	43377.1	48141.5	35715.7	24970.9	18712.6	44956.3	1.05322e+06	977018	562620	674116	286448	94403.4	32929.2	31042.7	38093.8	48102.2	90456.7	19406.2	67195.8	24406	64591.9	48066.6	33973.1	48921.7	53771	18587.7	20011.8	89065.6	63854.5
P14115	yes		RL27A_MOUSE 60S ribosomal protein L27a OS=Mus musculus GN=Rpl27a PE=2 SV=5	1	1	99.9889	0.870524	0.375438		0.787705	0.172565		0.80713	0.116334		384003	261594	128799	262095	205695	249586	230714	121102	209040	260414	226862	224026	299899	254566	156480	70050.2	291212	167941	182162	107414	179333	163225	184304	289983	153308	251868	201752	141353	123021	180622	184302	146894	224287	154705
P14131	yes		RS16_MOUSE 40S ribosomal protein S16 OS=Mus musculus GN=Rps16 PE=2 SV=4	4	5	492.293	1.35209	0.0320941		0.690664	0.0161207		0.755781	0.0102538		980345	741939	604906	780124	570314	697444	553768	358898	563840	568031	544447	817778	1.15438e+06	847901	816907	643055	638391	388047	477250	264396	507469	347989	392287	657672	423640	661311	535521	391025	423147	496703	418674	359554	529301	452951
P14148	yes		RL7_MOUSE 60S ribosomal protein L7 OS=Mus musculus GN=Rpl7 PE=2 SV=2	1	1	96.855	0.630465	0.00452296	q<0.05	0.739406	0.0485168		0.826222	0.0901142		161123	135186	104636	157718	148096	148617	114455	99848.2	190683	226091	169683	131995	93810.9	105674	71547.6	71580	135667	114574	138897	53073.4	138349	87378.8	103935	170910	123093	138851	107504	104050	73944.9	119704	150561	82304.9	212957	104917
P14152	yes		MDHC_MOUSE Malate dehydrogenase, cytoplasmic OS=Mus musculus GN=Mdh1 PE=1 SV=3	9	13	1788.44	1.08141	0.362545		0.992935	0.729832		0.957736	0.415195		6.47787e+07	5.79951e+07	6.17755e+07	6.02223e+07	5.356e+07	5.53434e+07	6.60586e+07	5.91056e+07	5.59129e+07	4.89132e+07	4.66019e+07	4.75875e+07	7.61301e+07	7.09359e+07	5.97165e+07	5.54386e+07	7.41232e+07	4.4568e+07	5.45414e+07	4.18707e+07	4.81894e+07	7.80608e+07	4.06074e+07	6.79775e+07	4.38327e+07	6.22347e+07	7.13239e+07	5.24773e+07	5.87164e+07	5.56432e+07	4.2678e+07	5.59025e+07	4.55531e+07	6.15585e+07
P14206	yes		RSSA_MOUSE 40S ribosomal protein SA OS=Mus musculus GN=Rpsa PE=1 SV=4	6	8	796.068	1.21487	0.0510933		1.34854	0.0134314		1.12556	0.31011		2.72632e+06	2.31672e+06	1.98297e+06	2.13894e+06	1.71173e+06	1.94358e+06	2.53521e+06	2.78212e+06	1.92885e+06	1.83877e+06	1.73701e+06	2.68822e+06	3.11997e+06	2.81771e+06	2.41232e+06	2.01732e+06	3.12747e+06	2.21929e+06	2.2229e+06	3.33307e+06	2.42856e+06	4.05921e+06	1.55782e+06	2.60896e+06	1.86541e+06	2.06723e+06	3.28762e+06	2.50451e+06	3.21877e+06	2.41499e+06	1.59045e+06	2.82255e+06	1.87194e+06	3.21968e+06
P14211	yes		CALR_MOUSE Calreticulin OS=Mus musculus GN=Calr PE=1 SV=1	9	10	1181.16	1.08002	0.328737		1.44845	0.00523364	q<0.05	1.12367	0.357407		4.50581e+06	3.94108e+06	3.77017e+06	3.57069e+06	3.05923e+06	3.29927e+06	4.17414e+06	5.59579e+06	3.62389e+06	3.25862e+06	3.10706e+06	4.47669e+06	4.45883e+06	4.25516e+06	3.85018e+06	3.53146e+06	5.52971e+06	4.20779e+06	4.42386e+06	5.83201e+06	4.49677e+06	8.61805e+06	2.84178e+06	3.3744e+06	3.38528e+06	3.55549e+06	5.39826e+06	4.62154e+06	5.83111e+06	4.52245e+06	2.80135e+06	5.6552e+06	3.31666e+06	6.06555e+06
P14231	yes		AT1B2_MOUSE Sodium/potassium-transporting ATPase subunit beta-2 OS=Mus musculus GN=Atp1b2 PE=1 SV=2	5	7	892.668	1.6323	0.0312805		0.624545	0.0557707		0.612058	0.0080682		6.25487e+06	5.78765e+06	1.14907e+07	6.38039e+06	5.85869e+06	4.39515e+06	3.82776e+06	2.16203e+06	3.70894e+06	3.72896e+06	3.66836e+06	4.6637e+06	9.05817e+06	7.99324e+06	8.43419e+06	1.23375e+07	5.19027e+06	3.055e+06	4.2472e+06	1.59602e+06	3.28955e+06	2.12937e+06	3.01721e+06	4.62943e+06	2.54687e+06	4.68709e+06	3.26096e+06	3.20112e+06	2.44067e+06	3.03482e+06	3.25975e+06	2.00896e+06	3.89173e+06	2.25618e+06
P14576	yes		SRP54_MOUSE Signal recognition particle 54 kDa protein OS=Mus musculus GN=Srp54 PE=1 SV=2	2	3	284.685	0.695763	0.0310197		1.11494	0.288589		0.977425	0.949609		602537	454053	214184	434039	315136	424092	474427	468189	391516	378710	393605	423086	297758	326923	231512	159841	512108	402172	396217	456385	428969	571516	315513	436292	363964	383222	505177	356820	425355	407813	304002	451672	394572	507699
P14685	yes		PSMD3_MOUSE 26S proteasome non-ATPase regulatory subunit 3 OS=Mus musculus GN=Psmd3 PE=2 SV=3	4	5	494.216	1.26256	0.0608805		0.698749	0.0327125		0.756457	0.0360019		808357	697189	597704	704292	599082	637434	620067	285328	489920	544956	505547	749824	817999	777786	738519	640346	637622	430134	450686	201456	497237	256387	551488	846612	343681	724587	478475	350259	225012	345375	459541	267400	487531	275652
P14733	yes		LMNB1_MOUSE Lamin-B1 OS=Mus musculus GN=Lmnb1 PE=1 SV=3	13	13	1378.62	1.80687	0.0162442		0.937841	0.837445		0.859927	0.274422		1.79472e+06	1.85802e+06	3.86958e+06	1.83934e+06	1.74709e+06	1.41375e+06	1.46078e+06	1.64273e+06	1.35431e+06	1.44206e+06	1.26199e+06	1.88388e+06	2.63208e+06	2.14718e+06	3.01755e+06	6.48614e+06	1.76072e+06	1.37309e+06	1.38696e+06	1.76663e+06	1.54242e+06	2.23971e+06	1.13223e+06	1.36623e+06	1.2479e+06	1.69249e+06	1.65471e+06	1.76644e+06	2.2806e+06	1.63831e+06	1.1243e+06	1.48723e+06	1.37538e+06	1.70013e+06
P14824	yes	P14824;P97429	ANXA6_MOUSE Annexin A6 OS=Mus musculus GN=Anxa6 PE=1 SV=3	16	20	1972.12	1.23794	0.140654		0.751449	0.118157		0.83756	0.228611		4.07536e+06	3.74826e+06	5.88508e+06	3.50342e+06	2.84785e+06	2.75157e+06	2.92926e+06	3.18749e+06	2.57112e+06	1.85783e+06	1.84419e+06	2.97812e+06	4.35541e+06	3.96463e+06	3.68021e+06	4.82954e+06	2.9947e+06	2.16009e+06	2.32655e+06	1.87573e+06	1.86666e+06	3.20468e+06	2.63608e+06	2.25656e+06	1.49086e+06	2.12463e+06	3.91683e+06	2.97093e+06	2.84054e+06	2.91984e+06	1.96036e+06	2.73735e+06	3.1213e+06	3.18834e+06
P14869	yes	P14869;O55047	RLA0_MOUSE 60S acidic ribosomal protein P0 OS=Mus musculus GN=Rplp0 PE=1 SV=3	5	5	498.813	1.29652	0.0199191		0.882494	0.204029		0.872559	0.0508143		1.27765e+06	928277	1.07808e+06	836971	779288	792803	844989	707507	801079	845236	681556	1.0648e+06	1.38654e+06	1.28958e+06	1.04897e+06	852015	907528	583582	710557	650541	821237	934827	704089	940351	656509	817810	819143	731843	761223	734236	658957	794281	713941	780404
P14873	yes		MAP1B_MOUSE Microtubule-associated protein 1B OS=Mus musculus GN=Map1b PE=1 SV=2	33	37	4269.45	1.01886	0.919042		0.92278	0.273597		0.884983	0.0748084		2.42379e+07	2.20063e+07	2.09613e+07	2.59169e+07	1.80654e+07	2.12568e+07	2.08639e+07	1.59681e+07	1.89519e+07	1.84767e+07	1.8557e+07	1.78714e+07	2.49868e+07	2.57923e+07	2.00623e+07	1.56104e+07	2.22497e+07	1.58082e+07	2.08158e+07	1.96377e+07	1.72177e+07	1.76533e+07	1.39075e+07	2.31355e+07	1.43379e+07	2.41042e+07	2.10488e+07	1.93364e+07	1.94536e+07	1.67677e+07	1.51348e+07	1.47948e+07	1.83825e+07	1.70724e+07
P14901	no		HMOX1_MOUSE Heme oxygenase 1 OS=Mus musculus GN=Hmox1 PE=1 SV=1	1	1	91.8711	1.12823	0.678018		1.63605	0.00201942	q<0.05	1.29009	0.0923933		89202.5	36843.7	55190.7	84097.7	64911.7	57007	80378	92006.5	45836.9	52550.3	56262.6	49876.8	120193	60703.5	94477.7	41058.5	140048	88771.1	78306.5	99193.6	106977	124128	57839	140143	53285.6	71659	147961	100537	73410.6	59436.6	54368.8	80118.5	91256.6	75249.2
P15105	yes		GLNA_MOUSE Glutamine synthetase OS=Mus musculus GN=Glul PE=1 SV=6	20	22	2977.36	0.787279	0.00504063	q<0.05	0.783043	0.00793865	q<0.05	0.83579	0.00644042	q<0.11	6.04778e+07	5.42867e+07	5.32351e+07	6.20139e+07	5.31602e+07	4.82526e+07	4.77089e+07	3.88476e+07	4.50499e+07	4.82008e+07	44947880	3.30313e+07	4.3444e+07	4.38992e+07	3.77467e+07	4.09106e+07	5.04872e+07	3.81487e+07	4.07481e+07	2.69376e+07	4.0625e+07	4.06064e+07	3.67239e+07	5.63693e+07	3.52137e+07	5.03374e+07	4.58012e+07	3.90089e+07	3.95378e+07	4.26227e+07	4.07919e+07	3.38873e+07	4.67225e+07	4.00932e+07
P15116	yes		CADH2_MOUSE Cadherin-2 OS=Mus musculus GN=Cdh2 PE=1 SV=2	4	5	492.152	1.1593	0.290294		0.646267	0.0169125		0.705174	0.0129847		949446	857259	552809	790042	550451	712115	577973	298644	576059	583252	596779	786150	917076	832497	647118	529457	575983	451463	519846	262276	443467	230330	408448	680903	442588	726219	408690	419310	325277	403549	479060	251305	592794	281311
P15331	yes		PERI_MOUSE Peripherin OS=Mus musculus GN=Prph PE=1 SV=2	2	5	496.434	0.324349	0.308946		0.393389	0.58656		0.399809	0.492739		13279.8	17552.1	200077	10377.8	10455.3	9681.64	7464.21	8090.5	9912.48	5389.47	13257.7	9299.26	11774.1	4708.2	4621.67	14642.7	9077.2	15717	6319.78	12131.6	10485.8	11829.8	11071	8646.24	9851.38	11225.9	9271.58	15661.9	10927.2	8468.73	17751.5	11659.5	10257.5	8469.61
P15379	no		CD44_MOUSE CD44 antigen OS=Mus musculus GN=Cd44 PE=1 SV=3	1	1	100	4.22375	0.000124469	q<0.01	0.788308	0.6712		0.790652	0.458192		53588.5	50775.6	73711.3	51409.4	15120.4	27688.9	45690.6	16665.7	16104.5	10826.8	15667.8	182480	135074	150290	116094	140339	55784	18800.2	16472.8	26916.4	22803	21435.7	9254.6	82809.1	18969.4	27411.2	24133	25314.5	15255.7	22906.6	33480.5	16245.5	32781.7	16827
P15508	yes		SPTB1_MOUSE Spectrin beta chain, erythrocyte OS=Mus musculus GN=Sptb PE=1 SV=4	7	13	1277.41	1.65108	0.0806025		0.583308	0.0136623		0.667538	0.0127881		418027	318720	780987	386491	296031	325871	294346	163331	269817	256838	276067	305940	463118	341067	519014	1.21261e+06	299951	175723	233718	146695	200929	147736	249304	333984	203514	341192	221284	216828	176804	184287	224171	169475	257281	179313
P15532	yes		NDKA_MOUSE Nucleoside diphosphate kinase A OS=Mus musculus GN=Nme1 PE=1 SV=1	6	12	1591.89	0.934726	0.459932		1.16378	0.234687		1.10435	0.24846		6.83281e+06	6.03944e+06	5.01062e+06	5.77445e+06	5.49743e+06	6.42457e+06	8.11591e+06	8.23892e+06	6.45766e+06	5.44212e+06	5.37111e+06	5.80217e+06	7.27756e+06	7.0672e+06	5.49207e+06	3.76452e+06	8.91279e+06	5.67886e+06	6.21192e+06	5.6495e+06	6.40322e+06	1.10745e+07	5.02196e+06	7.7195e+06	6.09622e+06	7.15718e+06	9.5431e+06	7.28873e+06	7.7665e+06	6.18599e+06	5.24453e+06	8.23656e+06	5.21301e+06	7.9015e+06
P16014	yes		SCG1_MOUSE Secretogranin-1 OS=Mus musculus GN=Chgb PE=1 SV=2	3	3	288.893	1.00568	0.936535		1.07208	0.318413		0.908509	0.130501		1.13904e+06	949477	615638	866348	709362	761279	750706	761400	803366	820243	676904	864753	879627	951085	733683	618138	892234	739209	797331	965012	831724	951920	648839	816630	628258	699673	777670	756898	742074	747692	701699	670317	795737	789485
P16045	yes		LEG1_MOUSE Galectin-1 OS=Mus musculus GN=Lgals1 PE=1 SV=3	2	2	199.59	3.10422	2.21e-06	q<0.01	1.02659	0.911151		0.997805	0.925082		109730	84135.6	192023	115082	111585	82513.2	141371	133322	97891.2	94619.6	74805.2	313737	535873	284421	344635	266860	174595	62280.8	98201.2	72342	103077	182212	56354.8	158864	75803.9	100277	168126	94104.7	152919	115617	89269.1	92333.3	114625	128283
P16054	yes	P16054;Q9WVC6;Q9ERE3;P23298	KPCE_MOUSE Protein kinase C epsilon type OS=Mus musculus GN=Prkce PE=1 SV=1	2	4	398.519	0.723701	0.153906		0.659596	0.057319		0.821649	0.239391		329971	237459	77569	250790	162326	238559	210719	124125	205587	213892	229343	218802	127291	178918	149914	75204.9	194927	165561	165671	74432.4	149527	70301.1	185423	240700	194331	249445	158203	121099	121613	147472	179387	115400	205123	125772
P16110	yes		LEG3_MOUSE Galectin-3 OS=Mus musculus GN=Lgals3 PE=1 SV=3	2	3	288.822	338.721	4.01e-05	q<0.01	2.30826	0.806886		1.0843	0.728952		623.493	190.005	1293.84	290.418	142.263	344.442	433.538	122.285	0.86284	376.257	0	71094.3	203616	106368	139492	67171.9	343.449	0	74.5692	2754.78	265.362	1368.14	22.6245	1081.56	1.7301	0	233.186	474.643	357.481	285.572	0	434.71	1361.1	262.874
P16125	yes		LDHB_MOUSE L-lactate dehydrogenase B chain OS=Mus musculus GN=Ldhb PE=1 SV=2	19	22	2995.3	1.24467	0.0607041		0.742192	0.0120007		0.817779	0.00873625		4.42984e+07	4.08394e+07	5.23999e+07	3.96285e+07	3.83949e+07	3.92001e+07	3.42759e+07	2.57376e+07	3.55548e+07	3.43789e+07	3.24768e+07	31495011	5.55695e+07	4.85788e+07	4.74565e+07	5.29264e+07	3.59336e+07	2.74393e+07	3.17944e+07	1.66018e+07	2.79864e+07	2.91345e+07	3.05849e+07	3.61889e+07	2.6134e+07	4.19458e+07	3.20713e+07	3.13903e+07	2.8848e+07	2.94331e+07	2.9721e+07	2.48993e+07	3.30697e+07	2.78941e+07
P16330	yes		CN37_MOUSE 2',3'-cyclic-nucleotide 3'-phosphodiesterase OS=Mus musculus GN=Cnp PE=1 SV=3	21	23	2879	0.877344	0.637475		0.549662	0.0403078		0.5438	0.00735589	q<0.11	6.62404e+07	6.09125e+07	7.08076e+07	6.44871e+07	5.73281e+07	3.51287e+07	2.89201e+07	1.26465e+07	3.7406e+07	3.10158e+07	2.80695e+07	1.34642e+07	5.14649e+07	6.26158e+07	3.33765e+07	3.56684e+07	4.1356e+07	2.05817e+07	3.9588e+07	8.56249e+06	2.58522e+07	1.18575e+07	2.46677e+07	3.82826e+07	2.41477e+07	4.18184e+07	2.16796e+07	2.04374e+07	1.42301e+07	2.33587e+07	2.61951e+07	1.23835e+07	3.16638e+07	1.35785e+07
P16388	yes		KCNA1_MOUSE Potassium voltage-gated channel subfamily A member 1 OS=Mus musculus GN=Kcna1 PE=2 SV=1	1	3	298.693	1.10764	0.558419		0.403192	0.0379572		0.418389	0.0161652		107854	92424	233713	98744.6	103577	79440.9	58886.4	7472.18	78888.3	52080.6	52535.6	36911	111862	95764.4	99082.8	142543	65272.3	31681.2	78743.9	1305.1	28159.1	7199.47	22574.8	97426	43787.2	77952.5	30647	25145	9613.66	28309.9	30415.2	4977.18	60891.3	8991.04
P16390	no	P16390;Q61923;Q61423;Q61762	KCNA3_MOUSE Potassium voltage-gated channel subfamily A member 3 OS=Mus musculus GN=Kcna3 PE=2 SV=3	1	5	491.422	0.0461801	0.072842		0.889705	0.968007		4.02059	0.431322		1344.85	3349.97	1062.88	974.667	95269.6	1004.61	1338.96	6641.42	24575.3	115202	1610.57	1047	1017.12	156.446	1422.07	1654.96	417.854	12327.6	2518.38	42218.6	64794.6	198.962	188834	743.699	44085.5	0	1090.13	4884.69	14916.5	232443	283674	100137	183812	52320.6
P16460	yes		ASSY_MOUSE Argininosuccinate synthase OS=Mus musculus GN=Ass1 PE=1 SV=1	1	1	94.6766	1.48069	0.13569		0.948397	0.586958		0.834494	0.0480892		60249.8	62611.1	42183.5	53245.4	57206.1	52215.1	47768.1	30917.3	47768.4	50677.6	47492.8	35292.9	116913	110481	69189.5	39867.4	65210.9	47627.3	47764.6	37329.3	36633.7	51161.5	28972.8	32494	42910.4	62914.7	46195.4	36159.3	30796.3	51263.7	35257	38591.4	54710.2	42557.1
P16546	yes	P16546;P08032;Q91ZN5	SPTA2_MOUSE Spectrin alpha chain, brain OS=Mus musculus GN=Sptan1 PE=1 SV=4	110	124	16626.7	0.993738	0.979396		0.866215	0.0433065		0.875851	0.0283363		1.51905e+08	1.29293e+08	111614110	1.26702e+08	9.82033e+07	1.21386e+08	1.20231e+08	9.33001e+07	1.10004e+08	1.14414e+08	1.06729e+08	1.16403e+08	1.20523e+08	1.17633e+08	1.09791e+08	1.15533e+08	1.21491e+08	9.34063e+07	1.02522e+08	9.36306e+07	1.01286e+08	9.42272e+07	9.00042e+07	1.30237e+08	9.5031e+07	1.20862e+08	1.19766e+08	9.00511e+07	9.01671e+07	1.02845e+08	9.51721e+07	8.72421e+07	1.08457e+08	9.67851e+07
P16675	yes		PPGB_MOUSE Lysosomal protective protein OS=Mus musculus GN=Ctsa PE=1 SV=1	1	1	99.9789	3.16727	7.34e-05	q<0.01	0.940124	0.707006		1.02343	0.856328		40891.6	93889	37438.1	84236.4	27784.7	68033.6	57588.8	50936.8	29803.5	56010	45804.8	137115	280189	156660	179925	98993.4	73348.2	30779.9	46151.7	44120.8	25578.7	83809.2	50095.6	51711.1	50261.2	59180.2	56368.2	65007.1	29510.1	96154.2	61341	20897	53230.2	67662.7
P16858	yes	P16858;Q64467	G3P_MOUSE Glyceraldehyde-3-phosphate dehydrogenase OS=Mus musculus GN=Gapdh PE=1 SV=2	25	29	3791.16	1.1408	0.0827488		0.980035	0.65383		0.959644	0.408234		1.94092e+08	1.66737e+08	1.53206e+08	1.72204e+08	1.4754e+08	1.55968e+08	1.79632e+08	1.64209e+08	1.49689e+08	1.45124e+08	1.34443e+08	1.6093e+08	2.23658e+08	2.03128e+08	1.76133e+08	1.50263e+08	1.92439e+08	1.22888e+08	1.39449e+08	1.30072e+08	1.4722e+08	2.10288e+08	1.1794e+08	1.73993e+08	1.28877e+08	1.69204e+08	1.98461e+08	1.48295e+08	1.63456e+08	1.57956e+08	1.26947e+08	1.60288e+08	1.345e+08	1.65578e+08
P17047	no		LAMP2_MOUSE Lysosome-associated membrane glycoprotein 2 OS=Mus musculus GN=Lamp2 PE=2 SV=2	1	1	98.4243	4.95487	2.74e-07	q<0.01	0.797762	0.193496		0.66519	0.144993		18325.3	20919.1	36635.1	19955	17208.7	13711.6	12139	14285	16138.2	12760.5	12025.8	63724	139580	79931.5	91297.8	62628.4	22233.5	7517.3	19805	4457.69	14450.1	15999	1795.73	19067.1	7386.65	17995.6	18627	16011.2	13782.2	9048.87	7.52681	13219.1	10597.7	13314.6
P17156	yes		HSP72_MOUSE Heat shock-related 70 kDa protein 2 OS=Mus musculus GN=Hspa2 PE=1 SV=2	2	11	1391.58	1.05702	0.60439		0.911989	0.602862		0.893187	0.368112		422545	317816	160772	310767	206107	198297	193502	216997	214878	241858	198702	328780	209697	295110	256190	198948	202185	181446	183625	238288	238835	289899	189038	177301	187085	249909	217692	218666	283348	232071	201277	214680	219683	222787
P17182	yes	P17182;P21550	ENOA_MOUSE Alpha-enolase OS=Mus musculus GN=Eno1 PE=1 SV=3	27	36	5062.9	1.01332	0.855792		1.01517	0.965553		1.00226	0.986013		1.33125e+08	1.12617e+08	1.01326e+08	1.0934e+08	9.42843e+07	1.0489e+08	1.21156e+08	1.07094e+08	9.60838e+07	9.5177e+07	8.95008e+07	1.03372e+08	1.25627e+08	1.17199e+08	1.01854e+08	8.83586e+07	1.30557e+08	8.77998e+07	9.28426e+07	9.40853e+07	9.64914e+07	1.43093e+08	8.37364e+07	1.1528e+08	1.17268e+08	1.12079e+08	1.33875e+08	1.01425e+08	1.14071e+08	9.79913e+07	8.11593e+07	1.09216e+08	9.29221e+07	1.1432e+08
P17183	yes	P17183;Q63ZW7	ENOG_MOUSE Gamma-enolase OS=Mus musculus GN=Eno2 PE=1 SV=2	22	27	3783.93	0.944996	0.427103		1.12703	0.217282		0.990141	0.797892		6.83788e+07	5.80917e+07	5.29828e+07	5.82359e+07	5.24754e+07	5.65185e+07	6.66654e+07	6.03679e+07	5.34772e+07	4.78732e+07	4.60283e+07	4.80273e+07	6.6112e+07	6.21676e+07	4.89366e+07	4.1544e+07	7.63805e+07	4.9959e+07	5.56494e+07	5.81014e+07	5.43817e+07	8.73424e+07	4.25639e+07	5.51291e+07	5.42808e+07	5.82215e+07	7.66359e+07	5.51637e+07	5.81702e+07	5.21497e+07	4.2159e+07	6.11767e+07	4.92277e+07	6.59999e+07
P17426	yes		AP2A1_MOUSE AP-2 complex subunit alpha-1 OS=Mus musculus GN=Ap2a1 PE=1 SV=1	23	32	3574.31	0.951612	0.704668		0.704932	0.0178339		0.817552	0.056757		1.42025e+07	1.13279e+07	7.62169e+06	1.07564e+07	9.13047e+06	1.14892e+07	9.93779e+06	5.94308e+06	1.00455e+07	1.09453e+07	9.72406e+06	9.40537e+06	1.19848e+07	1.07072e+07	9.57616e+06	6.3933e+06	1.0199e+07	7.30768e+06	8.60756e+06	4.36103e+06	7.96177e+06	4.29096e+06	8.29081e+06	1.28698e+07	8.28412e+06	1.12777e+07	8.0178e+06	7.1603e+06	5.51244e+06	7.67341e+06	9.00765e+06	5.49708e+06	9.92858e+06	5.5889e+06
P17427	yes		AP2A2_MOUSE AP-2 complex subunit alpha-2 OS=Mus musculus GN=Ap2a2 PE=1 SV=2	21	29	3374.02	0.982303	0.971285		0.715126	0.0352601		0.81972	0.0831151		1.28476e+07	1.02475e+07	6.75564e+06	9.84514e+06	7.0699e+06	9.57304e+06	9.01922e+06	4.74873e+06	8.33844e+06	8.92988e+06	8.49491e+06	9.16293e+06	9.20417e+06	9.36869e+06	8.17008e+06	6.9002e+06	9.79918e+06	6.10782e+06	7.53869e+06	3.18739e+06	6.63213e+06	4.13066e+06	7.16529e+06	1.275e+07	6.67672e+06	1.00718e+07	7.13573e+06	6.10562e+06	5.03861e+06	6.26419e+06	7.16836e+06	4.6119e+06	8.00902e+06	4.73349e+06
P17563	yes	P17563;Q63836	SBP1_MOUSE Selenium-binding protein 1 OS=Mus musculus GN=Selenbp1 PE=1 SV=2	1	1	97.8947	0.796115	0.474131		0.895034	0.708118		0.677811	0.13542		47816.6	45199.9	59671.1	58817.1	39812.5	30771.5	10003.5	41225.3	32474	23159.5	28802.6	19051	29804.3	24324.2	28245.5	49747.7	14214.9	32034.7	34272.5	36091.4	29349.7	57984.1	19716.4	872.285	29739.2	30173.2	13140.5	30352	35074.6	31175.8	26095.9	31746.6	20925.2	39887.5
P17665	yes		COX7C_MOUSE Cytochrome c oxidase subunit 7C, mitochondrial OS=Mus musculus GN=Cox7c PE=1 SV=1	1	1	99.1079	0.985304	0.807806		0.959707	0.488865		0.944866	0.275786		1.2407e+06	1.08594e+06	1.12679e+06	942673	867797	973906	932492	967939	1.03355e+06	1.02278e+06	884154	906355	1.08754e+06	1.13547e+06	940091	892325	1.11401e+06	888389	1.27936e+06	553001	900099	1.0646e+06	864653	916913	648010	998836	1.04397e+06	1.10465e+06	1.14177e+06	1.04072e+06	875945	881471	947838	954765
P17710	yes	P17710;Q3TRM8;Q91W97;O08528	HXK1_MOUSE Hexokinase-1 OS=Mus musculus GN=Hk1 PE=1 SV=3	33	41	4669.86	1.06265	0.511341		0.632944	0.0131349		0.754656	0.0248608		5.01574e+07	4.26249e+07	3.13746e+07	3.98496e+07	3.12058e+07	3.94966e+07	3.18618e+07	1.71444e+07	3.40233e+07	3.65912e+07	3.23263e+07	3.5793e+07	4.25525e+07	4.00097e+07	3.6351e+07	3.20577e+07	3.35294e+07	2.35393e+07	2.80004e+07	9.43369e+06	2.6081e+07	1.2906e+07	2.8275e+07	4.19456e+07	2.39575e+07	3.86892e+07	2.49659e+07	2.30535e+07	1.81492e+07	2.4471e+07	2.89574e+07	1.55374e+07	3.30434e+07	1.72735e+07
P17742	yes		PPIA_MOUSE Peptidyl-prolyl cis-trans isomerase A OS=Mus musculus GN=Ppia PE=1 SV=2	14	21	2578.18	1.15946	0.0399129		1.06368	0.54438		1.02943	0.698206		8.55788e+07	7.093e+07	6.99775e+07	7.19926e+07	6.09149e+07	6.5018e+07	7.76263e+07	7.46944e+07	6.40012e+07	6.07875e+07	5.56159e+07	7.29719e+07	9.25235e+07	8.57147e+07	7.83321e+07	6.9489e+07	8.53133e+07	5.91739e+07	6.22719e+07	6.53314e+07	6.62455e+07	1.00946e+08	5.40797e+07	7.96588e+07	6.02153e+07	7.19142e+07	8.79663e+07	7.27008e+07	8.26112e+07	7.33831e+07	5.45676e+07	7.44474e+07	5.968e+07	7.90515e+07
P17751	yes		TPIS_MOUSE Triosephosphate isomerase OS=Mus musculus GN=Tpi1 PE=1 SV=4	12	12	1888.96	1.04673	0.452471		1.09329	0.279545		1.0048	0.924364		4.29973e+07	3.7681e+07	3.44856e+07	3.5222e+07	3.20598e+07	3.11396e+07	3.4352e+07	3.4788e+07	3.15153e+07	3.06514e+07	2.72258e+07	3.10618e+07	3.91026e+07	3.92126e+07	3.45977e+07	3.30737e+07	3.95697e+07	3.1112e+07	3.4008e+07	3.24739e+07	3.40706e+07	5.06742e+07	2.64347e+07	3.46778e+07	3.56708e+07	3.27099e+07	3.75083e+07	3.27138e+07	3.57988e+07	3.72133e+07	2.79017e+07	3.67161e+07	3.12192e+07	3.93286e+07
P17809	yes		GTR1_MOUSE Solute carrier family 2, facilitated glucose transporter member 1 OS=Mus musculus GN=Slc2a1 PE=1 SV=4	3	3	298.601	1.56462	0.0537306		0.503063	0.0178079		0.592275	0.0150853		668742	564041	812575	633290	532651	455317	339975	134060	351629	471325	408662	436665	982409	865347	789504	746775	385300	263886	402754	81470	276543	64187.7	319757	516174	256010	450975	255039	288685	198209	256895	375142	99972.9	329993	124270
P17879	no	P17879;Q61696	HS71B_MOUSE Heat shock 70 kDa protein 1B OS=Mus musculus GN=Hspa1b PE=1 SV=3	3	8	892.052	0.932229	0.621303		0.918988	0.507117		0.937154	0.504934		851220	755869	422677	732685	401976	582397	732678	645143	485343	544778	657087	659450	683283	672413	482153	389158	810311	454763	433728	503481	502935	709332	395594	942504	521866	611314	843868	521410	559530	476007	360161	610655	483444	637745
P18242	yes		CATD_MOUSE Cathepsin D OS=Mus musculus GN=Ctsd PE=1 SV=1	10	12	1491.02	2.75889	1.41e-05	q<0.01	1.349	0.0808348		1.03124	0.886081		1.30131e+07	1.28272e+07	2.18473e+07	1.16354e+07	1.05935e+07	7.85136e+06	1.16754e+07	1.53382e+07	9.19676e+06	7.76681e+06	7.35203e+06	2.23274e+07	3.98933e+07	3.31163e+07	3.21558e+07	3.44004e+07	1.51569e+07	1.09099e+07	1.2082e+07	1.90749e+07	1.26992e+07	2.5069e+07	6.94682e+06	9.07466e+06	8.20531e+06	9.4552e+06	1.52151e+07	1.52807e+07	1.83931e+07	1.40938e+07	7.10432e+06	1.54606e+07	8.34063e+06	1.76621e+07
P18448	no	P18448;P18446;P18447;P03416;P03417;Q9PY96	NCAP_CVMS Nucleoprotein OS=Murine coronavirus (strain S) GN=N PE=3 SV=1	1	2	189.502	0.701644	0.268306		0.651619	0.145707		0.683219	0.100477		1.00132e+06	938765	1.39764e+06	728727	1.60247e+06	427289	327253	411605	938761	725511	440238	249282	528264	941827	463693	668027	476476	586295	919604	328097	639998	226913	694640	290367	1.13818e+06	565700	304327	534048	385093	660798	627418	385659	694347	382353
P18572	yes		BASI_MOUSE Basigin OS=Mus musculus GN=Bsg PE=1 SV=2	4	5	585.694	1.14343	0.152325		0.704491	0.00773283	q<0.05	0.819136	0.0316791		2.05267e+06	1.67448e+06	1.64065e+06	1.67056e+06	1.29827e+06	1.57077e+06	1.42492e+06	917257	1.52687e+06	1.71219e+06	1.39986e+06	1.90314e+06	1.65358e+06	1.52626e+06	1.75607e+06	1.93859e+06	1.42697e+06	1.2139e+06	1.23237e+06	711922	1.13773e+06	766825	1.26449e+06	1.76762e+06	1.28661e+06	1.52575e+06	1.14655e+06	1.14722e+06	1.09188e+06	1.37924e+06	1.19563e+06	837796	1.5492e+06	899642
P18760	yes		COF1_MOUSE Cofilin-1 OS=Mus musculus GN=Cfl1 PE=1 SV=3	13	16	1995.85	1.1221	0.104602		1.10284	0.28728		1.02636	0.74332		3.67633e+07	3.16954e+07	2.78078e+07	3.0694e+07	2.44877e+07	2.99959e+07	3.49387e+07	3.73487e+07	3.07482e+07	2.97776e+07	2.68811e+07	3.39915e+07	4.01489e+07	3.63913e+07	3.41364e+07	2.93273e+07	3.68091e+07	2.89981e+07	2.79619e+07	3.27546e+07	3.06541e+07	4.80337e+07	2.3561e+07	3.20278e+07	2.6963e+07	3.06059e+07	3.97228e+07	3.10895e+07	3.68374e+07	3.46077e+07	2.51036e+07	3.32867e+07	2.8741e+07	3.94148e+07
P18872	yes		GNAO_MOUSE Guanine nucleotide-binding protein G(o) subunit alpha OS=Mus musculus GN=Gnao1 PE=1 SV=3	20	22	3098.1	0.933739	0.813419		0.629144	0.0255567		0.800545	0.0987321		7.68769e+07	6.60015e+07	4.22966e+07	6.29718e+07	5.11106e+07	6.51847e+07	5.30125e+07	2.45145e+07	5.81683e+07	6.3098e+07	5.58396e+07	5.54337e+07	5.59875e+07	5.40008e+07	5.00052e+07	4.73249e+07	5.49956e+07	4.0571e+07	4.87643e+07	1.07348e+07	4.24313e+07	1.49506e+07	4.9638e+07	7.31423e+07	4.53145e+07	6.6053e+07	3.89721e+07	4.08738e+07	2.93162e+07	4.16874e+07	5.12693e+07	2.25194e+07	5.66818e+07	2.51837e+07
P18894	no		OXDA_MOUSE D-amino-acid oxidase OS=Mus musculus GN=Dao PE=1 SV=3	1	1	98.9592	3.63139	0.197358		0.140941	0.739158		0.129033	0.180829		887.714	4216.42	105969	5575.71	1232.51	2210.36	4238.52	1478.69	826.848	0.220909	1088.47	711.077	11681.9	5470.61	7931.06	185031	4948.49	138.573	580.235	977.208	375.996	2798.51	361.168	1682.42	1533.54	3547.95	5699.73	212.658	4089.82	0	0	611.622	208.501	31.4095
P19096	yes		FAS_MOUSE Fatty acid synthase OS=Mus musculus GN=Fasn PE=1 SV=2	23	24	2571.69	1.2084	0.191957		0.695724	0.0340084		0.757917	0.026726		5.30836e+06	4.88973e+06	4.65517e+06	4.7892e+06	4.29578e+06	4.42695e+06	3.56565e+06	1.87764e+06	3.86198e+06	3.95491e+06	3.57287e+06	3.70113e+06	6.25205e+06	5.96699e+06	4.90721e+06	3.99872e+06	4.31763e+06	2.99556e+06	3.58442e+06	1.43969e+06	3.19528e+06	1.61952e+06	3.26804e+06	4.76048e+06	2.78602e+06	4.72475e+06	2.95637e+06	3.13175e+06	2.1989e+06	2.72641e+06	2.96245e+06	1.96779e+06	3.89463e+06	1.99313e+06
P19157	yes	P19157;P46425	GSTP1_MOUSE Glutathione S-transferase P 1 OS=Mus musculus GN=Gstp1 PE=1 SV=2	9	11	1698.82	0.981637	0.77268		0.997246	0.786313		0.926255	0.232626		2.88426e+07	2.54047e+07	2.20295e+07	2.65744e+07	2.18314e+07	2.16098e+07	2.47072e+07	2.33989e+07	2.08019e+07	1.87671e+07	1.8515e+07	1.93332e+07	2.64026e+07	2.78502e+07	2.12724e+07	1.77989e+07	2.75e+07	1.6587e+07	2.11136e+07	1.72275e+07	2.07252e+07	3.41851e+07	1.52517e+07	2.25912e+07	1.74436e+07	2.30266e+07	2.73905e+07	2.08744e+07	2.24168e+07	2.2652e+07	1.68276e+07	2.30725e+07	1.85041e+07	2.50724e+07
P19246	yes		NFH_MOUSE Neurofilament heavy polypeptide OS=Mus musculus GN=Nefh PE=1 SV=3	16	23	2976.17	1.44396	0.151391		0.796889	0.722553		0.600631	0.046081		1.04593e+07	1.0854e+07	3.6206e+07	1.19806e+07	1.35372e+07	6.20688e+06	7.21866e+06	7.75016e+06	6.64358e+06	5.75804e+06	5.49037e+06	5.6812e+06	1.71617e+07	1.97346e+07	1.62097e+07	2.13557e+07	9.78724e+06	5.95123e+06	9.02537e+06	9.30522e+06	6.63398e+06	1.23718e+07	4.36311e+06	6.3065e+06	5.96131e+06	6.59691e+06	9.39578e+06	5.90021e+06	6.65475e+06	7.19913e+06	4.72634e+06	7.8239e+06	6.12275e+06	8.95646e+06
P19253	yes		RL13A_MOUSE 60S ribosomal protein L13a OS=Mus musculus GN=Rpl13a PE=1 SV=4	1	1	99.9397	0.877257	0.544031		0.56436	0.00985343	q<0.05	0.684069	0.0179979		170913	125778	92669.5	125322	68225.1	114856	68995.2	52170.1	88341.2	123752	101500	89376.7	107092	117355	81112.8	56661.2	59889.7	71069.6	78093.8	22931.3	84400.3	32242.5	46185.6	43671.5	97234.8	122429	53908.6	74971.3	46251.1	71867.6	100418	39929.6	104207	44078
P19536	yes		COX5B_MOUSE Cytochrome c oxidase subunit 5B, mitochondrial OS=Mus musculus GN=Cox5b PE=1 SV=1	4	6	897.627	0.888345	0.146748		1.32065	0.0263613		1.09163	0.484268		4.4701e+06	3.97582e+06	4.36022e+06	4.69417e+06	3.65753e+06	4.35093e+06	5.04783e+06	6.17203e+06	4.54324e+06	3.95257e+06	3.85522e+06	3.94484e+06	4.42976e+06	4.37891e+06	3.56481e+06	3.49973e+06	6.07566e+06	4.72059e+06	4.6137e+06	6.51089e+06	4.30826e+06	9.12567e+06	3.35042e+06	5.2753e+06	3.31159e+06	4.46901e+06	5.99182e+06	4.68789e+06	6.65227e+06	5.71437e+06	3.15606e+06	4.90838e+06	4.05238e+06	6.87817e+06
P19783	yes		COX41_MOUSE Cytochrome c oxidase subunit 4 isoform 1, mitochondrial OS=Mus musculus GN=Cox4i1 PE=1 SV=2	8	11	1290.5	1.04449	0.54705		0.778103	0.0259428		0.858442	0.0363793		2.67403e+07	2.46956e+07	2.85761e+07	2.45691e+07	2.01735e+07	2.67896e+07	2.37547e+07	1.76432e+07	2.46516e+07	2.36366e+07	2.33792e+07	2.10359e+07	2.94493e+07	2.73619e+07	2.40434e+07	23737658	2.73276e+07	1.83245e+07	2.29222e+07	9.76462e+06	1.85181e+07	1.54484e+07	1.91966e+07	2.8642e+07	1.53366e+07	2.8365e+07	2.21979e+07	2.05849e+07	1.95032e+07	1.9746e+07	1.94916e+07	1.45351e+07	2.27586e+07	1.74444e+07
P20029	yes		GRP78_MOUSE 78 kDa glucose-regulated protein OS=Mus musculus GN=Hspa5 PE=1 SV=3	18	23	2979.88	1.10195	0.136388		1.17738	0.0937378		1.01001	0.945431		1.296e+07	1.16763e+07	1.12328e+07	1.09216e+07	9.02231e+06	1.08807e+07	1.26481e+07	1.23416e+07	1.07582e+07	1.03751e+07	9.80834e+06	1.14437e+07	1.44665e+07	1.31458e+07	1.1762e+07	1.0603e+07	1.56643e+07	1.00165e+07	1.11459e+07	1.26564e+07	1.10445e+07	1.82229e+07	8.40183e+06	1.2309e+07	9.56661e+06	1.13512e+07	1.40298e+07	1.09543e+07	1.23894e+07	1.13329e+07	8.81028e+06	1.15738e+07	1.0721e+07	1.36725e+07
P20060	yes		HEXB_MOUSE Beta-hexosaminidase subunit beta OS=Mus musculus GN=Hexb PE=2 SV=2	6	6	694.718	4.97083	1.94e-06	q<0.01	1.56478	0.0483828		1.23286	0.192541		567137	450065	336572	485310	336970	587319	735482	808720	502549	519276	556197	2.44467e+06	4.25185e+06	2.56763e+06	3.02914e+06	1.00505e+06	849670	494288	598726	601251	684578	1.79494e+06	326469	696704	444082	606281	920527	742227	919565	656309	342196	806813	514032	940548
P20065	yes		TYB4_MOUSE Thymosin beta-4 OS=Mus musculus GN=Tmsb4x PE=1 SV=1	4	4	699.934	1.09052	0.739348		1.96762	0.00407583	q<0.05	1.29444	0.181587		1.32193e+07	1.12772e+07	5.31755e+06	1.27818e+07	7.85223e+06	9.23581e+06	1.31959e+07	2.3123e+07	1.19553e+07	8.92524e+06	8992839	2.02323e+07	1.13845e+07	1.40076e+07	1.10305e+07	5.74074e+06	1.73308e+07	1.57291e+07	1.48967e+07	3.17732e+07	1.63981e+07	3.89683e+07	7.36484e+06	1.04852e+07	9.61803e+06	9.32642e+06	1.73462e+07	1.69792e+07	2.62908e+07	1.93143e+07	8.29602e+06	1.89726e+07	1.01726e+07	2.35854e+07
P20108	yes		PRDX3_MOUSE Thioredoxin-dependent peroxide reductase, mitochondrial OS=Mus musculus GN=Prdx3 PE=1 SV=1	3	4	395.711	1.23813	0.0528139		0.944399	0.526914		0.918177	0.273438		2.28424e+06	1.95751e+06	2.61977e+06	1.99472e+06	1.78504e+06	1.75567e+06	2.13325e+06	1.85037e+06	1.74872e+06	1.46749e+06	1.41403e+06	1.89924e+06	3.06268e+06	2.66686e+06	2.17174e+06	2.02407e+06	2.40348e+06	1.4581e+06	1.63258e+06	1.44865e+06	1.57172e+06	2.30871e+06	1.36539e+06	2.02838e+06	1.35007e+06	2.01527e+06	2.42758e+06	1.7883e+06	1.8922e+06	1.58013e+06	1.36163e+06	1.89303e+06	1.45513e+06	1.88834e+06
P20152	yes	P20152;P31001	VIME_MOUSE Vimentin OS=Mus musculus GN=Vim PE=1 SV=3	22	30	3960.93	7.68606	8.13e-09	q<0.01	1.55202	0.0872096		1.21012	0.29941		6.24741e+06	5.67043e+06	1.53619e+07	6.26888e+06	6.31233e+06	4.38127e+06	5.42072e+06	7.78596e+06	4.33361e+06	5.12892e+06	4.20547e+06	5.68857e+07	5.93369e+07	4.07434e+07	4.93058e+07	4.2187e+07	9.5497e+06	4.99415e+06	5.01937e+06	1.05549e+07	9.88134e+06	2.02051e+07	4.04061e+06	6.81732e+06	4.23915e+06	6.98278e+06	7.35886e+06	1.15635e+07	1.71003e+07	7.46101e+06	4.29877e+06	7.8308e+06	6.30744e+06	9.88291e+06
P20357	yes		MAP2_MOUSE Microtubule-associated protein 2 OS=Mus musculus GN=Map2 PE=1 SV=2	47	52	5856.58	0.798977	0.0937391		1.11968	0.267745		1.03013	0.586014		3.95258e+07	3.46104e+07	1.85197e+07	3.35821e+07	2.62491e+07	3.47336e+07	3.70882e+07	3.63809e+07	3.12947e+07	3.59248e+07	3.14562e+07	3.38108e+07	2.79537e+07	3.009e+07	2.44442e+07	1.42125e+07	3.93252e+07	3.07919e+07	3.01837e+07	4.08584e+07	3.18294e+07	4.64885e+07	2.75263e+07	3.62419e+07	2.87476e+07	3.44853e+07	4.07409e+07	3.05716e+07	3.52904e+07	3.49903e+07	2.76768e+07	3.56315e+07	3.2617e+07	3.93256e+07
P20917	yes		MAG_MOUSE Myelin-associated glycoprotein OS=Mus musculus GN=Mag PE=1 SV=2	5	5	596.291	0.877572	0.736732		0.504652	0.0548683		0.475009	0.00695846	q<0.11	4.32222e+06	4.70291e+06	7.17751e+06	4.89287e+06	4.29453e+06	2.25972e+06	1.90515e+06	838570	2.56632e+06	1.88082e+06	1.56684e+06	772334	3.70051e+06	4.76024e+06	2.43002e+06	2.85969e+06	2.71832e+06	1.30304e+06	2.7697e+06	692713	1.58344e+06	954495	1.5511e+06	2.44888e+06	1.72779e+06	2.85589e+06	1.53681e+06	1.27469e+06	840778	1.3196e+06	1.46034e+06	896899	2.03594e+06	917330
P21107	yes		TPM3_MOUSE Tropomyosin alpha-3 chain OS=Mus musculus GN=Tpm3 PE=1 SV=2	7	12	1491.25	0.916682	0.534772		1.42896	0.019589		1.14343	0.26488		4.01495e+06	3.39578e+06	2.33554e+06	3.27395e+06	2.47101e+06	3.08702e+06	4.23866e+06	5.25642e+06	3.27634e+06	2.88078e+06	2.90285e+06	3.74746e+06	3.46326e+06	3.35413e+06	2.81254e+06	2.09507e+06	4.85645e+06	3.54162e+06	3.62392e+06	5.28551e+06	3.89301e+06	7.74233e+06	2.52572e+06	3.53926e+06	3.073e+06	3.24746e+06	5.2048e+06	3.96191e+06	5.12278e+06	4.13174e+06	2.41138e+06	4.78795e+06	2.97377e+06	5.33969e+06
P21278	yes		GNA11_MOUSE Guanine nucleotide-binding protein subunit alpha-11 OS=Mus musculus GN=Gna11 PE=1 SV=1	1	6	691.425	1.48166	0.022277		0.745568	0.140453		0.766579	0.0922817		441908	406290	355041	396873	261393	459554	340171	122778	362144	290646	429595	520560	525729	582075	504216	471366	352313	191067	353987	242944	304774	127276	263511	431515	206764	502687	247314	255585	180711	175720	417088	105961	261933	184551
P21279	yes		GNAQ_MOUSE Guanine nucleotide-binding protein G(q) subunit alpha OS=Mus musculus GN=Gnaq PE=1 SV=4	4	10	1189.4	1.2265	0.143319		0.572373	0.0134654		0.698692	0.0208823		5.31542e+06	4.80769e+06	4.56246e+06	4.60274e+06	3.37372e+06	3.88666e+06	3.33595e+06	1.49343e+06	3.38316e+06	3.76388e+06	3.37783e+06	4.19379e+06	4.6898e+06	4.52789e+06	4.44661e+06	5.5028e+06	3.52909e+06	2.47155e+06	2.86188e+06	672188	2.46221e+06	1.08532e+06	2.90812e+06	4.73378e+06	2.48787e+06	4.0227e+06	2.41656e+06	2.41727e+06	1.50412e+06	2.25348e+06	2.94719e+06	1.38831e+06	3.40149e+06	1.45792e+06
P21460	yes		CYTC_MOUSE Cystatin-C OS=Mus musculus GN=Cst3 PE=2 SV=2	3	4	495.148	1.54388	0.00474372	q<0.05	1.11837	0.258403		1.10771	0.151052		750865	650481	410743	520051	430792	645857	661582	696817	566791	639591	522655	1.19668e+06	1.05612e+06	945041	812624	548343	653680	669548	509834	670627	577058	882073	474859	598271	606975	674822	756381	606153	721393	797018	544563	621891	673396	774380
P21619	yes		LMNB2_MOUSE Lamin-B2 OS=Mus musculus GN=Lmnb2 PE=1 SV=2	6	8	791.176	1.29122	0.136701		1.02311	0.912442		0.851757	0.167916		853275	643405	966856	657085	550760	454901	542659	602529	459556	476367	434104	527227	748366	632626	712606	1.27719e+06	694572	412587	491268	675334	486644	945945	270985	500946	381240	545735	634923	592262	743205	500826	372947	526353	462956	638834
P21803	no		FGFR2_MOUSE Fibroblast growth factor receptor 2 OS=Mus musculus GN=Fgfr2 PE=1 SV=4	1	2	189.154	0.937928	0.362443		0.814039	0.00734658	q<0.05	0.889242	0.0501398		471206	388515	409808	389399	433579	442871	369071	305278	408869	480274	374876	325098	393099	378076	399278	411746	372748	357548	358445	257737	334820	305141	368680	348614	374936	417049	331798	326355	341988	437318	321850	270110	461291	339916
P21956	no		MFGM_MOUSE Lactadherin OS=Mus musculus GN=Mfge8 PE=1 SV=3	1	1	98.418	0.97657	0.797897		0.979085	0.809844		0.935064	0.248419		1.20748e+06	864057	890878	798848	673066	836281	856923	793254	806925	845374	764649	785848	864127	765329	753566	976105	949925	747250	790105	764597	787311	947591	701131	966618	683033	834889	891907	728186	868424	825745	688851	716605	815351	804397
P22005	yes		PENK_MOUSE Proenkephalin-A OS=Mus musculus GN=Penk PE=2 SV=2	1	1	100	0.690923	0.993771		5.955	0.000735026	q<0.05	2.57909	0.0252881		7047.96	12802.3	23073.4	9303.07	6050.3	60695.2	113957	139694	89406.8	7963.6	29918.4	8289.89	28629.1	70031.8	32037.8	18011.7	204522	169910	231766	345045	91314.4	581249	36234.7	10566.9	44426.6	88850.5	152861	174764	127750	223044	29404	191802	23444.5	303379
P22437	no		PGH1_MOUSE Prostaglandin G/H synthase 1 OS=Mus musculus GN=Ptgs1 PE=2 SV=1	1	1	96.3408	1.01016	0.81237		0.970818	0.800693		0.923744	0.221394		487909	396245	300268	264974	295618	313946	307438	350540	335701	299456	302400	350317	357389	365695	318341	286276	294470	360699	302472	295870	348608	333070	275816	347905	286995	297984	317046	275003	276337	314757	322145	324538	303354	340830
P22599	yes	P22599;Q00898	A1AT2_MOUSE Alpha-1-antitrypsin 1-2 OS=Mus musculus GN=Serpina1b PE=1 SV=2	3	6	590.327	1.42728	0.0149506		1.65349	0.0655977		0.937961	0.630458		119259	78139.6	146841	124314	125072	65992.7	72405.5	118635	75078.1	121723	70574.8	123319	127793	156213	156857	161160	114489	86806.7	107401	365773	112689	221202	74916.8	48395.8	69101.9	75630.6	102297	94595.7	117439	108784	98334.8	136373	108009	110131
P22723	yes	P22723;Q9R0Y8	GBRG2_MOUSE Gamma-aminobutyric acid receptor subunit gamma-2 OS=Mus musculus GN=Gabrg2 PE=1 SV=3	1	2	299.328	1.09188	0.424984		0.631506	0.00531281	q<0.05	0.752117	0.0228521		739225	741226	510908	661759	548628	608018	527605	290670	535900	615014	565879	610266	788147	589890	659881	500801	474550	400412	438074	197824	422508	252158	473236	749227	382571	631296	432428	435067	277476	313973	431013	256779	563750	259063
P22892	yes		AP1G1_MOUSE AP-1 complex subunit gamma-1 OS=Mus musculus GN=Ap1g1 PE=1 SV=3	2	2	199.739	1.18058	0.165572		0.710252	0.0400056		0.80285	0.0512396		188815	134308	132615	133381	115706	131646	97315.6	69808.8	101303	101497	103290	124678	167006	157370	143016	110744	114959	88352.1	105576	32851.9	98462.3	67184.1	102928	157420	90677.3	140102	94638.3	83554	71583.6	73075.7	82784	66085.4	105087	79136.2
P23198	yes		CBX3_MOUSE Chromobox protein homolog 3 OS=Mus musculus GN=Cbx3 PE=1 SV=2	3	6	697.913	1.47105	0.00414495	q<0.05	1.006	0.983351		0.924508	0.385937		716624	673823	929410	709889	512920	601941	623013	661970	547184	420521	521861	765982	895136	777052	905572	1.2828e+06	673991	503570	503115	621438	560853	933752	357184	717385	467364	650585	682422	695081	820412	567607	364125	533323	431176	691681
P23242	yes		CXA1_MOUSE Gap junction alpha-1 protein OS=Mus musculus GN=Gja1 PE=1 SV=2	5	5	594.339	1.62225	0.0316929		0.561278	0.0352429		0.611373	0.0156804		1.00565e+06	1.2209e+06	1.89225e+06	1.396e+06	1.15441e+06	823291	546896	341110	704664	827115	686378	1.06132e+06	1.46032e+06	1.58518e+06	1.41747e+06	2.29103e+06	775979	554034	810840	191096	666886	245961	590941	756440	408107	997739	395061	624199	415891	580279	677806	354398	864287	403650
P23492	yes		PNPH_MOUSE Purine nucleoside phosphorylase OS=Mus musculus GN=Pnp PE=1 SV=2	2	2	199.437	2.02337	0.00121661	q<0.05	1.22205	0.246233		1.02162	0.878814		86511.8	60672.4	75858.5	77172.9	75686.6	64158.9	79549.2	70827.7	53230.2	49761.2	62923.1	121505	236176	164191	105644	68110.1	119836	49235.6	58969.3	74102.7	78795.4	123226	42021.9	91144.3	38094.4	77208.2	103117	87608.9	95480.1	56461.1	40422.3	73808	61150.8	76434.2
P23506	yes		PIMT_MOUSE Protein-L-isoaspartate(D-aspartate) O-methyltransferase OS=Mus musculus GN=Pcmt1 PE=1 SV=3	7	8	895.314	0.810294	0.0119263		1.17113	0.111741		1.03182	0.762395		2.58707e+06	2.47737e+06	2.02053e+06	2.2778e+06	1.95975e+06	2.32054e+06	2.83019e+06	2.92822e+06	2.36769e+06	2.32802e+06	1.96775e+06	1.7746e+06	2.07049e+06	2.29012e+06	1.80993e+06	1.65497e+06	3.06491e+06	2.29491e+06	2.37929e+06	2.55713e+06	2.32659e+06	4.02735e+06	1.81715e+06	2.12932e+06	2.27398e+06	2.39315e+06	3.22382e+06	2.39731e+06	2.61345e+06	2.68407e+06	1.79294e+06	2.96055e+06	1.97408e+06	3.07953e+06
P23818	yes		GRIA1_MOUSE Glutamate receptor 1 OS=Mus musculus GN=Gria1 PE=1 SV=1	1	6	594.764	1.22559	0.318509		0.355815	0.0087605	q<0.05	0.479453	0.0125306		267572	228238	98442.6	245539	99999.7	110361	86703.7	25486.3	83217.6	101604	96548.9	255796	118047	180174	143786	106467	88167.2	47283.4	56630.7	12321.3	62079.3	13715	81880.1	136626	44584.3	122252	55412.4	45449.7	27715.5	44415.8	61623.8	17190.3	95485.5	22484.5
P23819	yes		GRIA2_MOUSE Glutamate receptor 2 OS=Mus musculus GN=Gria2 PE=1 SV=3	10	13	1291.78	0.878613	0.457575		0.617837	0.00660632	q<0.05	0.779232	0.0471899		3.52395e+06	2.86108e+06	1.55575e+06	2.75197e+06	2.04887e+06	2.54277e+06	2.03184e+06	1.23608e+06	2.2487e+06	2.501e+06	2.25148e+06	2.63736e+06	2.0656e+06	2.10812e+06	1.95212e+06	1.44209e+06	2.01572e+06	1.62177e+06	1.7101e+06	852420	1.44156e+06	970021	1.90276e+06	2.80301e+06	1.80504e+06	2.27826e+06	1.64374e+06	1.63791e+06	1.29721e+06	1.7172e+06	2.05566e+06	1.16538e+06	2.24586e+06	1.17028e+06
P23927	yes		CRYAB_MOUSE Alpha-crystallin B chain OS=Mus musculus GN=Cryab PE=1 SV=2	4	4	491.257	0.536245	0.00305366	q<0.05	1.21192	0.142964		0.957012	0.630512		1.26596e+06	1.36303e+06	1.70139e+06	1.24282e+06	1.25228e+06	953673	1.42412e+06	1.72285e+06	1.11232e+06	754893	772700	281369	953853	867189	585878	618403	1.56749e+06	1.15946e+06	1.51873e+06	1.38599e+06	1.19858e+06	2.13752e+06	828924	928701	829107	1.01905e+06	1.92845e+06	1.21172e+06	1.27923e+06	1.19759e+06	665333	1.70626e+06	855486	1.71328e+06
P23953	yes	P23953;Q8VCT4;Q8VCC2	EST1C_MOUSE Carboxylesterase 1C OS=Mus musculus GN=Ces1c PE=1 SV=4	1	1	98.4243	1.0083	0.617645		2.39078	0.0210376		1.28377	0.436194		8250.1	3616.51	9275.53	1860.74	8595.18	7514.23	5640.94	14760.4	7884.65	17464.3	1833.29	5497.87	6249	8705.85	6934.79	12346.9	10601.5	10058	11455.8	48318.1	14593	18030.4	6353.78	859.646	7947.89	6684.61	9616.31	7633.88	12796.3	6324.02	13817.3	19253.7	18431.6	11696.3
P24270	yes		CATA_MOUSE Catalase OS=Mus musculus GN=Cat PE=1 SV=4	1	1	99.8479	1.60715	0.00226968	q<0.05	0.981553	0.824337		0.833155	0.0980338		31280.8	38483.7	67754.5	40498.9	41472.3	31301.3	33372.7	40956.8	28122.8	31266.1	38861.6	43101.4	81980.6	54817.1	61431.5	67952.8	44243	24141.1	32426.1	48532.3	26816.1	50511.4	17475	41636.4	23855.7	45111.2	36227.1	29640	36558.7	31663.8	24432.4	26214.5	31889.3	40097.1
P24288	yes		BCAT1_MOUSE Branched-chain-amino-acid aminotransferase, cytosolic OS=Mus musculus GN=Bcat1 PE=2 SV=2	2	2	197.674	1.3211	0.279385		0.825335	0.255767		0.756577	0.0363922		105950	126191	195555	148229	130988	101037	99042.7	76810.3	84776.1	77773.9	67554.9	75859.1	241476	202356	111408	97853	151382	72302.7	97026	41875.9	81692	102203	57413.8	114362	68065.7	111767	111045	81174.6	76586.8	68125.9	72591.8	75821.9	81072	83881.3
P24369	yes		PPIB_MOUSE Peptidyl-prolyl cis-trans isomerase B OS=Mus musculus GN=Ppib PE=2 SV=2	4	5	595.33	1.82892	1.5e-05	q<0.01	1.13573	0.244694		0.975184	0.653961		1.05941e+06	982880	1.09791e+06	1.03482e+06	703972	831776	1.06911e+06	1.15253e+06	888805	710288	775862	1.50432e+06	2.12153e+06	1.87523e+06	1.63269e+06	1.435e+06	1.21084e+06	768400	1.01617e+06	971526	942830	1.47552e+06	508346	1.0347e+06	679713	979646	1.21614e+06	969146	1.25093e+06	898970	735209	984564	602011	1.10597e+06
P24452	yes		CAPG_MOUSE Macrophage-capping protein OS=Mus musculus GN=Capg PE=1 SV=2	1	1	100	4.72474	1.69e-07	q<0.01	1.16051	0.463603		0.97828	0.924863		58400.1	23093.3	27466.4	30684.8	29307	33650.7	22580.7	35835.2	23257.2	31856.2	22493.3	137017	227608	129557	146076	86974.4	28176.8	25266.5	23037	51248.4	28662.9	57959.2	28587.3	35421.9	26135	29539.4	28800	24008.3	36433.9	31966.5	35377	26603.7	25068.6	33443.7
P24472	yes		GSTA4_MOUSE Glutathione S-transferase A4 OS=Mus musculus GN=Gsta4 PE=1 SV=3	4	5	588.141	1.33658	0.0493867		1.43468	0.0717403		1.01514	0.890686		903677	793619	1.06208e+06	837589	779113	545564	808872	1.17812e+06	571520	554245	497018	743554	1.22362e+06	1.25444e+06	993284	968232	1.03073e+06	664379	817844	1.54362e+06	773108	1.84662e+06	398122	773890	548350	589951	1.08152e+06	915662	1.27001e+06	814451	430281	1.08415e+06	461996	1.07958e+06
P24527	yes		LKHA4_MOUSE Leukotriene A-4 hydrolase OS=Mus musculus GN=Lta4h PE=1 SV=4	7	7	677.646	1.33475	0.0483145		0.622492	0.00960599	q<0.05	0.760207	0.0240418		926332	740555	855475	655429	604163	699486	587563	308925	629250	628646	540464	624245	1.00377e+06	810335	934143	981388	599705	394428	513360	209261	476955	242935	441535	684096	442393	685607	512999	473277	364848	490071	516273	309777	618647	411890
P24529	yes		TY3H_MOUSE Tyrosine 3-monooxygenase OS=Mus musculus GN=Th PE=1 SV=3	3	3	297.116	0.408652	0.225168		1.11547	0.330466		1.49985	0.0175368		45841.2	43039.9	34235	31874	55846.3	344751	355981	173312	391931	95863.5	213475	40467.8	47178.2	123235	91290	29608.4	284617	187770	219831	68381.7	137156	189005	184489	189924	205554	498576	284372	299683	197069	241736	175733	171314	229056	244993
P24547	yes		IMDH2_MOUSE Inosine-5'-monophosphate dehydrogenase 2 OS=Mus musculus GN=Impdh2 PE=1 SV=2	1	1	192.126	0.990999	0.867841		1.3861	0.0285606		1.21624	0.1882		1.94314e+06	1.5157e+06	2.47277e+06	1.73773e+06	1.95556e+06	1.69597e+06	2.06471e+06	3405345	2.25134e+06	1.83805e+06	1.27062e+06	1.84829e+06	2.20412e+06	2.12969e+06	1.86452e+06	1.93136e+06	2.31464e+06	2.20539e+06	2.2308e+06	3.41109e+06	2.35698e+06	4.22845e+06	2.05356e+06	1.17822e+06	2.36098e+06	1.6463e+06	2.69385e+06	2.61422e+06	3.12662e+06	2.36518e+06	1.92021e+06	3.94321e+06	1.80083e+06	3.68693e+06
P24549	yes	P24549;O35945	AL1A1_MOUSE Retinal dehydrogenase 1 OS=Mus musculus GN=Aldh1a1 PE=1 SV=5	7	8	796.218	1.3211	0.231157		0.879908	0.430996		0.947799	0.784342		1.11733e+06	1.23881e+06	3.11204e+06	1.33323e+06	1.4362e+06	1.76724e+06	1.93131e+06	1.34832e+06	1.86015e+06	1.3887e+06	1.76485e+06	924604	2.40976e+06	2.03977e+06	2.20038e+06	3.41356e+06	1.93036e+06	1.45839e+06	1.50929e+06	959511	1.229e+06	1.69567e+06	1.34779e+06	1.98588e+06	1.37422e+06	2.06303e+06	1.96564e+06	1.35904e+06	1.35195e+06	1.42828e+06	1.57567e+06	1.27727e+06	1.61712e+06	1.57373e+06
P24815	no		3BHS1_MOUSE 3 beta-hydroxysteroid dehydrogenase/Delta 5-->4-isomerase type 1 OS=Mus musculus GN=Hsd3b1 PE=2 SV=3	1	1	96.3408	1.00784	0.947668		1.55953	0.0256098		1.45422	0.0710675		1848.96	2865.98	1173.43	2741.64	2421.61	1807.79	3430.87	4290.57	2839.35	2807.9	1416.33	2884.06	2997.58	2906.03	2980.19	896.33	3742.55	3193.27	3204.57	2398.36	5498.08	5478.91	1794.42	3344.17	2704.85	4721.89	5717.6	5176.47	4825.91	1409.15	1974.05	4904.06	2702.88	4580.17
P24823	no		PPBE_MOUSE Embryonic-type alkaline phosphatase OS=Mus musculus GN=Akp5 PE=2 SV=2	1	1	94.6273	0.983573	0.960539		1.1547	0.107406		1.06834	0.6625		3.94619e+06	3.57768e+06	4.17849e+06	3.2819e+06	3.13145e+06	3.72176e+06	4.53123e+06	5.792e+06	3.88293e+06	3.27788e+06	3.14231e+06	3.34393e+06	4.32271e+06	4.04085e+06	3.49925e+06	3.77793e+06	4.62122e+06	3.82831e+06	3.66371e+06	5.25948e+06	4.24098e+06	5.13156e+06	2.40121e+06	4.9826e+06	3.13634e+06	3.61128e+06	5.20887e+06	4.17833e+06	5.02922e+06	4.13108e+06	2.92955e+06	5.60083e+06	2.83153e+06	5.44899e+06
P25318	no		CO8A2_MOUSE Collagen alpha-2(VIII) chain OS=Mus musculus GN=Col8a2 PE=2 SV=2	1	1	97.901	1.00967	0.844709		1.49528	0.00168377	q<0.05	1.0605	0.688855		282395	197283	159340	255356	182200	199979	254206	261222	187375	173643	175339	198547	262635	309284	186216	111886	316584	238556	248915	418397	300042	376521	159026	235337	131651	184887	329137	222790	255004	203522	153331	255173	260960	302866
P25444	yes		RS2_MOUSE 40S ribosomal protein S2 OS=Mus musculus GN=Rps2 PE=1 SV=3	3	4	496.716	1.15076	0.404582		0.88888	0.292171		0.881605	0.146612		1.28375e+06	1.17768e+06	641059	959659	704812	905622	868214	770061	820035	1.02449e+06	853555	1.16627e+06	1.23665e+06	1.33362e+06	929324	569530	1.10801e+06	736062	796325	528285	791358	892723	734769	1.04543e+06	563804	992847	898871	688932	825884	842026	698300	712720	878736	743786
P26039	yes		TLN1_MOUSE Talin-1 OS=Mus musculus GN=Tln1 PE=1 SV=2	6	8	794.698	1.3216	0.0445403		0.663	0.013131		0.835425	0.10312		1.72822e+06	1.59979e+06	1.22015e+06	1.51357e+06	1.21246e+06	1.70111e+06	1.45842e+06	721431	1.51752e+06	1.58852e+06	1.44024e+06	1.83467e+06	2.45015e+06	1.96839e+06	1.84433e+06	1.33475e+06	1.42733e+06	967902	960327	427863	1.20334e+06	691446	1.72991e+06	1.17052e+06	800192	1.52752e+06	1.21861e+06	1.26512e+06	917248	1.0833e+06	1.6432e+06	701313	1.42097e+06	831969
P26040	yes		EZRI_MOUSE Ezrin OS=Mus musculus GN=Ezr PE=1 SV=3	5	7	897.543	1.27364	0.110782		1.18577	0.102929		1.08295	0.27285		1.46569e+06	944590	754409	1.16163e+06	1.29187e+06	1.15729e+06	1.25371e+06	1.37354e+06	1.08995e+06	1.0657e+06	1.0703e+06	1.89246e+06	1.83867e+06	1.36405e+06	1.38474e+06	831145	1.46444e+06	1.03368e+06	1.12605e+06	1.32594e+06	1.38448e+06	1.83344e+06	1.19571e+06	1.45186e+06	1.06554e+06	1.16299e+06	1.60987e+06	1.12051e+06	1.3389e+06	1.15248e+06	882803	1.295e+06	1.14738e+06	1.4965e+06
P26041	yes		MOES_MOUSE Moesin OS=Mus musculus GN=Msn PE=1 SV=3	4	7	786.023	2.57427	5.6e-07	q<0.01	0.904443	0.291776		0.897817	0.171139		442341	431655	601298	449436	302933	416386	388728	343419	423857	373196	396903	923252	1.6001e+06	940971	1.05165e+06	831667	446617	364363	305722	337659	233466	566777	262858	493385	255673	398763	397434	326445	456907	378956	334092	357663	368334	445662
P26043	yes		RADI_MOUSE Radixin OS=Mus musculus GN=Rdx PE=1 SV=3	1	3	297.805	1.09811	0.446157		1.22369	0.188677		0.949925	0.478001		217497	277808	340608	246586	204559	213753	250989	179766	179189	223484	158501	189067	318190	304288	208321	224365	264396	180628	201838	399693	240964	376303	90820.1	320667	142619	203656	246053	196183	285043	169612	357653	169151	139652	262070
P26339	yes		CMGA_MOUSE Chromogranin-A OS=Mus musculus GN=Chga PE=1 SV=1	1	3	295.427	0.714839	0.368131		2.07848	0.0110813	q<0.05	1.82408	0.0527869		23023.2	20352.7	8381.53	15381.6	20069.6	21712	28899.7	75697.5	34435.4	23952.3	25324.8	18352.9	10935.9	30057.9	18629.2	18602.2	27408.1	41834.9	45239.5	80990.6	38666.2	102836	32395.3	10197	28296.5	41628.8	33571.5	81426.7	132060	49519.1	19031.5	69911.4	28037.6	65382.9
P26350	yes		PTMA_MOUSE Prothymosin alpha OS=Mus musculus GN=Ptma PE=1 SV=2	1	1	100	1.25715	0.171389		1.60198	0.324483		1.12682	0.921097		780334	590209	872870	479461	522907	410772	216939	1.05804e+06	562888	457941	351482	695189	581821	697135	673766	954310	151806	721194	648226	1.66482e+06	793368	1.52895e+06	337570	65145.7	545678	357499	332153	1.01927e+06	1.37754e+06	667191	493021	709597	529012	1.31537e+06
P26443	yes		DHE3_MOUSE Glutamate dehydrogenase 1, mitochondrial OS=Mus musculus GN=Glud1 PE=1 SV=1	20	28	3573.87	1.21125	0.0616794		0.995487	0.890002		0.90051	0.165541		3.13453e+07	2.84799e+07	3.46327e+07	3.10775e+07	2.70808e+07	2.3125e+07	2.69633e+07	2.67948e+07	2.27633e+07	2.16079e+07	2.08213e+07	2.63371e+07	4.05069e+07	3.7607e+07	3.02846e+07	2.75129e+07	3.16749e+07	1.9538e+07	2.25628e+07	2.83232e+07	2.28158e+07	3.51009e+07	1.73516e+07	2.76477e+07	1.77861e+07	2.67063e+07	2.99122e+07	2.47017e+07	2.91389e+07	2.46392e+07	1.82438e+07	2.41627e+07	2.10897e+07	2.8118e+07
P26516	yes		PSD7_MOUSE 26S proteasome non-ATPase regulatory subunit 7 OS=Mus musculus GN=Psmd7 PE=1 SV=2	2	2	199.921	1.20543	0.071808		1.00293	0.740195		0.978332	0.587715		223076	189335	200280	207294	158642	190081	260582	225371	181551	163208	166937	179207	298654	275805	230249	203078	271205	122350	165579	151203	166914	307862	115542	280344	144807	236932	294545	190694	215153	150549	127027	198492	120875	237132
P26638	yes		SYSC_MOUSE Serine--tRNA ligase, cytoplasmic OS=Mus musculus GN=Sars PE=2 SV=3	8	8	1095.7	1.26639	0.0151074		0.837203	0.0275947		0.863048	0.0389701		2.53293e+06	2.25624e+06	2.29499e+06	2.29003e+06	1.91149e+06	2.1714e+06	2.26686e+06	1.72324e+06	1.96857e+06	1.68088e+06	1.8049e+06	2.17968e+06	3.45811e+06	2.77063e+06	2.58775e+06	2.18667e+06	2.30362e+06	1.51595e+06	1.76738e+06	1.42525e+06	1.70962e+06	1.73631e+06	1.40977e+06	2.42393e+06	1.47047e+06	2.27555e+06	2.47712e+06	1.84529e+06	1.70793e+06	1.57517e+06	1.44179e+06	1.62507e+06	1.66328e+06	1.64659e+06
P26645	yes		MARCS_MOUSE Myristoylated alanine-rich C-kinase substrate OS=Mus musculus GN=Marcks PE=1 SV=2	3	3	392.661	1.16944	0.0601024		0.997563	0.97513		1.01452	0.903738		1.61693e+06	1.64116e+06	1.61966e+06	1.58514e+06	1.44848e+06	1.47196e+06	991201	1.25874e+06	1.5156e+06	1.85594e+06	1.28847e+06	1.66204e+06	1.62944e+06	1.75457e+06	1.62584e+06	1.98899e+06	1.18104e+06	1.41489e+06	1.40091e+06	1.67581e+06	1.48998e+06	1.70296e+06	1.53883e+06	640686	1.34656e+06	1.72756e+06	1.05083e+06	1.43404e+06	1.55918e+06	2.06839e+06	1.93098e+06	1.34066e+06	1.88942e+06	1.50535e+06
P26883	yes		FKB1A_MOUSE Peptidyl-prolyl cis-trans isomerase FKBP1A OS=Mus musculus GN=Fkbp1a PE=1 SV=2	4	4	499.483	0.715393	0.0324411		1.41195	0.00917682	q<0.05	1.15979	0.11764		7.79108e+06	6.50234e+06	3.65233e+06	6.43768e+06	4.28029e+06	6.65942e+06	7.53216e+06	8.56864e+06	6.07272e+06	5.52027e+06	5.2953e+06	5.96755e+06	4.29969e+06	5.11866e+06	4.00948e+06	2.81829e+06	9.03205e+06	7.32457e+06	7.10658e+06	9.12092e+06	8.06843e+06	1.19584e+07	4.94885e+06	6.91597e+06	5.80828e+06	6.61729e+06	9.06562e+06	7.3298e+06	8.08611e+06	8.82021e+06	5.39478e+06	7.96715e+06	6.31964e+06	9.15648e+06
P27048	yes	P27048;P63163	RSMB_MOUSE Small nuclear ribonucleoprotein-associated protein B OS=Mus musculus GN=Snrpb PE=1 SV=1	1	1	100	1.43792	0.0108445		0.907425	0.427732		0.962986	0.678819		57035.2	43326.5	56132.9	44141	31538.4	36803.6	46084.4	35306.8	32230.3	29837.9	32849.4	43635.9	62640.3	54167.4	50071.4	80524.9	48649.8	29736.5	31714.2	29462.4	34555.4	46280.3	28676.3	45444.7	23381.4	43598.6	54338.3	42467.2	49099.2	41814.5	26089.5	37770.8	32180.6	42925.7
P27546	yes		MAP4_MOUSE Microtubule-associated protein 4 OS=Mus musculus GN=Map4 PE=1 SV=3	2	4	397.599	1.3512	0.0113111		0.894623	0.378216		0.916965	0.395631		731138	613072	648427	592613	558575	381095	448976	556117	427600	423368	349585	615839	738587	758738	704081	702354	503305	396824	446167	340707	440812	668562	353483	393264	442486	420409	478273	538223	539768	623561	434940	530644	403917	573460
P27601	yes		GNA13_MOUSE Guanine nucleotide-binding protein subunit alpha-13 OS=Mus musculus GN=Gna13 PE=1 SV=1	2	3	294.525	1.60881	0.0154524		0.601307	0.023265		0.621812	0.00671088	q<0.11	396314	352900	459241	462204	378518	325476	249601	115299	251301	268357	264589	374685	626993	592157	518828	464215	308975	183431	247562	101033	206218	108537	186432	364033	175494	364269	169829	167248	146141	173019	176155	98306	240736	128675
P27659	yes		RL3_MOUSE 60S ribosomal protein L3 OS=Mus musculus GN=Rpl3 PE=2 SV=3	2	3	295.106	0.775005	0.088004		0.875634	0.28081		0.896088	0.266928		448954	326664	206257	339452	293612	286480	271584	201050	264725	344206	265581	224741	309806	294310	205683	109848	332398	192286	248910	264535	246488	266957	273040	293445	200844	281754	242910	187906	182335	286520	363573	225047	381578	256681
P27773	yes		PDIA3_MOUSE Protein disulfide-isomerase A3 OS=Mus musculus GN=Pdia3 PE=1 SV=2	21	23	2677.7	1.17036	0.0585729		1.05626	0.586597		0.932953	0.332715		22113757	1.76418e+07	1.72201e+07	1.67134e+07	1.40128e+07	1.55674e+07	1.21564e+07	1.79684e+07	1.47799e+07	1.47341e+07	1.3525e+07	1.93401e+07	1.99187e+07	2.04676e+07	1.83503e+07	1.57825e+07	1.40443e+07	1.41379e+07	1.51697e+07	1.85729e+07	1.6148e+07	2.35775e+07	1.22374e+07	1.07135e+07	1.26984e+07	1.58114e+07	1.40636e+07	1.60489e+07	1.88022e+07	1.70141e+07	1.22887e+07	1.66641e+07	1.42555e+07	1.89701e+07
P27870	no		VAV_MOUSE Proto-oncogene vav OS=Mus musculus GN=Vav1 PE=1 SV=1	1	1	98.9592	1.08816	0.705289		0.765576	0.0852821		0.872473	0.174313		2.06741e+06	1.79911e+06	1.01881e+06	1.77758e+06	1.59913e+06	1.5218e+06	1.36989e+06	946279	1.21675e+06	1.39248e+06	1.19463e+06	1.4672e+06	2.00045e+06	2.04788e+06	1.54851e+06	802287	1.6239e+06	1.29429e+06	1.35292e+06	929863	405605	1.03466e+06	1.34438e+06	1.79179e+06	1.16849e+06	1.42095e+06	1.22162e+06	1.16199e+06	949570	1.15878e+06	1.26769e+06	1.05251e+06	1.56185e+06	1.03748e+06
P28271	yes		ACOC_MOUSE Cytoplasmic aconitate hydratase OS=Mus musculus GN=Aco1 PE=1 SV=3	1	1	99.5238	1.41077	0.00348961	q<0.05	1.09061	0.286531		0.969902	0.765712		241381	185757	166587	190353	168286	182640	146708	146760	130647	163067	111714	238567	283865	226439	232476	194656	187096	157012	158501	200213	201773	186353	164131	184416	131920	160792	153329	178762	164839	166489	141318	113554	213103	167751
P28352	yes		APEX1_MOUSE DNA-(apurinic or apyrimidinic site) lyase OS=Mus musculus GN=Apex1 PE=1 SV=2	1	1	100	1.96611	0.00682268		0.612138	0.0173764		0.717404	0.0609547		102176	84283.1	149675	122807	54308	93592	89593.6	40398.1	98035.4	64998.2	95090.2	150102	162407	97104.2	162943	316625	68085.4	62090.7	65961	40691.1	60492	34888.9	69056.5	93264.8	43297.1	130610	66032.9	95880.8	70168.2	36688.2	62649.2	17768.5	72707.3	20551.4
P28474	yes		ADHX_MOUSE Alcohol dehydrogenase class-3 OS=Mus musculus GN=Adh5 PE=1 SV=3	3	3	289.109	1.375	0.00794998		0.774287	0.0254708		0.867161	0.0736151		374190	333841	423216	357109	328159	269181	271102	223993	270262	303030	238872	308950	441403	409638	454212	506389	284283	214574	243095	161057	234873	295094	225898	295718	209134	331815	265985	292457	316297	256618	268008	237785	283383	226620
P28481	no		CO2A1_MOUSE Collagen alpha-1(II) chain OS=Mus musculus GN=Col2a1 PE=1 SV=2	1	3	290.823	0.738148	0.122679		1.02242	0.658438		0.945087	0.779672		80663.3	88182.8	42877.8	57797.9	41253.8	96659.9	103310	95725.6	98218.8	94148.3	93079.7	64438.9	88244.9	62055.8	51352.7	33165.6	91095.7	77658.8	79472.2	81370.8	73805.7	94003.3	69002.8	38219.7	85197.8	87253	105681	64532.9	79277.4	80246.6	72949.8	71959.9	83450.6	81799.8
P28650	yes		PURA1_MOUSE Adenylosuccinate synthetase isozyme 1 OS=Mus musculus GN=Adssl1 PE=1 SV=2	1	1	99.9775	1.57369	0.150495		0.370953	0.0113863	q<0.05	0.435951	0.00569494	q<0.11	61933.8	58543.4	105070	61090.5	67815.3	39722	28930.3	8364.54	33462.7	29562.9	25538.7	28743.7	111440	99643.8	74792.2	57366.4	35179.4	10277.3	28753.9	4246.61	15717.4	11048.2	22953.2	40885.6	12714.8	42398.4	19038.5	19594.9	7550.69	19467.1	15490.3	8056.29	27954.2	11215.4
P28651	yes		CAH8_MOUSE Carbonic anhydrase-related protein OS=Mus musculus GN=Ca8 PE=1 SV=5	5	7	797.291	2.54482	0.209792		0.285716	0.178908		0.333702	0.16249		441081	409029	6.77891e+06	343439	315124	273517	286095	269988	374324	424930	300145	317712	427868	405953	1.6083e+06	9.05805e+06	278915	197647	198871	202031	378107	336635	390975	209778	241763	304183	223681	268436	210109	294963	567497	319632	433235	254985
P28652	yes		KCC2B_MOUSE Calcium/calmodulin-dependent protein kinase type II subunit beta OS=Mus musculus GN=Camk2b PE=1 SV=2	7	18	2280.97	0.971151	0.870224		0.763933	0.0226452		0.871577	0.102713		1.31864e+07	1.1568e+07	7.45925e+06	1.09562e+07	8.21459e+06	1.01593e+07	9.70072e+06	6.46857e+06	9.90324e+06	9.9025e+06	9.01255e+06	1.03644e+07	9.83614e+06	1.00764e+07	8.83247e+06	7.91696e+06	9.70403e+06	7.51044e+06	8.2492e+06	5.1216e+06	7.83516e+06	5.9702e+06	7.78932e+06	1.18529e+07	7.52154e+06	1.08086e+07	8.80128e+06	7.88623e+06	6.99709e+06	7.899e+06	8.61225e+06	6.5017e+06	9.35464e+06	7.26657e+06
P28656	yes		NP1L1_MOUSE Nucleosome assembly protein 1-like 1 OS=Mus musculus GN=Nap1l1 PE=1 SV=2	5	7	889.525	0.729113	0.0820451		1.30973	0.0727269		1.19872	0.158856		2.16631e+06	1.8954e+06	1.03108e+06	1.67368e+06	1.36871e+06	2.02538e+06	2.81695e+06	3.07675e+06	2.1969e+06	1.97485e+06	1.83627e+06	1.79233e+06	1.67863e+06	1.64497e+06	1.3728e+06	823048	2.94166e+06	2.17424e+06	2.16939e+06	2.18936e+06	2.27462e+06	4.01204e+06	1.68263e+06	2.43898e+06	1.8475e+06	2.10076e+06	3.45726e+06	2.64625e+06	3.00733e+06	2.41734e+06	1.26549e+06	2.85685e+06	1.9101e+06	3.22011e+06
P28658	yes		ATX10_MOUSE Ataxin-10 OS=Mus musculus GN=Atxn10 PE=1 SV=2	3	3	299.499	1.61147	0.0149712		0.677925	0.0275355		0.698849	0.00855202		294097	243427	244998	299468	202396	208839	223595	106271	199416	223762	209648	266231	508714	454620	360071	209286	262329	126716	173515	60195.2	182306	103082	125282	264203	104179	282951	161119	154337	95434.9	132340	148845	96213.4	195188	112253
P28659	yes		CELF1_MOUSE CUGBP Elav-like family member 1 OS=Mus musculus GN=Celf1 PE=1 SV=2	1	2	199.116	1.065	0.468723		0.734819	0.0488032		0.764826	0.0220749		286976	234902	181866	204189	140325	165324	163741	100431	144926	176356	154512	184147	191318	213993	174996	181238	191221	125753	149179	80661.3	133508	102680	107722	169103	111427	195651	138121	140235	118467	156085	129945	107080	159764	96353.9
P28660	yes		NCKP1_MOUSE Nck-associated protein 1 OS=Mus musculus GN=Nckap1 PE=1 SV=2	9	9	990.74	0.915195	0.754229		0.633884	0.0321394		0.781992	0.0975356		3.41632e+06	2.86768e+06	1.61986e+06	2.66127e+06	1.8694e+06	2.69782e+06	2.23522e+06	947341	2.29132e+06	2.51089e+06	2.30247e+06	2.4625e+06	2.24215e+06	2.33382e+06	1.91274e+06	1.62327e+06	2.22734e+06	1.71773e+06	1.9772e+06	535270	1.68823e+06	643165	1.93377e+06	2.97468e+06	1.9074e+06	2.70264e+06	1.65857e+06	1.51159e+06	1.1238e+06	1.67463e+06	2.04016e+06	924650	2.19922e+06	1.03388e+06
P28661	yes		SEPT4_MOUSE Septin-4 OS=Mus musculus GN=Sept4 PE=1 SV=1	2	4	499.792	1.17033	0.371526		0.903556	0.499133		0.832484	0.101402		340021	314274	378501	327063	251849	244962	231331	187710	177695	184894	206788	186371	318728	273397	263726	471271	243447	150216	228491	307181	210278	262585	288266	196794	152013	245092	244053	152778	194231	206617	187918	218340	245920	251785
P28663	yes		SNAB_MOUSE Beta-soluble NSF attachment protein OS=Mus musculus GN=Napb PE=1 SV=2	15	17	2194.73	0.918974	0.361239		0.96783	0.669875		0.97272	0.672112		1.81169e+07	1.53242e+07	1.00989e+07	1.56967e+07	1.22276e+07	1.44747e+07	1.64906e+07	1.6524e+07	1.38605e+07	1.42739e+07	1.3461e+07	1.40411e+07	1.55076e+07	1.53957e+07	1.26396e+07	9.47998e+06	1.68342e+07	1.29383e+07	1.27415e+07	1.04612e+07	1.33415e+07	1.84385e+07	1.16722e+07	1.71284e+07	9.56915e+06	1.49127e+07	1.79733e+07	1.33615e+07	1.49754e+07	1.48707e+07	1.14686e+07	1.41904e+07	1.38119e+07	1.64327e+07
P28738	yes	P28738;P33175	KIF5C_MOUSE Kinesin heavy chain isoform 5C OS=Mus musculus GN=Kif5c PE=1 SV=3	4	9	894.578	1.06669	0.420273		0.73727	0.0080963	q<0.05	0.780118	0.00244409	q<0.11	562011	490022	521457	490149	432638	466442	500352	318983	414731	386243	365270	391646	520172	509269	451217	526932	486795	286384	335421	218303	366180	296862	346110	395807	314278	468163	461156	318010	285767	345469	317464	272210	390181	296573
P28740	yes		KIF2A_MOUSE Kinesin-like protein KIF2A OS=Mus musculus GN=Kif2a PE=1 SV=2	6	8	795.128	0.924335	0.610642		0.72097	0.0282743		0.815796	0.0630557		1.0713e+06	813961	636283	798626	681205	646387	626563	387230	566345	674321	565354	624804	770926	722586	598120	421082	677885	557466	528058	296708	500951	375601	547623	825320	481270	736176	557127	493546	484286	521151	567485	371466	661664	398724
P28776	no		I23O1_MOUSE Indoleamine 2,3-dioxygenase 1 OS=Mus musculus GN=Ido1 PE=1 SV=1	1	1	183.935	0.812743	0.26337		0.695015	0.0347676		0.864324	0.276074		2.4714e+06	1.99083e+06	1.43027e+06	1.46066e+06	1.91788e+06	1.42587e+06	843776	1.08541e+06	1.56302e+06	2.08822e+06	1.21939e+06	1.28566e+06	1.33532e+06	1.63564e+06	1.25512e+06	952046	844128	1.39121e+06	1.2645e+06	855508	1.40598e+06	871671	2.08382e+06	625927	1.44406e+06	1.2154e+06	704033	1.27164e+06	1.08581e+06	1.72732e+06	2.04434e+06	1.31309e+06	1.75632e+06	1.2259e+06
P28867	yes		KPCD_MOUSE Protein kinase C delta type OS=Mus musculus GN=Prkcd PE=1 SV=3	1	3	299.535	1.06701	0.531359		0.935592	0.48909		0.73215	0.0360518		152031	88102.6	47769.4	106344	51306.8	93579.9	100378	59978.8	80126.2	69148.5	80340.8	78102.7	117661	92244.8	74935.5	87676.3	123857	60172.8	120281	17523.3	69039.7	83270.6	39425.5	107982	63844.2	80493.5	81483.4	40825.9	49632.6	58137.7	60409.8	37873	63751.6	58226.4
P29341	yes		PABP1_MOUSE Polyadenylate-binding protein 1 OS=Mus musculus GN=Pabpc1 PE=1 SV=2	6	8	898.917	1.23027	0.0332827		1.01789	0.834538		0.929273	0.326744		1.88008e+06	1.48191e+06	1.25766e+06	1.43098e+06	1.0311e+06	1.27238e+06	1.31532e+06	1.28204e+06	1.1073e+06	1.13838e+06	1.04275e+06	1.4596e+06	1.92839e+06	1.70652e+06	1.55421e+06	1.31441e+06	1.49747e+06	1.09151e+06	1.12823e+06	1.30654e+06	1.17357e+06	1.70888e+06	920983	1.2767e+06	1.01043e+06	1.23808e+06	1.48931e+06	1.15693e+06	1.41188e+06	1.19218e+06	920498	1.22463e+06	1.12013e+06	1.47399e+06
P29387	yes		GBB4_MOUSE Guanine nucleotide-binding protein subunit beta-4 OS=Mus musculus GN=Gnb4 PE=2 SV=4	1	3	398.742	0.859895	0.0873115		0.859256	0.0454702		0.958807	0.475999		448305	380678	473998	298870	402472	436428	472225	412984	399291	385312	345792	356567	246938	336139	362976	439199	424982	361011	338392	294902	302316	367023	506490	476205	365739	416518	450514	397713	353500	306790	320554	293530	373205	400464
P29595	yes		NEDD8_MOUSE NEDD8 OS=Mus musculus GN=Nedd8 PE=1 SV=2	2	2	199.989	1.10226	0.306319		1.44343	0.0113257	q<0.05	1.09728	0.614887		1.12017e+06	1.01649e+06	1.06936e+06	1.0771e+06	857956	954030	1.47781e+06	1.404e+06	1.07954e+06	757367	737201	1.19288e+06	1.23945e+06	1.32256e+06	1.06827e+06	964216	1.74126e+06	1.04922e+06	1.41492e+06	1.38666e+06	1.19156e+06	2.31081e+06	646747	1.26315e+06	956280	1.01484e+06	1.84662e+06	1.30835e+06	1.45572e+06	1.15132e+06	597152	1.34942e+06	771089	1.46629e+06
P29699	yes		FETUA_MOUSE Alpha-2-HS-glycoprotein OS=Mus musculus GN=Ahsg PE=1 SV=1	1	1	100	0.815624	0.32883		1.50396	0.0320445		1.00735	0.986383		37197.5	25132.2	38413.3	50403.9	84400.7	61487.8	63545	69316.9	46741.4	60080.3	57423.7	43333.3	49176.8	38051.7	39488.8	50220.8	83720.9	51726.9	52131.6	116114	77817.6	105890	27657.8	78404	33079.8	73110.9	81888.5	41157.1	54484.8	52351	31593.9	62692.2	65997.9	50501.6
P29758	yes		OAT_MOUSE Ornithine aminotransferase, mitochondrial OS=Mus musculus GN=Oat PE=1 SV=1	9	9	997.046	1.51576	4.81e-05	q<0.01	1.04306	0.546541		0.986248	0.819019		1.4743e+06	1.57251e+06	1.71072e+06	1.44555e+06	1.31849e+06	1.30339e+06	1.27184e+06	1.45954e+06	1.32503e+06	1.1516e+06	1.07399e+06	1.96181e+06	2.42278e+06	2.32621e+06	1.92589e+06	1.77174e+06	1.46353e+06	1.23349e+06	1.31237e+06	1.3587e+06	1.39968e+06	1.82724e+06	1.14811e+06	1.28097e+06	1.0678e+06	1.33757e+06	1.47548e+06	1.41498e+06	1.45886e+06	1.4904e+06	1.14804e+06	1.49805e+06	1.38787e+06	1.54558e+06
P30275	yes	P30275;Q6P8J7	KCRU_MOUSE Creatine kinase U-type, mitochondrial OS=Mus musculus GN=Ckmt1 PE=1 SV=1	12	15	1689.96	1.13529	0.153193		0.829602	0.0346592		0.879095	0.0415131		1.81436e+07	1.51674e+07	1.73658e+07	1.65768e+07	1.34989e+07	1.51479e+07	1.64531e+07	1.23345e+07	1.41358e+07	14473693	1.27234e+07	1.356e+07	2.11494e+07	1.99364e+07	1.61114e+07	1.49163e+07	1.70285e+07	1.02429e+07	1.15928e+07	8.97913e+06	1.18896e+07	1.53931e+07	1.03757e+07	1.91341e+07	1.28885e+07	1.53313e+07	1.59294e+07	1.13809e+07	1.21148e+07	1.30653e+07	1.15526e+07	1.23614e+07	1.23479e+07	1.27342e+07
P30416	yes		FKBP4_MOUSE Peptidyl-prolyl cis-trans isomerase FKBP4 OS=Mus musculus GN=Fkbp4 PE=1 SV=5	2	2	189.647	0.972014	0.722306		0.957201	0.516787		0.925095	0.18706		929093	855945	715314	828299	730468	651205	658035	718417	693924	754911	601632	718756	718064	782133	690738	685542	733587	617214	595254	703099	693296	906081	500350	579079	553266	694658	706750	706139	747569	781231	662714	697000	715091	868212
P30999	yes		CTND1_MOUSE Catenin delta-1 OS=Mus musculus GN=Ctnnd1 PE=1 SV=2	1	1	97.3614	0.630246	0.0417883		1.4214	0.0916618		1.19582	0.489104		202237	166758	82724.4	105036	126816	104536	104507	231792	149894	156807	84036.5	103606	114578	127302	61062.5	27503.1	108512	163199	129464	313869	192328	267330	160051	41023.8	145900	85762.7	126151	153979	205579	210857	160793	277947	140355	268151
P31230	yes		AIMP1_MOUSE Aminoacyl tRNA synthase complex-interacting multifunctional protein 1 OS=Mus musculus GN=Aimp1 PE=1 SV=2	1	2	192.509	1.23645	0.247898		1.02272	0.898772		0.944899	0.543104		150620	127682	124548	165743	84217.7	175582	210157	160183	122501	101455	118290	151006	286011	175393	144672	108986	222726	92381	106648	106209	104743	226923	82879.9	197797	97854.7	178918	221382	121258	122070	89621.2	86643.7	139154	105129	145730
P31313	no		HXC11_MOUSE Homeobox protein Hox-C11 OS=Mus musculus GN=Hoxc11 PE=2 SV=2	1	1	95.3361	0.74991	0.0202437		1.0924	0.309092		1.10113	0.237638		475307	423501	322639	394766	498926	398166	300811	552192	450569	560189	364027	327682	349034	378914	330443	230015	406133	458212	410025	447457	528871	574303	479808	343011	394625	344333	419775	439827	523853	505585	536855	565690	573626	568174
P31324	yes		KAP3_MOUSE cAMP-dependent protein kinase type II-beta regulatory subunit OS=Mus musculus GN=Prkar2b PE=1 SV=3	11	14	1793.23	0.676978	0.0476536		1.10064	0.425308		1.12521	0.172159		6.62763e+06	6.0519e+06	3.24911e+06	5.8069e+06	5.38507e+06	8.66089e+06	1.0517e+07	9.0461e+06	8.59719e+06	7.26816e+06	7.79214e+06	5.26043e+06	6.18612e+06	5.667e+06	4.73302e+06	2.46374e+06	1.01485e+07	7.43937e+06	7.59438e+06	6.27592e+06	6.25766e+06	9.71304e+06	6.93268e+06	9.03556e+06	6.43021e+06	8.75861e+06	1.13343e+07	7.38583e+06	7.52569e+06	8.10396e+06	6.66979e+06	7.81674e+06	7.567e+06	9.41526e+06
P31648	yes		SC6A1_MOUSE Sodium- and chloride-dependent GABA transporter 1 OS=Mus musculus GN=Slc6a1 PE=1 SV=2	2	2	194.365	1.02847	0.676141		0.376161	0.00402081	q<0.05	0.567173	0.0242787		394303	340632	268139	371669	331526	264857	94426.5	94541.7	291495	284420	258121	222187	239194	380264	294057	264020	53484.9	158317	160701	15466.3	200659	25704	188197	14216.3	109814	299634	72725.1	207036	130203	175954	220576	78073.8	270010	86132.7
P31650	yes	P31650;O35316	S6A11_MOUSE Sodium- and chloride-dependent GABA transporter 3 OS=Mus musculus GN=Slc6a11 PE=1 SV=2	5	6	696.315	1.65962	0.396653		0.493885	0.0591254		0.479322	0.0131191		1.53742e+06	1.93234e+06	1.93213e+06	2.33134e+06	2.51021e+06	1.11231e+06	664041	283998	718255	784260	698099	601493	3.90099e+06	3.61317e+06	2.3208e+06	505306	1.10821e+06	638389	1.11563e+06	168860	636916	239362	589161	500690	313408	1.53062e+06	432314	1.03093e+06	655556	591284	625303	229722	738183	347143
P31786	yes		ACBP_MOUSE Acyl-CoA-binding protein OS=Mus musculus GN=Dbi PE=1 SV=2	7	10	1494.14	2.29658	0.000284869	q<0.01	1.56367	0.0347656		1.0587	0.85797		2.44159e+07	2.2427e+07	4.38077e+07	2.42658e+07	2.11915e+07	1.42614e+07	2.06288e+07	3.02911e+07	1.65778e+07	1.33953e+07	1.30751e+07	3.40794e+07	5.08179e+07	5.41641e+07	4.89591e+07	6.70436e+07	3.12065e+07	2.11133e+07	2.39393e+07	5.00245e+07	2.69856e+07	5.51294e+07	1.14415e+07	1.63961e+07	1.46605e+07	1.6733e+07	2.796e+07	3.11352e+07	4.32884e+07	2.72763e+07	1.23656e+07	3.0171e+07	1.55254e+07	3.52447e+07
P31938	yes	P31938;Q63932	MP2K1_MOUSE Dual specificity mitogen-activated protein kinase kinase 1 OS=Mus musculus GN=Map2k1 PE=1 SV=2	8	9	1089.32	0.806297	0.104793		0.96559	0.764641		0.955241	0.625798		2.34214e+06	1.91423e+06	1.079e+06	1.91015e+06	1.29004e+06	2.05401e+06	2.09702e+06	1.86237e+06	1.84513e+06	1.72573e+06	1.72721e+06	1.82835e+06	1.5554e+06	1.6857e+06	1.28903e+06	915436	2.164e+06	1.43577e+06	1.60863e+06	1.33392e+06	1.64934e+06	2.26148e+06	1.23508e+06	2.00004e+06	1.24198e+06	2.31308e+06	2.0118e+06	1.74914e+06	2.05923e+06	1.73982e+06	1.33914e+06	1.54237e+06	1.62186e+06	1.82866e+06
P32020	yes		NLTP_MOUSE Non-specific lipid-transfer protein OS=Mus musculus GN=Scp2 PE=1 SV=3	3	3	298.42	2.18188	8.78e-06	q<0.01	1.23783	0.143855		1.0199	0.998987		434197	366391	482258	332630	306129	288652	336376	459366	295046	256724	238837	578392	913060	812963	764983	695931	435895	302421	337600	482649	336584	668243	231229	246463	258662	291290	446239	397406	559112	363277	235823	441691	277665	475315
P32037	yes		GTR3_MOUSE Solute carrier family 2, facilitated glucose transporter member 3 OS=Mus musculus GN=Slc2a3 PE=1 SV=1	7	7	695.852	0.983123	0.97189		0.696029	0.0209827		0.815133	0.0556973		5.91603e+06	5.27843e+06	4.03002e+06	5.24452e+06	4.19275e+06	5.39213e+06	4.45533e+06	2.58707e+06	4.92209e+06	4.98686e+06	4.80868e+06	4.40622e+06	5.26725e+06	5.20809e+06	4.44519e+06	3.82754e+06	4.78639e+06	3.64287e+06	4.29129e+06	1.49534e+06	3.4791e+06	1.97627e+06	4.07707e+06	6.04561e+06	3.68735e+06	5.5176e+06	3.63894e+06	3.39293e+06	2.75573e+06	3.47617e+06	4.12412e+06	2.3384e+06	4.68401e+06	2.33686e+06
P32067	yes		LA_MOUSE Lupus La protein homolog OS=Mus musculus GN=Ssb PE=2 SV=1	1	1	100	1.23461	0.0524158		1.10238	0.588665		0.961378	0.639839		149578	94253.4	132736	110594	86763.3	88070.3	113619	106367	72004.5	81811.9	88698.9	109897	147200	133800	108289	131863	144160	68504.3	86279.7	106860	100211	170142	59999.5	120609	89069.9	78720.1	144830	101558	119363	100618	64956.1	115884	80149.1	103587
P32883	yes	P32883;P01117	RASK_MOUSE GTPase KRas OS=Mus musculus GN=Kras PE=1 SV=1	1	4	397.037	0.99916	0.83863		0.674901	0.0307399		0.849867	0.187333		91840.3	130301	85986.2	114023	97450.3	116483	75081.8	50592.4	99161.1	128278	88133.1	95943.5	100912	112609	89054.2	90765.6	89796.7	68695.2	98861.4	29937.5	82330.1	26974.3	86180.8	111081	78162.7	122925	60000.1	85625.1	72746.7	82518.7	112393	31767.3	111942	43479.9
P32921	yes		SYWC_MOUSE Tryptophan--tRNA ligase, cytoplasmic OS=Mus musculus GN=Wars PE=1 SV=2	5	6	580.253	1.05559	0.897324		1.13863	0.613745		0.785438	0.109388		4.75632e+06	4.49776e+06	6.83303e+06	6.68677e+06	4.78529e+06	3.20788e+06	4.73089e+06	3.78627e+06	3.4404e+06	2.23861e+06	2.77267e+06	2.15309e+06	5.46424e+06	7.41129e+06	3.98767e+06	3.88801e+06	7.32385e+06	2.54537e+06	4.43413e+06	4.60731e+06	3.01765e+06	7.71894e+06	1.71275e+06	5.50214e+06	2.40455e+06	4.18048e+06	5.79628e+06	3.02945e+06	3.10618e+06	3.11483e+06	1.87191e+06	3.26554e+06	2.51115e+06	4.40684e+06
P33173	yes		KIF1A_MOUSE Kinesin-like protein KIF1A OS=Mus musculus GN=Kif1a PE=1 SV=2	1	1	100	0.604364	0.741813		0.918964	0.578012		1.25305	0.921415		0	3187.26	4775.18	56224.1	4329.3	47491.1	87463.3	7829.34	12386.9	5754.59	31540	12638	39985.5	1753.29	7714.85	9602.73	85639.5	12784.6	8130.03	4927.3	5212.25	14123.9	762.512	145809	1650.92	90396.2	62033.3	4799.02	18432.2	11804.5	0	3735.38	10582.8	6746.31
P34022	yes		RANG_MOUSE Ran-specific GTPase-activating protein OS=Mus musculus GN=Ranbp1 PE=1 SV=2	2	2	199.925	1.09383	0.416551		1.19244	0.0660737		1.06971	0.422801		1.41668e+06	1.15224e+06	965078	1.02013e+06	902570	1.03272e+06	1.21331e+06	1.3349e+06	1.00459e+06	1.01499e+06	876962	1.22074e+06	1.45004e+06	1.34156e+06	1.11981e+06	801474	1.32377e+06	1.0457e+06	1.08616e+06	1.36514e+06	1.15983e+06	1.78169e+06	846517	1.06135e+06	922974	1.05472e+06	1.47359e+06	1.30355e+06	1.40013e+06	1.33283e+06	941509	1.2894e+06	919466	1.38067e+06
P34884	yes		MIF_MOUSE Macrophage migration inhibitory factor OS=Mus musculus GN=Mif PE=1 SV=2	2	3	399.287	1.09742	0.324227		1.19771	0.0602229		1.03795	0.79079		1.05142e+07	9.29953e+06	9.24612e+06	9.25766e+06	8.41154e+06	8.97697e+06	1.17804e+07	1.17771e+07	8.66713e+06	7.44413e+06	8.0136e+06	8.8038e+06	1.27979e+07	1.20169e+07	9.63176e+06	8.32258e+06	1.28725e+07	9.2359e+06	9.26072e+06	1.12847e+07	9.69599e+06	1.51934e+07	6.71127e+06	1.01432e+07	8.26903e+06	9.20997e+06	1.43427e+07	1.06414e+07	1.1313e+07	1.0744e+07	6.42149e+06	1.07725e+07	7.59582e+06	1.09029e+07
P34971	no		ADRB1_MOUSE Beta-1 adrenergic receptor OS=Mus musculus GN=Adrb1 PE=1 SV=2	1	1	98.3566	0.882125	0.599852		0.540483	0.0273781		0.739311	0.0603152		276403	254356	208896	78723.6	144362	225947	266029	136932	231222	208945	201749	156400	241936	170471	207205	119572	104440	132771	167564	65945.1	178599	9155.89	92848.7	255922	95546.9	152676	266114	197280	86245.8	74795.3	142977	139131	167054	130827
P35235	yes		PTN11_MOUSE Tyrosine-protein phosphatase non-receptor type 11 OS=Mus musculus GN=Ptpn11 PE=1 SV=2	3	4	395.941	1.26307	0.0183865		0.898196	0.209454		0.864917	0.0827055		486114	463272	495595	426997	388053	398942	416835	332447	414079	372967	302488	400906	634148	584514	484175	478535	508669	310379	361292	270509	349087	403643	213976	513561	259856	480408	466363	366064	314654	289470	294866	283250	385412	375990
P35278	yes		RAB5C_MOUSE Ras-related protein Rab-5C OS=Mus musculus GN=Rab5c PE=1 SV=2	4	8	891.007	1.35972	0.00704805		0.796188	0.0404076		0.84653	0.0329733		2.94314e+06	2.34367e+06	2.1171e+06	2.36526e+06	1.91561e+06	2.15144e+06	1.82573e+06	1.36105e+06	2.03267e+06	2.14787e+06	1.93101e+06	2.61607e+06	3.57586e+06	3.08691e+06	2.69116e+06	2.32839e+06	2.20397e+06	1.58698e+06	1.89608e+06	1.11522e+06	1.7203e+06	1.52443e+06	1.6504e+06	2.31811e+06	1.62102e+06	2.25372e+06	1.60313e+06	1.66593e+06	1.62459e+06	1.6755e+06	1.76896e+06	1.50051e+06	2.09193e+06	1.59066e+06
P35279	yes	P35279;P61294	RAB6A_MOUSE Ras-related protein Rab-6A OS=Mus musculus GN=Rab6a PE=1 SV=4	6	7	699.295	1.10462	0.183752		0.877093	0.178498		0.896322	0.0916419		4.20034e+06	3.36774e+06	2.65844e+06	3.09143e+06	2.48629e+06	2.95297e+06	2.56482e+06	2.2511e+06	2.89504e+06	2.9123e+06	2.61111e+06	3.10989e+06	3.54919e+06	3.34319e+06	3.03259e+06	3.02812e+06	2.99082e+06	2.45441e+06	2.92635e+06	1.58979e+06	2.55078e+06	2.79309e+06	2.48395e+06	2.88332e+06	2.47846e+06	3.1691e+06	2.32206e+06	2.71869e+06	2.70345e+06	2.61642e+06	2.60019e+06	2.22597e+06	2.69655e+06	2.38341e+06
P35293	yes	P35293;P35282	RAB18_MOUSE Ras-related protein Rab-18 OS=Mus musculus GN=Rab18 PE=2 SV=2	3	3	299.347	1.10906	0.23041		0.783361	0.0650274		0.829127	0.0539727		854435	745236	682475	772577	591840	744574	736903	418131	692011	597623	687316	764183	832076	814295	735006	646966	885772	426723	655402	230740	556238	459665	514775	1.06071e+06	557245	810908	642437	508421	458513	428041	466368	369115	592630	395519
P35436	no		NMDE1_MOUSE Glutamate [NMDA] receptor subunit epsilon-1 OS=Mus musculus GN=Grin2a PE=1 SV=2	1	1	98.6617	1.08791	0.42127		0.706962	0.0286773		0.830287	0.101761		1.37538e+06	1.6604e+06	2.03665e+06	1.7387e+06	1.98095e+06	1.6034e+06	1.21876e+06	846581	1.3018e+06	1.41745e+06	1.59705e+06	1.26622e+06	1.91436e+06	1.61714e+06	1.7324e+06	1.76628e+06	1.50065e+06	1.13988e+06	1.41092e+06	512641	1.17575e+06	729669	1.90597e+06	1.55433e+06	1.52747e+06	1.49635e+06	1.15487e+06	1.24004e+06	791088	812006	1.59241e+06	897638	1.44856e+06	775429
P35438	yes		NMDZ1_MOUSE Glutamate [NMDA] receptor subunit zeta-1 OS=Mus musculus GN=Grin1 PE=1 SV=1	1	2	198.259	0.764151	0.480198		0.513631	0.0376869		0.71804	0.165139		119553	84367.4	20254.9	72855.5	39522.3	59068.9	50528.5	19201.5	57004.8	62544.6	54557.5	67282.8	43569	47947.3	39590.2	23721.2	32008.9	43626.2	32524.9	26599.1	35676.8	8716.37	62008.8	70815.7	38483.1	55376.8	23671.2	31951.6	22713.5	46372.6	62396.1	19927.5	56759.8	10421.6
P35441	no		TSP1_MOUSE Thrombospondin-1 OS=Mus musculus GN=Thbs1 PE=1 SV=1	1	1	97.8728	1.13679	0.228972		0.844345	0.196492		0.943142	0.559691		373497	289946	197542	353560	193761	248186	231862	271306	304321	316969	182913	288464	374426	308459	264829	295321	202563	196289	173568	209296	287006	296292	239727	149580	207065	236454	230922	253078	278374	322072	175023	289678	405012	262482
P35486	yes		ODPA_MOUSE Pyruvate dehydrogenase E1 component subunit alpha, somatic form, mitochondrial OS=Mus musculus GN=Pdha1 PE=1 SV=1	13	14	1695.89	1.01135	0.816346		1.09545	0.224542		1.03023	0.694581		1.51903e+07	1.38064e+07	1.43123e+07	1.337e+07	1.20529e+07	1.22762e+07	1.3566e+07	1.57469e+07	1.28889e+07	1.2803e+07	1.08624e+07	1.24061e+07	1.46011e+07	1.5082e+07	1.29025e+07	1.25273e+07	1.5095e+07	1.25655e+07	1.28335e+07	1.46583e+07	1.29617e+07	1.96463e+07	1.09933e+07	1.24394e+07	1.13424e+07	1.30715e+07	1.61868e+07	1.32182e+07	1.65771e+07	1.54566e+07	1.13081e+07	1.58496e+07	1.20232e+07	1.66052e+07
P35505	yes		FAAA_MOUSE Fumarylacetoacetase OS=Mus musculus GN=Fah PE=1 SV=2	1	1	99.9892	0.826255	0.408553		0.938273	0.935029		0.785213	0.104839		122796	157472	178919	124309	125994	62208.1	76834.2	75485.1	99850.8	111409	63281.3	73710.6	97715.3	109139	80312.1	89266.5	101647	103461	98700.4	115476	82481.8	111638	55338.2	107126	84857.2	83081.7	81408.6	92551.2	70703.8	87680.8	63172.5	92917	110433	97410.8
P35564	yes		CALX_MOUSE Calnexin OS=Mus musculus GN=Canx PE=1 SV=1	6	7	789.044	1.33638	0.0302255		0.663604	0.016858		0.769182	0.0304405		5.62859e+06	4.68961e+06	5.17282e+06	4.35705e+06	3.96254e+06	4.18693e+06	3.63925e+06	1.98541e+06	3.81928e+06	4.2694e+06	3.65542e+06	4.57848e+06	6.53006e+06	5.95681e+06	5.20287e+06	5.28937e+06	4.00211e+06	2.82688e+06	3.38009e+06	1.37903e+06	3.15748e+06	1.67546e+06	3.47458e+06	4.66209e+06	2.91315e+06	4.37711e+06	2.85622e+06	3.02874e+06	2.24958e+06	2.72451e+06	3.55276e+06	1.96866e+06	4.18204e+06	2.07779e+06
P35585	yes		AP1M1_MOUSE AP-1 complex subunit mu-1 OS=Mus musculus GN=Ap1m1 PE=1 SV=3	3	3	298.415	1.11526	0.280322		0.675373	0.00843732	q<0.05	0.775809	0.0176594		646795	470736	411890	523993	404298	594022	389195	271242	444074	499424	460227	467482	639444	513297	498244	474968	439288	371112	381386	202059	281183	209594	331273	497483	361873	479327	329472	354846	273614	279484	433920	265530	474404	248546
P35700	yes	P35700;O08807	PRDX1_MOUSE Peroxiredoxin-1 OS=Mus musculus GN=Prdx1 PE=1 SV=1	12	12	1193.08	1.39583	0.00125496	q<0.05	0.869689	0.115868		0.891554	0.0839702		1.44521e+07	1.24049e+07	1.39015e+07	1.17421e+07	1.03078e+07	1.0634e+07	1.06067e+07	9.42109e+06	9.8753e+06	9.50064e+06	9.00671e+06	1.32875e+07	1.87917e+07	1.64262e+07	1.54245e+07	1.33816e+07	1.16234e+07	8.63919e+06	9.79181e+06	7.02595e+06	9.67298e+06	1.10507e+07	8.03732e+06	1.10104e+07	7.93437e+06	1.17643e+07	1.10181e+07	1.02203e+07	1.09977e+07	1.04797e+07	8.3434e+06	8.8627e+06	9.63922e+06	1.02069e+07
P35762	yes		CD81_MOUSE CD81 antigen OS=Mus musculus GN=Cd81 PE=1 SV=1	1	1	199.993	1.04763	0.780935		0.585067	0.0287025		0.652483	0.0183103		3.83825e+06	3.97043e+06	4.34281e+06	4.53851e+06	3.69696e+06	3.18724e+06	2.91781e+06	1.03024e+06	2.97686e+06	2.61787e+06	2.73377e+06	1.89317e+06	4.44413e+06	4.49958e+06	2.96939e+06	3.26575e+06	3.25187e+06	1.829e+06	3.0221e+06	485341	2.11952e+06	733136	1.97838e+06	4.06358e+06	1.91152e+06	3.81033e+06	2.10061e+06	1.97244e+06	1.20222e+06	1.85389e+06	2.10965e+06	970294	2.51543e+06	1.0302e+06
P35802	yes		GPM6A_MOUSE Neuronal membrane glycoprotein M6-a OS=Mus musculus GN=Gpm6a PE=1 SV=1	4	6	690.428	0.908918	0.726284		0.608033	0.0193642		0.745993	0.0444334		3.52462e+06	2.88731e+06	1.75389e+06	2.5546e+06	2.00764e+06	2.78118e+06	1.99612e+06	1.02324e+06	2.38034e+06	2.76493e+06	2.36384e+06	2.43121e+06	2.1204e+06	2.0836e+06	2.00038e+06	2.12175e+06	2.13757e+06	1.59469e+06	1.77944e+06	476684	1.80547e+06	841671	2.07736e+06	3.00692e+06	1.43428e+06	2.29117e+06	1.45592e+06	1.45676e+06	1.17397e+06	1.64598e+06	2.17891e+06	956547	2.45849e+06	1.05347e+06
P35803	yes		GPM6B_MOUSE Neuronal membrane glycoprotein M6-b OS=Mus musculus GN=Gpm6b PE=1 SV=2	3	3	399.792	0.798355	0.181164		0.658789	0.0358528		0.805155	0.100991		6.46239e+06	5.61763e+06	4.44124e+06	5.31103e+06	3.87271e+06	5.81775e+06	5.52054e+06	2.21925e+06	5.67198e+06	5.57161e+06	5.44809e+06	4.67442e+06	3.47313e+06	3.87674e+06	3.52699e+06	4.75386e+06	5.38556e+06	3.88588e+06	4.68843e+06	920539	3.63879e+06	1.58736e+06	4.29367e+06	7.69512e+06	4.25836e+06	6.14029e+06	3.88395e+06	3.41938e+06	2.4138e+06	3.60554e+06	4.4052e+06	1.99343e+06	4.91992e+06	2.11874e+06
P35917	no		VGFR3_MOUSE Vascular endothelial growth factor receptor 3 OS=Mus musculus GN=Flt4 PE=1 SV=1	1	3	294.134	1.15927	0.356995		0.893748	0.469446		0.747045	0.0674245		1.19884e+06	568168	1.04008e+06	938818	1.29239e+06	536164	428945	514225	537846	844882	672056	623100	1.15623e+06	743229	808694	1.18591e+06	753846	336150	495882	1.33823e+06	383730	871199	595756	943489	491212	542797	559256	448712	698758	503039	548324	413241	774324	467254
P35979	yes		RL12_MOUSE 60S ribosomal protein L12 OS=Mus musculus GN=Rpl12 PE=1 SV=2	5	5	599.568	1.36682	0.00301558	q<0.05	0.96109	0.572955		0.897484	0.0995268		2.10988e+06	1.67821e+06	1.55773e+06	1.87011e+06	1.42771e+06	1.61446e+06	1.7231e+06	1.2378e+06	1.46475e+06	1.51005e+06	1.4691e+06	2.02965e+06	2.85981e+06	2.33775e+06	2.03917e+06	1.70722e+06	1.95063e+06	1.18882e+06	1.32294e+06	1.39318e+06	1.40062e+06	2.00324e+06	1.20577e+06	1.98774e+06	1.16608e+06	1.82169e+06	1.61292e+06	1.29426e+06	1.52249e+06	1.39121e+06	1.25858e+06	1.28256e+06	1.33566e+06	1.4143e+06
P35980	yes		RL18_MOUSE 60S ribosomal protein L18 OS=Mus musculus GN=Rpl18 PE=2 SV=3	2	2	287.712	0.616857	0.03206		0.634202	0.055409		0.759425	0.0966152		769712	504684	409263	502070	427047	628253	416517	173864	482534	622310	521670	240892	454723	352769	279691	202269	589062	345292	430932	33617.1	363623	125524	472550	637395	371705	591838	300240	307696	169941	300785	477099	146934	563097	182413
P36916	yes		GNL1_MOUSE Guanine nucleotide-binding protein-like 1 OS=Mus musculus GN=Gnl1 PE=1 SV=4	1	1	99.9925	0.997951	0.954408		0.626097	0.0242476		0.682331	0.0300151		66092.4	48047.4	30095.3	44313.3	23703.1	47469.7	38367.6	21375.4	38430	40920	41820.5	39350.3	49023.6	51290.4	36072.4	24141.3	28743.8	30736	38226.6	9255.22	30878.8	12639.7	33044.3	5400.79	24512.6	58222.2	29898.1	25428.2	17415.3	29865.9	30426.4	18237.4	36175.8	19364.5
P37040	yes		NCPR_MOUSE NADPH--cytochrome P450 reductase OS=Mus musculus GN=Por PE=1 SV=2	1	1	99.7185	1.10896	0.518494		0.549556	0.0175531		0.665865	0.027419		65355.2	39237	37815.4	53319.3	35959.1	49370.6	42395.4	12619.6	36453	40004.4	42801.4	40611	63037.8	53207.5	42118.2	30544.4	46432.8	21026.7	27391.4	8598.89	26390.2	6648.87	26382.6	49772.2	21721.3	50122.8	33396.6	26094	17896.5	25211.7	23728.6	11381.6	33512.1	11531
P37804	yes		TAGL_MOUSE Transgelin OS=Mus musculus GN=Tagln PE=1 SV=3	4	5	495.406	0.755846	0.36305		1.083	0.572624		1.14978	0.162919		134460	137777	130491	147394	262762	107309	140107	510742	176182	304499	189929	121956	249643	154341	149479	94737.4	153992	154358	155716	205163	266250	388727	265602	274842	199528	214268	216130	247494	387648	166089	212660	143813	227820	255827
P38647	yes		GRP75_MOUSE Stress-70 protein, mitochondrial OS=Mus musculus GN=Hspa9 PE=1 SV=2	17	19	1996.85	1.19224	0.0308567		1.05234	0.617731		0.975714	0.618005		1.23814e+07	1.1279e+07	1.21464e+07	1.08788e+07	9.41429e+06	1.02035e+07	1.20876e+07	1.20232e+07	1.0014e+07	9.42592e+06	8.71292e+06	1.1131e+07	1.55997e+07	1.43292e+07	1.22964e+07	1.08985e+07	1.33705e+07	9.10436e+06	9.91877e+06	1.0689e+07	9.71721e+06	1.52579e+07	7.78631e+06	1.10497e+07	8.15859e+06	1.06666e+07	1.40762e+07	1.03114e+07	1.166e+07	1.09917e+07	7.98085e+06	1.15361e+07	9.20675e+06	1.27804e+07
P39053	yes		DYN1_MOUSE Dynamin-1 OS=Mus musculus GN=Dnm1 PE=1 SV=2	26	50	6380.03	0.901388	0.2805		0.877267	0.160076		0.87846	0.0720367		5.1776e+07	4.06618e+07	2.85901e+07	4.04532e+07	3.08781e+07	3.70903e+07	39170451	3.10283e+07	3.3103e+07	3.49217e+07	3.25142e+07	3.75391e+07	3.55588e+07	3.45566e+07	3.03013e+07	2.60096e+07	4.07154e+07	2.76817e+07	3.04746e+07	2.40555e+07	3.12453e+07	3.73208e+07	2.83021e+07	4.3755e+07	2.71963e+07	3.61578e+07	3.97919e+07	2.7419e+07	2.90151e+07	3.04684e+07	2.79166e+07	2.97843e+07	3.12728e+07	3.24281e+07
P39689	no		CDN1A_MOUSE Cyclin-dependent kinase inhibitor 1 OS=Mus musculus GN=Cdkn1a PE=1 SV=4	1	1	94.0083	1.00624	0.91596		1.18504	0.0383335		0.928276	0.181908		261774	264185	231457	255534	183645	286147	226013	210269	258060	277530	233255	235773	220229	226232	246800	300346	304077	227821	247149	348788	277750	331810	191277	216516	210143	255693	259731	217933	207325	207530	234819	187512	272426	261003
P40124	yes		CAP1_MOUSE Adenylyl cyclase-associated protein 1 OS=Mus musculus GN=Cap1 PE=1 SV=4	12	15	1879.2	1.14104	0.247084		0.943005	0.486723		0.960759	0.549328		1.17048e+07	1.01684e+07	7.1697e+06	1.00714e+07	7.41938e+06	1.06766e+07	1.1568e+07	9.15813e+06	9.48514e+06	8.91419e+06	8.58743e+06	1.13263e+07	1.37906e+07	1.15736e+07	1.05243e+07	7.20396e+06	1.16178e+07	8.02761e+06	8.91165e+06	6.81632e+06	8.76499e+06	9.83056e+06	7.77543e+06	1.18431e+07	7.85496e+06	1.12752e+07	1.19021e+07	8.2946e+06	8.31394e+06	8.48456e+06	7.65764e+06	8.16039e+06	8.98455e+06	9.42363e+06
P40142	yes	P40142;Q9D4D4	TKT_MOUSE Transketolase OS=Mus musculus GN=Tkt PE=1 SV=1	18	19	2290.83	1.37495	0.0132202		0.873872	0.204031		0.825288	0.0197036		1.35556e+07	1.22355e+07	1.45292e+07	1.30094e+07	1.13147e+07	9.57408e+06	1.01587e+07	8.61821e+06	8.76692e+06	9.17398e+06	8.35489e+06	1.0833e+07	1.94012e+07	1.68037e+07	1.45648e+07	1.29515e+07	1.19057e+07	7.44399e+06	8.88254e+06	8.1583e+06	8.95898e+06	1.15114e+07	7.23519e+06	1.04318e+07	6.8189e+06	1.04569e+07	1.09232e+07	8.48048e+06	9.08978e+06	9.3443e+06	7.7122e+06	8.28521e+06	8.96259e+06	9.65899e+06
P40201	no		CHD1_MOUSE Chromodomain-helicase-DNA-binding protein 1 OS=Mus musculus GN=Chd1 PE=1 SV=3	1	1	97.5968	1.34762	0.110062		1.12495	0.438476		0.743057	0.0269404		224830	189869	278067	201166	183375	137591	166938	140135	127368	105547	108282	115101	263059	270026	252499	240605	223291	110215	173769	245169	155750	235065	87363.3	175035	104493	120416	195298	112613	101570	136124	76039.7	114895	124227	162224
P40237	yes		CD82_MOUSE CD82 antigen OS=Mus musculus GN=Cd82 PE=1 SV=1	1	2	195.019	0.820868	0.352611		0.600739	0.0153804		0.666489	0.00914033		523225	505484	509941	485806	407288	400862	303807	147496	370752	374034	351791	248739	403678	411594	286564	283880	332469	239675	338931	130623	260150	133532	296608	344017	255177	417380	244484	244708	172894	249060	308088	161226	330561	160761
P40336	yes		VP26A_MOUSE Vacuolar protein sorting-associated protein 26A OS=Mus musculus GN=Vps26a PE=2 SV=1	2	2	199.588	1.06816	0.565471		0.799251	0.113852		0.936125	0.475967		198302	175598	136528	190949	170112	216403	201205	90608.9	178402	207612	186322	171089	230567	217288	189264	139564	206722	145526	180989	71699.3	147022	99043.2	184893	265513	180089	247172	157689	131554	114419	155896	165562	98963	184861	106868
P40630	yes		TFAM_MOUSE Transcription factor A, mitochondrial OS=Mus musculus GN=Tfam PE=1 SV=2	2	2	199.749	0.986782	0.940805		1.40655	0.0278035		1.0536	0.916617		151647	100601	125206	121685	74817.5	107587	128638	174046	111776	85530.5	97343	106524	130256	126150	110010	100684	146835	126598	122493	238749	124326	222166	61574.5	109017	91795.2	104905	165049	140690	178284	114598	58798.9	145232	100321	199660
P41216	yes		ACSL1_MOUSE Long-chain-fatty-acid--CoA ligase 1 OS=Mus musculus GN=Acsl1 PE=1 SV=2	1	2	195.966	1.46238	0.0787336		0.481543	0.0189402		0.648579	0.0313786		223861	192926	281347	186459	180412	164267	114800	49275.8	141887	147845	134230	139472	309314	272271	239115	247827	151687	88254.3	131053	4976.76	86869.8	14493.7	113053	195780	97846	177500	90169.5	107299	76628.6	98152.5	111037	40106.9	139006	39241.1
P42125	yes		ECI1_MOUSE Enoyl-CoA delta isomerase 1, mitochondrial OS=Mus musculus GN=Eci1 PE=2 SV=1	2	3	299.978	1.11201	0.489126		0.75127	0.127313		0.712549	0.0177863		536536	476867	842986	544027	490779	361006	379937	275088	314466	296366	316753	295564	567902	468650	446527	665149	492713	268267	353934	201952	290856	373506	253294	479198	247027	430289	384957	300224	302693	302833	238884	235747	311043	272034
P42208	yes		SEPT2_MOUSE Septin-2 OS=Mus musculus GN=Sept2 PE=1 SV=2	5	6	592.857	1.43528	0.000834156	q<0.05	1.15911	0.215123		1.04391	0.681521		2.02375e+06	1.59836e+06	1.75044e+06	1.51229e+06	1.36881e+06	1.37678e+06	1.75508e+06	2.16069e+06	1.52366e+06	1.51206e+06	1.3062e+06	2.57227e+06	2.64168e+06	2.39945e+06	2.27014e+06	1.78664e+06	2.01754e+06	1.4194e+06	1.54475e+06	1.84949e+06	1.59021e+06	2.88823e+06	1.20076e+06	1.65063e+06	1.26269e+06	1.53372e+06	2.16423e+06	1.74703e+06	2.26363e+06	1.76557e+06	1.27384e+06	1.85566e+06	1.49319e+06	2.16023e+06
P42669	yes		PURA_MOUSE Transcriptional activator protein Pur-alpha OS=Mus musculus GN=Pura PE=1 SV=1	3	7	679.201	0.969625	0.771091		0.918693	0.383038		0.856384	0.0279863		1.89255e+06	1.65912e+06	1.81167e+06	1.51589e+06	1.53704e+06	1.21619e+06	1.3264e+06	1.22356e+06	1.28213e+06	1.31989e+06	1.04513e+06	1.09762e+06	1.63737e+06	1.70544e+06	1.26316e+06	1.27311e+06	1.52456e+06	1.0945e+06	1.33294e+06	1.24331e+06	1.2445e+06	1.49248e+06	1.10565e+06	1.2699e+06	1.01148e+06	1.30114e+06	1.50318e+06	1.12716e+06	1.20453e+06	1.34014e+06	1.17187e+06	1.26552e+06	1.21666e+06	1.27134e+06
P42932	yes		TCPQ_MOUSE T-complex protein 1 subunit theta OS=Mus musculus GN=Cct8 PE=1 SV=3	11	12	1190.83	1.14567	0.151561		0.807071	0.0478646		0.835723	0.0207736		4.20274e+06	3.51651e+06	3.35402e+06	3.31288e+06	2.87021e+06	2.92734e+06	2.69262e+06	2.01048e+06	2.77253e+06	2.94941e+06	2.53535e+06	3.05983e+06	4.00981e+06	3.85132e+06	3.37824e+06	2.96086e+06	3.05916e+06	2.4575e+06	2.61436e+06	1.70946e+06	2.64292e+06	2.1073e+06	2.46485e+06	2.83754e+06	2.0761e+06	3.19033e+06	2.47907e+06	2.42265e+06	2.27336e+06	2.55759e+06	2.55605e+06	2.07271e+06	2.99212e+06	2.29502e+06
P43006	yes		EAA2_MOUSE Excitatory amino acid transporter 2 OS=Mus musculus GN=Slc1a2 PE=1 SV=1	16	16	2385.64	0.732835	0.165735		0.590966	0.0299837		0.726923	0.0570881		7.69654e+07	6.04162e+07	3.39356e+07	5.87824e+07	4.04078e+07	6.02422e+07	4.13885e+07	1.86341e+07	5.30017e+07	5.58727e+07	4.83969e+07	4.39803e+07	4.0145e+07	3.82503e+07	3.45699e+07	2.56116e+07	4.34828e+07	3.56202e+07	4.37177e+07	6.80933e+06	3.59255e+07	1.11037e+07	4.68414e+07	5.19196e+07	3.11031e+07	5.55568e+07	2.90287e+07	3.14825e+07	2.15259e+07	3.28685e+07	4.55392e+07	1.72737e+07	5.3062e+07	1.84007e+07
P43024	yes		CX6A1_MOUSE Cytochrome c oxidase subunit 6A1, mitochondrial OS=Mus musculus GN=Cox6a1 PE=1 SV=2	2	2	199.985	0.833572	0.277067		1.57531	0.0101689	q<0.05	1.16718	0.444944		756677	840354	850692	819864	761951	953557	1.23984e+06	1.8858e+06	1.14488e+06	767376	1.01853e+06	1.01777e+06	826553	783642	744781	810086	1.34195e+06	1.27011e+06	1.3843e+06	1.92118e+06	999484	2.56877e+06	556398	1.13279e+06	834483	898616	1.54731e+06	1.37009e+06	1.74615e+06	1.25117e+06	533873	1.47459e+06	814839	1.89618e+06
P43029	no		GDF7_MOUSE Growth/differentiation factor 7 OS=Mus musculus GN=Gdf7 PE=2 SV=2	1	2	197.408	0.775284	0.215525		1.49236	0.045154		1.34768	0.355533		47384.5	45781.1	62961.8	40108.4	65271.8	36042.9	32090.9	93060.2	58118.3	69045.1	32566.9	34838	29874.3	53407.3	46557.2	40573.2	39656.1	77873.7	60587.4	114335	76949.9	104704	78252.7	10152.8	69430	37074.1	49290.4	53956.3	94223.6	94939.2	77413.2	119045	66208.7	106304
P43274	yes	P43274;Q07133;P43277;P15864	H14_MOUSE Histone H1.4 OS=Mus musculus GN=Hist1h1e PE=1 SV=2	3	3	296.188	0.91141	0.884559		1.14061	0.92915		0.524254	0.0289962		368296	130434	365621	305052	651011	143197	117297	66997.5	144011	361735	275531	139567	363655	207091	207380	295800	780719	63429.7	338263	344631	68076.3	227280	136614	309864	98704.2	115308	92299.1	57015.6	60367	96948.8	174078	96207.1	306899	130934
P45376	yes		ALDR_MOUSE Aldose reductase OS=Mus musculus GN=Akr1b1 PE=1 SV=3	5	6	589.002	1.0296	0.841189		1.02673	0.75955		1.015	0.765197		1.74287e+06	1.49412e+06	1.2086e+06	1.46886e+06	1.38215e+06	1.3977e+06	1.66993e+06	1.85804e+06	1.56146e+06	1.33174e+06	1.27721e+06	1.48734e+06	1.96029e+06	1.69423e+06	1.45635e+06	1.07359e+06	1.77313e+06	1.34282e+06	1.2906e+06	1.34985e+06	1.49687e+06	1.92722e+06	1.19582e+06	1.5263e+06	1.20504e+06	1.54961e+06	1.78575e+06	1.58233e+06	1.59338e+06	1.56947e+06	1.43486e+06	1.55902e+06	1.41106e+06	1.73852e+06
P45481	no		CBP_MOUSE CREB-binding protein OS=Mus musculus GN=Crebbp PE=1 SV=3	1	1	98.2257	0.855499	0.224377		1.31308	0.111517		1.08697	0.83422		28225.4	29314.8	40014.3	40750.3	31698.6	36107.7	63179.5	38100.9	35095.5	23086.5	31057	24165.5	63002	19301.4	29783.5	17982.6	76887.5	40992.7	46061	26501.8	39522.5	54110.7	29981.2	57517.8	44355.1	52875	77887.9	33833.3	33023	22130.6	15673.7	41466.6	29227.8	32345
P45591	yes		COF2_MOUSE Cofilin-2 OS=Mus musculus GN=Cfl2 PE=1 SV=1	4	5	599.559	1.24557	0.0516457		1.14306	0.268261		0.951661	0.501182		2.63319e+06	2.65166e+06	3.74646e+06	2.81804e+06	2.48479e+06	2.22579e+06	2.9475e+06	3.16067e+06	2.41715e+06	2.16881e+06	2.00272e+06	2.39322e+06	4.02007e+06	3.90683e+06	3.19544e+06	3.04863e+06	3.39284e+06	2.40964e+06	2.57334e+06	2.66651e+06	2.56061e+06	4.63825e+06	1.13893e+06	2.5625e+06	2.20621e+06	2.49303e+06	3.50041e+06	2.63464e+06	2.90839e+06	2.72632e+06	1.81866e+06	2.98825e+06	2.03269e+06	3.36364e+06
P45878	yes		FKBP2_MOUSE Peptidyl-prolyl cis-trans isomerase FKBP2 OS=Mus musculus GN=Fkbp2 PE=1 SV=1	3	3	300	1.30306	0.0104521		1.01602	0.933923		0.957142	0.543812		1.19385e+06	1.33475e+06	1.34022e+06	1.12078e+06	986441	1.03521e+06	1.23489e+06	1.20984e+06	987993	931700	760748	1.30875e+06	1.81267e+06	1.47006e+06	1.40804e+06	1.18888e+06	1.36927e+06	914288	958325	965532	988150	1.53035e+06	841116	1.07232e+06	908072	1.10389e+06	1.40792e+06	1.09629e+06	1.09075e+06	1.09072e+06	848081	1.13998e+06	814868	1.25831e+06
P45952	yes		ACADM_MOUSE Medium-chain specific acyl-CoA dehydrogenase, mitochondrial OS=Mus musculus GN=Acadm PE=1 SV=1	1	1	99.9778	1.27316	0.0437842		1.04364	0.851858		0.956716	0.538859		58835.2	49246.7	59157.9	56127.3	36162	38503.7	48044.9	59181.8	39294	35044.3	37120.8	44958.6	74618.5	64793.8	56819	57840.4	58783.8	30318.9	41090.7	54354.8	38899.7	70697.2	22856.7	55695.3	29422.4	51246.6	59071.1	50708.5	68659.8	42449.9	23498	44211.3	36105.6	55368.7
P46061	yes		RAGP1_MOUSE Ran GTPase-activating protein 1 OS=Mus musculus GN=Rangap1 PE=1 SV=2	1	1	96.7878	1.29805	0.049878		0.97453	0.881712		0.820588	0.0812736		210051	137721	142149	165642	99551.3	159495	171391	86708	124832	106062	144266	173329	232256	182407	184656	140632	168087	101259	120330	130308	114837	187967	87906.9	174187	87612.5	132598	165052	112718	108640	81790.9	101383	84121.5	104879	144742
P46096	yes	P46096;Q9R0N5	SYT1_MOUSE Synaptotagmin-1 OS=Mus musculus GN=Syt1 PE=1 SV=1	10	21	2686.47	0.807512	0.366875		0.673169	0.0706651		0.828944	0.252865		3.09248e+07	2.59305e+07	9.64561e+06	2.18187e+07	1.56135e+07	2.48276e+07	1.94241e+07	9.43579e+06	2.20151e+07	2.5147e+07	2.14758e+07	2.16261e+07	1.77035e+07	1.72605e+07	1.64864e+07	9.97194e+06	1.98758e+07	1.62792e+07	1.90043e+07	5.55373e+06	1.54843e+07	6.88099e+06	1.96347e+07	2.73396e+07	1.72694e+07	2.47088e+07	1.47674e+07	1.48703e+07	1.05783e+07	1.55963e+07	2.00671e+07	8.80318e+06	2.18931e+07	9.07773e+06
P46097	yes		SYT2_MOUSE Synaptotagmin-2 OS=Mus musculus GN=Syt2 PE=1 SV=1	2	12	1587.18	2.17474	0.0712136		0.438506	0.081539		0.40204	0.0115619		704472	969103	2.65527e+06	1.03674e+06	1.37167e+06	470396	379904	164530	440843	406850	338740	310533	2.42042e+06	1.70465e+06	1.74333e+06	2.65693e+06	586372	361522	546395	149688	353428	140552	343081	465014	210896	581337	266720	435899	256319	235808	348158	148234	444280	184582
P46414	yes		CDN1B_MOUSE Cyclin-dependent kinase inhibitor 1B OS=Mus musculus GN=Cdkn1b PE=1 SV=1	1	1	99.0561	1.10898	0.317529		0.849002	0.0794197		0.928728	0.330139		1.20804e+06	1.04949e+06	974850	727079	766952	926642	1.27012e+06	916404	959289	847571	846712	992003	1.32898e+06	1.13993e+06	1.06019e+06	768296	945760	669498	871101	715318	953105	704510	613883	1.25517e+06	783810	808123	1.47768e+06	976207	845358	600692	647698	929581	814431	878588
P46460	yes		NSF_MOUSE Vesicle-fusing ATPase OS=Mus musculus GN=Nsf PE=1 SV=2	37	46	5347.72	1.04919	0.634309		0.748257	0.030393		0.809789	0.0379347		5.73284e+07	4.81893e+07	34364284	4.88879e+07	3.80589e+07	4.2347e+07	37034559	2.27294e+07	3.76009e+07	4.0057e+07	3.64012e+07	4.31522e+07	4.84616e+07	4.83882e+07	4.06584e+07	3.06078e+07	4.08143e+07	2.90712e+07	3.23533e+07	2.01041e+07	3.18482e+07	2.66144e+07	3.22887e+07	4.82978e+07	3.0251e+07	4.3188e+07	3.28694e+07	2.83294e+07	2.53012e+07	2.98172e+07	3.26944e+07	2.46028e+07	3.82765e+07	2.54314e+07
P46471	yes		PRS7_MOUSE 26S protease regulatory subunit 7 OS=Mus musculus GN=Psmc2 PE=1 SV=5	3	3	299.848	1.21933	0.0129294		0.981494	0.671333		0.961963	0.502927		1.16833e+06	991758	1.10082e+06	1.04263e+06	920919	1.04111e+06	1.28757e+06	1.09625e+06	805667	870686	875344	1.21277e+06	1.40233e+06	1.35323e+06	1.14927e+06	1.09051e+06	1.34137e+06	809337	921785	688982	847864	1.38728e+06	634072	1.42222e+06	701960	1.12493e+06	1.31791e+06	1.07285e+06	1.06714e+06	865964	632799	909812	911071	1.09384e+06
P46638	yes	P46638;P62492	RB11B_MOUSE Ras-related protein Rab-11B OS=Mus musculus GN=Rab11b PE=1 SV=3	4	8	793.799	1.14138	0.167457		0.804023	0.0384377		0.839015	0.0232736		3.29879e+06	2.67447e+06	2.42592e+06	2.45675e+06	2.18355e+06	2.26515e+06	2.23992e+06	1.5624e+06	2.24991e+06	2.36498e+06	1.97447e+06	2.44528e+06	3.28314e+06	2.85021e+06	2.55645e+06	2.1964e+06	2.57918e+06	1.60484e+06	1.99522e+06	1.42144e+06	1.96855e+06	1.70009e+06	1.73057e+06	2.64811e+06	1.82943e+06	2.32684e+06	2.10761e+06	2.04124e+06	1.81816e+06	1.74894e+06	1.89219e+06	1.67358e+06	2.14415e+06	1.55874e+06
P46660	yes		AINX_MOUSE Alpha-internexin OS=Mus musculus GN=Ina PE=1 SV=2	21	28	3378.27	1.26806	0.111681		1.03545	0.792585		0.815425	0.0552731		5.28615e+07	4.75584e+07	6.12027e+07	4.70926e+07	4.14061e+07	3.31085e+07	3.94738e+07	3.71712e+07	3.4102e+07	2.82198e+07	2.72583e+07	3.19878e+07	6.3445e+07	62201403	5.11375e+07	5.02908e+07	4.89753e+07	2.74998e+07	4.00332e+07	4.78184e+07	3.30812e+07	5.64409e+07	2.39017e+07	3.50033e+07	2.62889e+07	3.36169e+07	4.69617e+07	3.09229e+07	3.27878e+07	3.54443e+07	2.60952e+07	3.65878e+07	2.9642e+07	4.25621e+07
P46664	yes		PURA2_MOUSE Adenylosuccinate synthetase isozyme 2 OS=Mus musculus GN=Adss PE=1 SV=2	2	2	199.61	1.4117	0.00401818	q<0.05	0.905196	0.228418		0.913939	0.230066		546940	501831	512637	490758	492417	495707	536411	330426	379629	421450	441857	511516	901936	704200	655416	531642	586583	381836	377280	403241	407918	385950	324047	658195	415410	498385	538916	445700	363209	370929	363005	265718	506531	384689
P46686	no		TULP2_MOUSE Tubby-related protein 2 OS=Mus musculus GN=Tulp2 PE=2 SV=3	1	1	96.6674	1.09258	0.427863		0.963761	0.684494		0.962191	0.620332		330513	300694	312312	306619	236378	355679	443367	347274	309838	176313	196169	309028	396052	369561	317073	254688	422155	213163	307582	135789	348198	315850	201971	363113	347539	386425	469904	296670	235309	177791	198487	420281	161122	221183
P47199	yes		QOR_MOUSE Quinone oxidoreductase OS=Mus musculus GN=Cryz PE=2 SV=1	2	2	199.386	1.3416	0.00118349	q<0.05	1.01461	0.849782		1.0191	0.762969		265667	260285	244650	215584	218690	229486	229613	249545	237500	236178	186179	235650	353884	381970	302156	295630	275715	210841	211262	210940	234364	281050	233298	204996	183895	244918	249697	198271	230854	299431	258038	249013	262037	246496
P47239	no	P47239;P24610	PAX7_MOUSE Paired box protein Pax-7 OS=Mus musculus GN=Pax7 PE=2 SV=2	1	2	192.007	0.964804	0.9999		0.676683	0.0219064		0.851469	0.207262		898674	825209	528208	572988	713739	506092	345358	426074	653890	724522	496760	632712	572373	579447	603296	546718	284255	536826	522275	240898	501549	384034	741063	251429	580113	486390	269014	461892	418916	669891	678070	434362	718479	505960
P47708	yes		RP3A_MOUSE Rabphilin-3A OS=Mus musculus GN=Rph3a PE=1 SV=2	7	10	997.784	1.00124	0.890131		0.96035	0.369464		0.947288	0.167248		3.11548e+06	2.73567e+06	2.90628e+06	2.82567e+06	2.57615e+06	3.0661e+06	2.83854e+06	3.22635e+06	3.16626e+06	3.3992e+06	3.03596e+06	2.35772e+06	3.12198e+06	2.77222e+06	2.86795e+06	3.8495e+06	2.76847e+06	2.92227e+06	2.4178e+06	3.04714e+06	2.76472e+06	3.30916e+06	2.62098e+06	3.09777e+06	2.7514e+06	2.63081e+06	2.94599e+06	2.32887e+06	2.50819e+06	3.22993e+06	2.6588e+06	3.04218e+06	2.91728e+06	3.25823e+06
P47738	yes	P47738;Q9JHW9	ALDH2_MOUSE Aldehyde dehydrogenase, mitochondrial OS=Mus musculus GN=Aldh2 PE=1 SV=1	9	10	1095.3	1.35338	0.0324536		0.715848	0.0204929		0.744109	0.00634307	q<0.11	4.28947e+06	3.92601e+06	4.71016e+06	4.07605e+06	3.68371e+06	3.24878e+06	3.13527e+06	2.08461e+06	2.83219e+06	2.78013e+06	2.63858e+06	3.55072e+06	6.19578e+06	5.16768e+06	4.31626e+06	3.78009e+06	3.6103e+06	2.12362e+06	2.63754e+06	1.49298e+06	2.46587e+06	2.27493e+06	2.15359e+06	3.9589e+06	2.16992e+06	3.40203e+06	2.98954e+06	2.53522e+06	2.18405e+06	2.23171e+06	2.19921e+06	1.94269e+06	2.50922e+06	2.08758e+06
P47740	yes		AL3A2_MOUSE Fatty aldehyde dehydrogenase OS=Mus musculus GN=Aldh3a2 PE=2 SV=2	2	2	199.852	1.51343	0.0106442		0.764369	0.117382		0.827175	0.156078		256078	248801	366772	218249	170886	202686	183501	105372	210031	216771	159017	299862	300096	281171	297877	429471	221419	148390	201768	108336	186587	108346	98346.3	269573	133291	262174	166573	157160	157249	212291	151315	156488	161466	183969
P47753	yes		CAZA1_MOUSE F-actin-capping protein subunit alpha-1 OS=Mus musculus GN=Capza1 PE=1 SV=4	2	3	299.603	1.5053	0.00544842	q<0.05	1.05735	0.715519		0.927133	0.430121		338336	362338	611929	460855	624237	384537	472116	446006	425170	310019	334002	486797	799784	757182	711980	507715	565583	353793	389415	320590	454847	666545	293285	412031	286683	455777	476421	568446	574527	309014	189403	422408	329983	506026
P47754	yes		CAZA2_MOUSE F-actin-capping protein subunit alpha-2 OS=Mus musculus GN=Capza2 PE=1 SV=3	6	7	899.559	0.969807	0.758068		1.07318	0.495431		0.9842	0.861281		1.0496e+07	9.10664e+06	5.59789e+06	8.86236e+06	6.56978e+06	8.0951e+06	9.19518e+06	9.1737e+06	7.83693e+06	7.76697e+06	7.34175e+06	9.32246e+06	8.53712e+06	8.62487e+06	7.45656e+06	5.75159e+06	9.87034e+06	7.56437e+06	7.50116e+06	7.4382e+06	8.04186e+06	1.22924e+07	6.30677e+06	9.19053e+06	6.71541e+06	8.11746e+06	9.83817e+06	7.51192e+06	8.54806e+06	8.33998e+06	6.70533e+06	8.19375e+06	7.46118e+06	9.74745e+06
P47757	yes		CAPZB_MOUSE F-actin-capping protein subunit beta OS=Mus musculus GN=Capzb PE=1 SV=3	8	9	999.71	1.04419	0.622515		0.889195	0.165701		0.889805	0.0834289		5.83851e+06	4.74667e+06	3.93611e+06	5.10777e+06	3.96943e+06	4.45415e+06	4.66428e+06	3.42598e+06	4.30392e+06	4.01613e+06	3.89891e+06	4.82648e+06	5.17828e+06	5.14298e+06	4.38952e+06	3.41683e+06	4.88476e+06	3.64093e+06	3.90749e+06	2.76947e+06	3.71699e+06	4.53663e+06	2.99943e+06	5.42472e+06	3.3172e+06	4.56938e+06	4.60086e+06	3.33911e+06	3.58373e+06	3.84221e+06	3.72721e+06	3.53376e+06	4.12738e+06	3.87973e+06
P47791	yes		GSHR_MOUSE Glutathione reductase, mitochondrial OS=Mus musculus GN=Gsr PE=2 SV=3	2	3	288.397	1.36893	0.0146453		0.840106	0.156322		0.87387	0.176287		200340	168941	261153	176317	136393	153917	153714	136045	136706	117030	133455	176603	219082	206893	206153	295131	166936	100719	145305	105598	134790	159575	101810	180858	95876.6	186814	179065	137841	169322	137223	104220	131334	117325	149498
P47802	yes		MTX1_MOUSE Metaxin-1 OS=Mus musculus GN=Mtx1 PE=1 SV=1	2	2	199.887	1.0258	0.679132		0.906563	0.293079		0.88353	0.151995		256849	289768	257976	277539	230278	277790	253937	186125	276758	171850	268403	264724	287555	227901	241246	259554	314218	185862	241068	151983	191146	274218	158983	415379	142385	307580	209375	235399	221048	205988	154047	144378	246185	207213
P47809	yes		MP2K4_MOUSE Dual specificity mitogen-activated protein kinase kinase 4 OS=Mus musculus GN=Map2k4 PE=1 SV=2	1	1	99.8746	1.01561	0.925739		0.856596	0.0349157		0.865403	0.014313		357646	361586	336695	310133	366416	333695	293193	262540	288144	321716	286984	345923	369923	373487	297759	237298	315370	258693	286132	199277	330777	253832	185724	321594	260992	331822	294624	254527	266610	293116	243297	288278	290947	290435
P47857	yes		K6PF_MOUSE 6-phosphofructokinase, muscle type OS=Mus musculus GN=Pfkm PE=1 SV=3	18	21	2287.11	1.27518	0.0372227		0.715884	0.0101119	q<0.05	0.762953	0.0034791	q<0.11	1.36738e+07	1.16019e+07	1.31502e+07	1.18225e+07	1.01328e+07	1.09534e+07	9.85588e+06	6.74856e+06	9.76121e+06	1.03746e+07	9.30024e+06	9.85806e+06	1.4518e+07	1.31539e+07	1.31723e+07	1.73317e+07	1.05718e+07	7.65392e+06	8.80575e+06	4.24042e+06	7.89547e+06	6.66557e+06	7.77594e+06	1.15403e+07	7.12434e+06	1.09976e+07	8.55225e+06	7.53434e+06	6.24016e+06	8.15931e+06	7.91598e+06	5.749e+06	9.23534e+06	6.86834e+06
P47911	yes		RL6_MOUSE 60S ribosomal protein L6 OS=Mus musculus GN=Rpl6 PE=1 SV=3	1	1	94.1503	0.529428	0.000450201	q<0.01	0.875495	0.303122		0.810229	0.0701149		132612	89225.4	74183.9	76248.1	106059	69072.3	53745	70925.6	78549.3	101525	86695.9	31379	67804.2	43164.3	49144.9	34438.8	87536.7	52924.5	58259	92352.6	52803.9	104460	79201.3	90314.2	42698.9	42862.5	58068.6	43054.1	52649.5	78317.1	95731.9	69403.6	90062.6	87464.1
P47930	no		FOSL2_MOUSE Fos-related antigen 2 OS=Mus musculus GN=Fosl2 PE=2 SV=2	1	1	95.8156	0.720517	0.0564741		1.45209	0.0267105		1.09004	0.887974		152399	152712	121235	103056	116664	141404	169480	285826	192407	220262	143216	141823	118199	122491	91663	114900	163375	195388	182789	365392	222304	295376	118985	40474.9	217188	147343	194097	214672	230232	216351	85599.7	243103	185469	245334
P47941	yes		CRKL_MOUSE Crk-like protein OS=Mus musculus GN=Crkl PE=1 SV=2	1	1	96.3408	1.3229	0.00361041	q<0.05	1.13504	0.305167		1.01138	0.876349		286439	228847	270733	230847	202328	164818	237659	244455	215650	213571	167908	263844	334466	311116	290607	281169	282384	184294	192695	280324	222432	362908	176746	200559	176941	192233	259543	221776	268943	260032	201177	265083	212901	281822
P47955	yes		RLA1_MOUSE 60S acidic ribosomal protein P1 OS=Mus musculus GN=Rplp1 PE=1 SV=1	1	2	198.961	1.24979	0.0323314		1.17783	0.128497		1.05635	0.626021		2.14382e+06	1.87205e+06	1.81615e+06	1.82907e+06	1.48603e+06	1.64388e+06	2.12103e+06	2.42605e+06	1.77146e+06	1.59055e+06	1.48673e+06	2.24676e+06	2.87834e+06	2.50674e+06	2.1648e+06	1.6712e+06	2.42532e+06	1.89495e+06	1.78862e+06	1.70855e+06	1.99176e+06	3.15986e+06	1.25886e+06	2.03352e+06	1.55594e+06	1.80295e+06	2.6299e+06	2.08582e+06	2.21393e+06	1.89934e+06	1.40318e+06	2.33593e+06	1.54713e+06	2.4965e+06
P47962	yes		RL5_MOUSE 60S ribosomal protein L5 OS=Mus musculus GN=Rpl5 PE=1 SV=3	5	7	691.274	1.04345	0.788978		1.14518	0.231442		1.00035	0.814403		878151	771905	650745	864343	623487	725076	866937	808025	700801	719794	677924	741555	1.07179e+06	863498	704411	549326	1.08882e+06	687414	770093	799290	624278	1.20665e+06	526189	1.06238e+06	511005	767550	946226	617446	806267	716567	601858	798986	696010	993286
P47963	yes		RL13_MOUSE 60S ribosomal protein L13 OS=Mus musculus GN=Rpl13 PE=2 SV=3	1	2	197.136	1.28791	0.343235		1.05747	0.970096		0.909827	0.878843		36362	30047.3	23501.1	79617.9	2945.63	66836.9	60718.2	27546.7	5707.23	67945.7	66984.3	48240.6	86907.4	72235.7	44189.9	22524	82259.4	32388.9	50501.4	3265.28	24235.8	77416.4	44609.3	88843.9	20164.4	56271.1	66372.3	38935.6	37854	53763.3	2550.5	23958.2	6466.25	24930.4
P48024	yes		EIF1_MOUSE Eukaryotic translation initiation factor 1 OS=Mus musculus GN=Eif1 PE=2 SV=2	1	1	99.2606	1.05348	0.597928		1.30962	0.0643666		1.12387	0.539853		66431.4	60177.4	90734.3	54598.3	63451.9	51571	82351	95614.5	63696.7	51645.6	46561.8	63828.3	92287.9	71232	58261.2	62438	98993.1	60733.5	57831.3	92343.7	85980.1	123324	48782.5	77801.2	56097.6	41520.9	107761	98780.9	106555	62709.7	48193	86299.1	46698.4	109927
P48036	yes		ANXA5_MOUSE Annexin A5 OS=Mus musculus GN=Anxa5 PE=1 SV=1	5	7	796.695	1.71545	0.000590377	q<0.01	1.16377	0.296598		0.982507	0.958781		2.08153e+06	1.76236e+06	3.45714e+06	1.74147e+06	1.87497e+06	1.57026e+06	1.76493e+06	1.99878e+06	1.41513e+06	1.4093e+06	1.40838e+06	2.51475e+06	4.00262e+06	3.29325e+06	3.29138e+06	2.87057e+06	2.38054e+06	1.42199e+06	1.65179e+06	2.4987e+06	1.86918e+06	3.1809e+06	1.35312e+06	1.9115e+06	1.46437e+06	1.84833e+06	2.22858e+06	2.16776e+06	2.35676e+06	1.65128e+06	1.32682e+06	1.94846e+06	1.38472e+06	2.31386e+06
P48168	no		GLRB_MOUSE Glycine receptor subunit beta OS=Mus musculus GN=Glrb PE=1 SV=2	1	1	99.6102	0.979892	0.912791		1.17486	0.298645		1.05306	0.729963		158136	121486	107373	113206	127185	96518.3	82723.7	157028	125833	129124	97536.8	125328	94270.1	141391	113554	111677	82098.3	120112	120428	160675	144762	215357	101538	75756.5	101076	91470.7	89141.5	139182	163221	154761	118678	157960	154425	164776
P48193	yes		41_MOUSE Protein 4.1 OS=Mus musculus GN=Epb41 PE=1 SV=2	1	2	196.844	3.69409	0.229526		0.192547	0.442464		0.377918	0.463973		7198.59	5237.95	105881	1011.04	4700.95	3676.18	1983.51	4288.81	2885.16	0	5418.91	4532.52	2689.98	10865.5	15720.5	205101	2294.58	3664.57	942.427	6097.5	0	1944.14	2288.31	7373.51	5923.52	1352.6	1032.2	6072.59	5067.56	4823.06	7960.93	6173.26	5356.56	5235.15
P48318	yes		DCE1_MOUSE Glutamate decarboxylase 1 OS=Mus musculus GN=Gad1 PE=2 SV=2	3	3	298.961	0.880772	0.135609		1.10782	0.198403		0.976078	0.694565		1.1193e+06	1.06385e+06	791301	936639	1.00686e+06	926865	1.00288e+06	1.28898e+06	1.02228e+06	804780	815242	788849	991130	957426	849459	728506	1.15109e+06	916161	1.01979e+06	1.183e+06	910234	1.33312e+06	836904	897298	805062	999956	1.05333e+06	1.02349e+06	1.06177e+06	1.14122e+06	710689	1.07195e+06	728177	1.14774e+06
P48320	yes		DCE2_MOUSE Glutamate decarboxylase 2 OS=Mus musculus GN=Gad2 PE=2 SV=1	2	2	199.885	1.08628	0.886183		1.04235	0.474405		0.767288	0.0955752		529680	372077	233636	460570	409005	372901	248337	309957	381886	237349	324115	262893	608747	480460	383718	179750	296920	203468	375644	102390	227783	999516	326685	35330	150471	549068	225572	237442	250139	255005	248734	336140	239943	392784
P48453	yes		PP2BB_MOUSE Serine/threonine-protein phosphatase 2B catalytic subunit beta isoform OS=Mus musculus GN=Ppp3cb PE=2 SV=2	3	11	1196.7	1.02338	0.78533		0.656007	0.0122275		0.751843	0.0206094		1.65235e+06	1.44742e+06	923254	1.33104e+06	1.02007e+06	1.26909e+06	1.0971e+06	655169	1.02269e+06	1.13435e+06	1.06276e+06	1.25355e+06	1.37106e+06	1.33236e+06	1.05424e+06	857055	1.14793e+06	724745	933824	329413	803649	574468	918368	1.47179e+06	827354	1.22986e+06	886254	781174	578221	810200	805683	448950	1.04008e+06	549042
P48678	yes		LMNA_MOUSE Prelamin-A/C OS=Mus musculus GN=Lmna PE=1 SV=2	9	12	1379.22	1.21574	0.111671		1.26057	0.170829		1.07022	0.585823		1.49756e+06	1.32193e+06	1.55754e+06	1.25102e+06	1.27615e+06	891263	1.06769e+06	1.67569e+06	1.02329e+06	1.21818e+06	789208	1.23996e+06	1.47541e+06	1.28447e+06	1.47972e+06	2.01906e+06	1.42209e+06	1.01758e+06	1.04087e+06	2.21387e+06	1.36456e+06	2.27122e+06	856356	1.19032e+06	1.10034e+06	950207	1.47973e+06	1.242e+06	1.905e+06	1.61448e+06	940288	1.59376e+06	1.1306e+06	1.83952e+06
P48722	yes		HS74L_MOUSE Heat shock 70 kDa protein 4L OS=Mus musculus GN=Hspa4l PE=1 SV=2	14	17	1787.88	1.1418	0.173219		0.735992	0.00788356	q<0.05	0.770878	0.00204438	q<0.11	6.16509e+06	5.33979e+06	6.56388e+06	5.5186e+06	5.32132e+06	4.73081e+06	4.6337e+06	3.43077e+06	4.25518e+06	4.55002e+06	4.10499e+06	4.46415e+06	6.79222e+06	6.04999e+06	5.34865e+06	5.68981e+06	4.85058e+06	3.08344e+06	4.06969e+06	2.56812e+06	3.77332e+06	3.5797e+06	3.43385e+06	5.09102e+06	3.03043e+06	4.67058e+06	4.54602e+06	3.78255e+06	3.5371e+06	3.47535e+06	3.56516e+06	3.11681e+06	4.08516e+06	3.59418e+06
P48758	yes		CBR1_MOUSE Carbonyl reductase [NADPH] 1 OS=Mus musculus GN=Cbr1 PE=1 SV=3	9	12	1185.13	1.13314	0.173079		0.992556	0.810941		0.929738	0.249022		3.80294e+06	3.30693e+06	3.43234e+06	3.51465e+06	2.87605e+06	3.19183e+06	3.55141e+06	3.16061e+06	2.76377e+06	2.56273e+06	2.5631e+06	3.09974e+06	4.30368e+06	4.25912e+06	3.42595e+06	2.79779e+06	4.04967e+06	2.3934e+06	2.68808e+06	2.69021e+06	2.91871e+06	4.06058e+06	2.24245e+06	3.44386e+06	2.32392e+06	3.4075e+06	3.8242e+06	2.90154e+06	3.13785e+06	2.85071e+06	2.24459e+06	3.06321e+06	2.49905e+06	3.28266e+06
P48771	yes		CX7A2_MOUSE Cytochrome c oxidase subunit 7A2, mitochondrial OS=Mus musculus GN=Cox7a2 PE=1 SV=2	2	4	396.298	0.906324	0.375821		1.24495	0.0990599		1.14879	0.326373		2.62449e+06	2.60948e+06	2.80615e+06	2.21093e+06	1.80001e+06	2.53487e+06	3.21436e+06	3.69332e+06	2.85425e+06	2.31558e+06	2.26308e+06	2.24553e+06	2.79754e+06	2.69016e+06	2.24094e+06	1.94255e+06	3.8359e+06	2.58533e+06	3.41958e+06	2.28825e+06	2.68228e+06	4.83155e+06	2.00866e+06	3.12412e+06	1.63349e+06	2.76588e+06	3.9985e+06	3.62308e+06	4.31475e+06	3.20785e+06	2.14838e+06	3.51266e+06	2.06143e+06	3.85274e+06
P48774	yes		GSTM5_MOUSE Glutathione S-transferase Mu 5 OS=Mus musculus GN=Gstm5 PE=1 SV=1	10	10	1387.55	1.05206	0.645973		0.706744	0.0252422		0.752485	0.00853334		8.59606e+06	7.06205e+06	5.41529e+06	6.88737e+06	5.61985e+06	5.28898e+06	4.78117e+06	3.30627e+06	5.00469e+06	5.22098e+06	4.53145e+06	4.52571e+06	7.13615e+06	6.97494e+06	6.16909e+06	4.70647e+06	5.34111e+06	3.90264e+06	4.65455e+06	1.99084e+06	4.248e+06	3.65348e+06	4.0184e+06	5.892e+06	4.14906e+06	5.5351e+06	4.18177e+06	3.81143e+06	3.17364e+06	3.82313e+06	4.53286e+06	3.30242e+06	4.91525e+06	3.32567e+06
P48962	yes	P48962;Q3V132	ADT1_MOUSE ADP/ATP translocase 1 OS=Mus musculus GN=Slc25a4 PE=1 SV=4	12	25	2780.12	1.13044	0.291234		0.66744	0.0230059		0.757897	0.0283759		1.80193e+07	1.63232e+07	1.73127e+07	1.46048e+07	1.22031e+07	1.49612e+07	1.1962e+07	6.43087e+06	1.43171e+07	1.35808e+07	1.19832e+07	1.26846e+07	1.81838e+07	1.66951e+07	1.50965e+07	1.52883e+07	1.32347e+07	9.55473e+06	1.30016e+07	4.72962e+06	1.00309e+07	4.67539e+06	1.19156e+07	1.49523e+07	8.50362e+06	1.49276e+07	9.25005e+06	1.01112e+07	7.61695e+06	1.07053e+07	1.20256e+07	6.05345e+06	1.2775e+07	6.58696e+06
P49117	no		NR2C2_MOUSE Nuclear receptor subfamily 2 group C member 2 OS=Mus musculus GN=Nr2c2 PE=1 SV=1	1	1	90.1092	0.820575	0.014246		1.11786	0.17883		0.96673	0.547716		995483	938411	703121	989313	925004	946008	971359	1.17039e+06	1.10722e+06	1.10098e+06	853121	843429	823823	861834	778792	683254	989249	915813	1.00643e+06	1.08971e+06	1.03815e+06	1.48512e+06	695501	459143	798895	1.00478e+06	1.06747e+06	930322	1.12707e+06	1.11142e+06	822375	1.07366e+06	917990	1.27618e+06
P49282	no		NRAM2_MOUSE Natural resistance-associated macrophage protein 2 OS=Mus musculus GN=Slc11a2 PE=1 SV=2	1	2	195.328	1.09921	0.645029		1.8979	0.00771939	q<0.05	1.50594	0.109551		1.02025e+06	969752	526870	872502	969108	643007	731871	1.99921e+06	1.09139e+06	995251	650902	1.62393e+06	892240	1.13938e+06	1.04392e+06	531841	835102	1.52692e+06	1.29498e+06	3.07715e+06	1.64645e+06	2.45826e+06	1.02692e+06	368422	1.08326e+06	638946	948633	1.6408e+06	2.2572e+06	2.22519e+06	1.29233e+06	2.42181e+06	1.03997e+06	2.25733e+06
P49312	yes		ROA1_MOUSE Heterogeneous nuclear ribonucleoprotein A1 OS=Mus musculus GN=Hnrnpa1 PE=1 SV=2	4	8	899.388	1.17335	0.0912673		1.24224	0.114448		1.08769	0.544961		2.31792e+06	1.8531e+06	2.08374e+06	1.93697e+06	1.42678e+06	1.60473e+06	2.34692e+06	2.12172e+06	1.51082e+06	1.4364e+06	1.38091e+06	1.9972e+06	2.17577e+06	2.10863e+06	1.92049e+06	2.47536e+06	2.74294e+06	1.71665e+06	1.53847e+06	2.84343e+06	1.79707e+06	2.92667e+06	1.17661e+06	2.43276e+06	1.54884e+06	1.83213e+06	2.74271e+06	2.11391e+06	2.84817e+06	2.01487e+06	1.21334e+06	2.00716e+06	1.52431e+06	2.30045e+06
P49442	yes		INPP_MOUSE Inositol polyphosphate 1-phosphatase OS=Mus musculus GN=Inpp1 PE=1 SV=2	4	4	399.925	1.16452	0.207184		0.75784	0.0248721		0.78639	0.0106161		716839	550989	899816	621555	493869	527007	594701	454863	484273	496975	472349	481678	697305	593432	668893	900473	592560	358115	425342	286740	484597	462329	385350	589798	345167	599459	568954	458260	377769	406421	363946	384804	522416	413657
P49443	yes	P49443;P36993	PPM1A_MOUSE Protein phosphatase 1A OS=Mus musculus GN=Ppm1a PE=1 SV=1	2	3	397.871	1.12328	0.304188		0.822813	0.0910172		0.8006	0.0181387		317105	278245	175472	224067	167161	222354	213361	162085	225488	191832	197426	242133	300551	277853	214315	177575	237400	125929	212365	181024	160650	148368	154015	228459	149408	248705	209232	161256	154156	147456	180119	126390	182315	132419
P49615	yes		CDK5_MOUSE Cyclin-dependent kinase 5 OS=Mus musculus GN=Cdk5 PE=1 SV=1	2	3	291.403	1.01823	0.858642		0.737072	0.0234428		0.802868	0.027341		539113	396855	337741	414906	310401	391524	363222	215436	332626	370646	351360	354143	470807	413865	360171	263365	383609	267632	317633	176164	278018	194683	267532	449016	256675	379728	319550	263619	201267	269617	300299	231100	344359	241534
P49722	yes		PSA2_MOUSE Proteasome subunit alpha type-2 OS=Mus musculus GN=Psma2 PE=1 SV=2	3	4	497.846	1.11188	0.254402		1.05146	0.631578		1.00922	0.899963		2.19516e+06	1.90796e+06	1.59366e+06	1.61981e+06	1.54198e+06	1.67506e+06	1.91529e+06	1.97865e+06	1.81829e+06	1.49407e+06	1.32998e+06	1.88526e+06	2.26415e+06	2.25925e+06	1.7903e+06	1.43901e+06	2.04872e+06	1.50575e+06	1.51972e+06	1.67761e+06	1.64772e+06	2.53757e+06	1.5561e+06	1.67739e+06	1.40114e+06	1.68894e+06	2.15764e+06	1.85557e+06	2.08137e+06	1.61873e+06	1.37191e+06	1.9941e+06	1.55788e+06	2.03451e+06
P49813	yes		TMOD1_MOUSE Tropomodulin-1 OS=Mus musculus GN=Tmod1 PE=2 SV=2	1	2	188.596	0.218026	0.0375655		1.46506	0.163538		1.46796	0.0616959		20043.9	12458.2	6124.13	9768.97	836.302	37077.8	48619.1	49064.8	39402	28068.7	28992.7	14341.3	3535.03	2800.23	4048.78	3068.58	37235.2	26457.7	28227	44223.3	30370.3	57606.6	19951.3	43641.7	36735.1	35261.7	63167.5	35839.5	50800	36974.6	17521.6	41213.4	23075.1	44946
P50114	yes		S100B_MOUSE Protein S100-B OS=Mus musculus GN=S100b PE=2 SV=2	3	3	295.879	1.26471	0.192756		0.840578	0.412086		0.729569	0.0307639		4.00632e+06	3.2886e+06	7.39833e+06	3.4892e+06	3.31175e+06	3.14279e+06	3.30176e+06	2.5513e+06	2.36838e+06	2.15787e+06	2.30151e+06	2.38841e+06	4.43127e+06	4.15947e+06	4.31721e+06	6.15652e+06	3.8244e+06	2.575e+06	2.91116e+06	2.29988e+06	2.36759e+06	3.13207e+06	1.84843e+06	3.42138e+06	1.98685e+06	3.15471e+06	3.27238e+06	2.60891e+06	2.30375e+06	2.22251e+06	1.67658e+06	2.55444e+06	2.08929e+06	2.56179e+06
P50247	yes		SAHH_MOUSE Adenosylhomocysteinase OS=Mus musculus GN=Ahcy PE=1 SV=3	9	9	887.99	1.09774	0.371777		0.798549	0.0359874		0.84065	0.0197651		3.33966e+06	2.80462e+06	2.06282e+06	2.85763e+06	2.43269e+06	2.44278e+06	2.25436e+06	1.74121e+06	2.35579e+06	2.65335e+06	2.07039e+06	2.49982e+06	3.41158e+06	2.99393e+06	2.55512e+06	2.01947e+06	2.51029e+06	1.87417e+06	2.10388e+06	1.27284e+06	2.07196e+06	1.93396e+06	1.72616e+06	2.31001e+06	1.95019e+06	2.52033e+06	1.97736e+06	1.97075e+06	1.8983e+06	2.21513e+06	2.1871e+06	1.60129e+06	2.45874e+06	1.95966e+06
P50396	yes		GDIA_MOUSE Rab GDP dissociation inhibitor alpha OS=Mus musculus GN=Gdi1 PE=1 SV=3	15	29	3476.3	1.05641	0.422679		0.904649	0.17159		0.905204	0.0647062		3.80874e+07	3.37572e+07	2.9667e+07	3.25565e+07	2.79768e+07	3.05831e+07	3.18857e+07	2.57231e+07	2.74695e+07	2.78382e+07	2.56424e+07	2.76778e+07	3.60177e+07	3.61464e+07	3.09883e+07	2.82016e+07	3.49838e+07	2.42324e+07	2.61057e+07	2.03959e+07	2.5872e+07	3.18327e+07	2.42555e+07	3.27328e+07	2.23435e+07	3.22536e+07	3.24173e+07	2.51799e+07	2.5977e+07	2.63663e+07	2.46461e+07	2.59466e+07	2.68198e+07	2.81071e+07
P50429	yes		ARSB_MOUSE Arylsulfatase B OS=Mus musculus GN=Arsb PE=2 SV=3	1	1	96.5034	1.25651	0.522648		1.3483	0.126041		0.858833	0.224058		43944.2	39683.5	20525.9	45632.8	19300.8	42078.8	51643.2	46193.7	36717.9	22509.5	29836.1	72257.4	59133.6	42628.8	38439.3	14893.2	60271.2	37434.4	39064.3	30342.5	43343.6	82295.6	2735.72	35220.3	18746	27463.3	54231.3	46165.1	42633.1	33764.6	4489.99	19411.8	27547.5	60543.1
P50516	yes		VATA_MOUSE V-type proton ATPase catalytic subunit A OS=Mus musculus GN=Atp6v1a PE=1 SV=2	31	37	5383.71	1.01368	0.837903		0.905	0.2565		0.893777	0.101885		6.54495e+07	5.19554e+07	3.71626e+07	5.07448e+07	3.93106e+07	4.91481e+07	5.18163e+07	3.97164e+07	4.39121e+07	4.52903e+07	4.28914e+07	5.05417e+07	5.33706e+07	5.19057e+07	4.52426e+07	3.73366e+07	5.47052e+07	3.88671e+07	4.04366e+07	3.2836e+07	3.99613e+07	4.85999e+07	3.69638e+07	5.43811e+07	3.32009e+07	4.85806e+07	5.05908e+07	3.76194e+07	3.9887e+07	4.09692e+07	3.80745e+07	3.7985e+07	4.3406e+07	4.28196e+07
P50518	yes	P50518;Q9D593	VATE1_MOUSE V-type proton ATPase subunit E 1 OS=Mus musculus GN=Atp6v1e1 PE=1 SV=2	16	17	2092.23	0.984424	0.921916		1.11388	0.358878		1.02614	0.829174		2.3461e+07	2.00737e+07	1.50765e+07	1.90814e+07	1.4813e+07	1.88277e+07	2.46178e+07	2.30317e+07	1.82568e+07	1.65838e+07	1.51326e+07	1.97785e+07	2.08402e+07	2.06712e+07	1.78231e+07	1.43876e+07	2.60664e+07	1.56779e+07	1.77226e+07	1.91995e+07	1.89112e+07	2.93783e+07	1.34162e+07	2.56003e+07	1.69872e+07	1.92318e+07	2.68368e+07	1.8744e+07	2.06542e+07	2.01422e+07	1.46167e+07	2.28842e+07	1.42168e+07	2.05797e+07
P50544	yes		ACADV_MOUSE Very long-chain specific acyl-CoA dehydrogenase, mitochondrial OS=Mus musculus GN=Acadvl PE=1 SV=3	3	3	299.84	1.59863	0.0111711		0.807805	0.212054		0.795513	0.0684808		304022	303286	434276	337223	236849	222113	246524	141871	206352	233057	169773	243585	470352	427629	417740	501004	280571	156344	205554	148114	177551	281177	165096	251395	176326	256816	223822	201004	187101	229150	198353	186480	203630	181433
P50571	no	P50571;P63137;P63080	GBRB1_MOUSE Gamma-aminobutyric acid receptor subunit beta-1 OS=Mus musculus GN=Gabrb1 PE=1 SV=1	2	2	199.758	1.20909	0.199298		0.626657	0.0241459		0.658115	0.0103401		343152	337139	368352	318348	290138	313146	188431	95120.7	266069	259186	242233	285699	362826	355806	302596	353541	196914	165653	235722	163216	157368	113850	199043	225701	173579	267119	108561	182659	109391	158565	208659	188754	230783	116318
P50580	yes		PA2G4_MOUSE Proliferation-associated protein 2G4 OS=Mus musculus GN=Pa2g4 PE=1 SV=3	1	2	196.766	0.998851	0.802589		0.88209	0.416036		0.977064	0.73352		114068	141024	54189	86945.2	53209.6	105186	103143	55144.3	102263	70789.1	103089	86519.4	109786	92905.3	84580.1	75260.6	132338	57780.1	118289	46672.9	53095.6	67696.4	125021	141840	46913.2	102669	135300	53547.4	108976	65391.3	45044.7	64089.2	57053.7	108372
P51150	yes		RAB7A_MOUSE Ras-related protein Rab-7a OS=Mus musculus GN=Rab7a PE=1 SV=2	9	9	990.431	1.14005	0.209693		0.716466	0.0257539		0.80251	0.0299597		7.86021e+06	6.97095e+06	5.83136e+06	6.63141e+06	5.33697e+06	6.30892e+06	5506807	3.37887e+06	5.62986e+06	5.93773e+06	5.64284e+06	6.15693e+06	8.24581e+06	7.21144e+06	6.58737e+06	5.50052e+06	6.43344e+06	4.28449e+06	5.09921e+06	1.82606e+06	4.47059e+06	3.30225e+06	4.42911e+06	7.48549e+06	4.51249e+06	6.69177e+06	4.61822e+06	4.54158e+06	3.70359e+06	4.42667e+06	4.7297e+06	2.98162e+06	5.48368e+06	3.33278e+06
P51174	yes		ACADL_MOUSE Long-chain specific acyl-CoA dehydrogenase, mitochondrial OS=Mus musculus GN=Acadl PE=2 SV=2	3	3	299.848	1.00388	0.934976		0.798787	0.0143603		0.850808	0.0135751		2.53969e+06	2.3279e+06	2.40669e+06	2.19206e+06	2.00705e+06	1.8737e+06	1.75324e+06	1.49793e+06	1.91108e+06	2.2428e+06	1.7196e+06	1.98951e+06	2.42409e+06	2.26703e+06	1.90604e+06	1.6674e+06	1.87986e+06	1.51699e+06	1.63348e+06	1.24795e+06	1.7518e+06	1.7609e+06	1.76919e+06	1.88011e+06	1.5306e+06	1.88783e+06	1.63417e+06	1.63758e+06	1.74587e+06	1.89188e+06	1.98391e+06	1.4011e+06	1.95169e+06	1.54332e+06
P51410	yes		RL9_MOUSE 60S ribosomal protein L9 OS=Mus musculus GN=Rpl9 PE=2 SV=2	2	2	199.985	1.38206	0.0160086		0.710676	0.0399839		0.78615	0.0379151		698724	681882	603660	643113	473006	616738	548295	284909	521632	535448	498620	777567	940754	771278	760634	585637	654873	389196	468776	140395	417261	296448	385286	750730	425762	697527	417398	399561	280647	332133	370831	313241	560636	302888
P51660	yes		DHB4_MOUSE Peroxisomal multifunctional enzyme type 2 OS=Mus musculus GN=Hsd17b4 PE=1 SV=3	2	5	494.797	1.80487	0.000508735	q<0.01	0.786369	0.121599		0.740764	0.0180282		241345	206480	278325	172342	144458	161697	160565	119597	115956	127584	131921	237189	342798	290099	319206	336868	159786	111785	138823	101980	140745	144802	89649.9	155553	84836.9	145788	165189	136871	135840	133404	77073.2	115938	122299	140851
P51855	yes		GSHB_MOUSE Glutathione synthetase OS=Mus musculus GN=Gss PE=2 SV=1	1	2	191.707	1.22187	0.0899615		0.965263	0.718047		0.793396	0.0431733		168745	149090	167814	180269	122301	135511	181806	132357	95229.4	118706	114772	134657	218221	201841	164696	150671	189749	96923.7	113378	132706	124317	167752	56787.7	139697	79187.3	144455	175764	122295	118754	98050.9	58162.6	132689	105180	124906
P51859	yes		HDGF_MOUSE Hepatoma-derived growth factor OS=Mus musculus GN=Hdgf PE=1 SV=2	3	6	688.989	1.39872	0.104074		1.08581	0.568601		1.00727	0.974274		503317	469010	958155	539358	361415	444248	551930	664651	517295	345824	374629	493551	734122	512096	592990	1.31017e+06	711270	390579	469071	580886	421651	820105	262482	609752	442398	599096	716413	619592	759627	427727	315190	540141	407291	596441
P51863	yes		VA0D1_MOUSE V-type proton ATPase subunit d 1 OS=Mus musculus GN=Atp6v0d1 PE=1 SV=2	6	10	1193.69	0.960009	0.750901		0.842857	0.129533		0.896647	0.198564		5.66885e+06	5.05591e+06	3.96381e+06	5.03398e+06	4.22604e+06	5.46458e+06	5.53869e+06	2.92596e+06	4.41949e+06	4.44565e+06	4.30505e+06	4.55019e+06	4.98879e+06	4.69858e+06	4.3314e+06	3.70674e+06	5.81484e+06	3.58339e+06	4.27447e+06	2.21954e+06	3.93251e+06	3.64407e+06	3.7351e+06	7.11239e+06	3.66495e+06	5.74543e+06	5.04444e+06	3.70897e+06	2.95466e+06	3.34975e+06	3.62435e+06	3.46646e+06	4.21485e+06	3.31178e+06
P51880	yes		FABP7_MOUSE Fatty acid-binding protein, brain OS=Mus musculus GN=Fabp7 PE=1 SV=2	6	6	796.618	2.88328	3.11e-06	q<0.01	1.08296	0.526941		1.91041	0.162716		1.08241e+06	994602	1.23027e+06	941999	921686	749365	872755	1.0896e+06	757735	831502	740277	2.92216e+06	3.4377e+06	2.8833e+06	2.86495e+06	1.27583e+06	1.07732e+06	813265	746845	874440	1.02513e+06	1.4954e+06	638516	1.15387e+06	634823	2.03596e+06	1.05544e+06	4.78413e+06	6.30416e+06	933614	660425	1.01312e+06	899925	1.16913e+06
P51881	yes		ADT2_MOUSE ADP/ATP translocase 2 OS=Mus musculus GN=Slc25a5 PE=1 SV=3	8	20	2379.75	1.24157	0.152519		0.630789	0.0232779		0.7439	0.0381446		1.64263e+07	1.45423e+07	1.86415e+07	1.41379e+07	1.17549e+07	1.43745e+07	1.19638e+07	5.35173e+06	1.36163e+07	1.20056e+07	1.14186e+07	1.14843e+07	1.98468e+07	1.7667e+07	1.52136e+07	1.71865e+07	1.2973e+07	8.94242e+06	1.16e+07	3.44114e+06	8.99706e+06	3.67235e+06	1.03029e+07	1.522e+07	7.88628e+06	1.58954e+07	9.03552e+06	1.01064e+07	7.12742e+06	8.78361e+06	1.04973e+07	5.11108e+06	1.15832e+07	5.50046e+06
P51906	no		EAA3_MOUSE Excitatory amino acid transporter 3 OS=Mus musculus GN=Slc1a1 PE=1 SV=2	1	1	98.4543	1.74482	0.0158443		0.888882	0.793291		0.789319	0.219057		56440.5	32328	88179.6	41114.7	24258.7	32963.8	42808.9	18237.5	31094.6	35747.4	28954.8	39228.7	90603.5	65709.1	55746.7	91432.2	47637.5	33582.7	34076.3	36105.4	33050.2	25063.2	19749.6	50375.5	27961.3	43324.6	32041.5	21929.5	37731.5	30730.9	31578.7	18145	32258	26269.2
P51910	no		APOD_MOUSE Apolipoprotein D OS=Mus musculus GN=Apod PE=2 SV=1	1	1	87.9305	1.06909	0.550512		1.54082	0.0323481		0.964284	0.625741		361530	348123	593367	381828	490666	404650	386872	483525	328747	306496	306386	447053	530593	454384	296414	405941	666362	351518	419204	1.02643e+06	389486	838411	272159	513692	365374	394616	446869	390775	367205	294198	246176	638816	292105	398362
P51960	no		MYBA_MOUSE Myb-related protein A OS=Mus musculus GN=Mybl1 PE=2 SV=2	1	1	95.3361	0.910045	0.259874		1.00232	0.963212		1.02097	0.984826		948955	920119	895311	716335	843531	744215	617521	852579	806680	977683	654631	865102	695903	759087	691213	702325	629951	839209	726755	895046	904638	912637	735481	401726	1.10043e+06	716079	607027	858924	963602	961241	727458	1.06694e+06	926428	933764
P52196	yes		THTR_MOUSE Thiosulfate sulfurtransferase OS=Mus musculus GN=Tst PE=1 SV=3	6	6	595.205	1.2167	0.158954		0.687489	0.0138727		0.736119	0.00482226	q<0.11	2.29928e+06	1.98247e+06	2.99742e+06	2.14465e+06	1.81958e+06	1.58003e+06	1.33113e+06	1.23069e+06	1.44168e+06	1.55217e+06	1.3772e+06	1.44861e+06	2.57175e+06	2.51316e+06	2.02989e+06	2.36276e+06	1.57559e+06	1.05769e+06	1.29716e+06	874062	1.3815e+06	1.22249e+06	1.2862e+06	1.67755e+06	1.17651e+06	1.68464e+06	1.22119e+06	1.28593e+06	1.3101e+06	1.35438e+06	1.28984e+06	1.03306e+06	1.36664e+06	1.17903e+06
P52430	no		PON1_MOUSE Serum paraoxonase/arylesterase 1 OS=Mus musculus GN=Pon1 PE=1 SV=2	1	2	191.804	1.53246	0.550777		0.192321	0.216168		1.81328	0.51141		780055	2368.32	478784	8725.86	17139	429267	294.167	1390.46	1534.9	4890.73	432168	479.909	1.49297e+06	2082.51	2863.35	3841.86	218560	1221.22	714.856	1868.58	1421.33	2448.42	3.26633e+06	83670.7	887052	902.663	331.672	858.683	1780.6	2178.46	5700.11	1421.57	4118.54	11721.4
P52480	yes		KPYM_MOUSE Pyruvate kinase isozymes M1/M2 OS=Mus musculus GN=Pkm2 PE=1 SV=4	27	35	4589.95	1.17724	0.0829339		0.86519	0.0629379		0.867364	0.01582		1.15798e+08	1.01692e+08	9.70326e+07	1.02908e+08	89075959	8.88533e+07	9.23928e+07	7.7921e+07	8.30813e+07	8.15066e+07	7.68344e+07	8.84766e+07	1.36846e+08	1.23238e+08	104268643	8.60768e+07	1.01769e+08	6.91031e+07	7.543e+07	6.24129e+07	7.43074e+07	9.22479e+07	6.87594e+07	9.63541e+07	6.38473e+07	9.27112e+07	9.5715e+07	7.39606e+07	7.74811e+07	7.93399e+07	7.01218e+07	7.34557e+07	7.84556e+07	8.27271e+07
P52503	yes		NDUS6_MOUSE NADH dehydrogenase [ubiquinone] iron-sulfur protein 6, mitochondrial OS=Mus musculus GN=Ndufs6 PE=1 SV=2	2	2	293.98	0.958235	0.655434		1.37076	0.0206065		1.01381	0.636243		1.10134e+06	995611	975768	920873	798559	842409	844820	1.25171e+06	893335	800323	732692	818322	963243	975278	862247	805101	879299	1.14886e+06	1.1663e+06	1.85272e+06	898559	1.64882e+06	697793	148310	1.05553e+06	842087	1.00317e+06	898315	1.134e+06	1.50142e+06	673593	1.11107e+06	783991	1.38462e+06
P52760	yes		UK114_MOUSE Ribonuclease UK114 OS=Mus musculus GN=Hrsp12 PE=1 SV=3	5	6	599.935	2.3233	7.66e-05	q<0.01	0.973456	0.997631		0.839359	0.266374		2.5484e+06	2.56095e+06	5.6441e+06	2.87713e+06	2.19731e+06	2.07151e+06	2.7083e+06	2.16916e+06	1.90617e+06	1.62356e+06	1.65081e+06	4.53497e+06	6.60908e+06	5.85958e+06	5.82178e+06	6.69894e+06	3.45393e+06	1.70354e+06	2.39989e+06	2.09626e+06	1.93608e+06	3.25502e+06	1.22103e+06	3.09707e+06	1.63516e+06	2.39643e+06	3.00621e+06	2.32273e+06	2.3934e+06	1.78844e+06	1.38418e+06	2.34026e+06	1.62841e+06	2.38628e+06
P53026	yes		RL10A_MOUSE 60S ribosomal protein L10a OS=Mus musculus GN=Rpl10a PE=1 SV=3	2	2	199.594	1.29035	0.103055		0.624476	0.0352023		0.705523	0.0297915		406946	333749	274061	308285	201186	268446	205374	99434.7	253965	263887	248689	331328	386726	362183	338900	260683	245538	174294	240385	45278.2	183964	86093.5	192799	317902	191921	278026	142217	168257	127417	164718	175392	87331.7	251562	106783
P53395	yes		ODB2_MOUSE Lipoamide acyltransferase component of branched-chain alpha-keto acid dehydrogenase complex, mitochondrial OS=Mus musculus GN=Dbt PE=2 SV=2	1	1	99.329	1.09994	0.445496		1.11895	0.627611		0.946155	0.493909		41387.7	33194.2	36265.9	36861.8	30246	25606.3	37940	29918	26326	23663.1	21138.4	37578.6	45108.4	34503.1	30011.4	24062.9	43781	17881.1	26582.3	35632.7	30687.4	54505	16838.5	34863.4	24201.7	29963.1	47363.9	31819.5	39052.4	27490.4	21308.8	30833.5	16075.6	33756.1
P53657	no		KPYR_MOUSE Pyruvate kinase isozymes R/L OS=Mus musculus GN=Pklr PE=2 SV=1	1	2	198.137	0.85387	0.366312		0.54199	0.00303107	q<0.05	0.741592	0.0239563		408631	310186	256337	251371	200635	291704	273963	128997	254318	255755	205353	199100	211250	210229	208110	272513	199822	147726	197708	55792	145977	91754.5	196809	361059	195477	270752	197108	133602	115786	146435	192269	134876	207693	143499
P53810	yes	P53810;P53811	PIPNA_MOUSE Phosphatidylinositol transfer protein alpha isoform OS=Mus musculus GN=Pitpna PE=1 SV=2	4	5	494.89	1.00194	0.800457		0.709873	0.0307858		0.757059	0.0271112		1.93532e+06	1.7132e+06	1.46831e+06	1.23226e+06	1.82251e+06	1.13495e+06	967499	955299	991808	1.52731e+06	1.01821e+06	1.39854e+06	1.51389e+06	1.33266e+06	1.2611e+06	1.21892e+06	1.07005e+06	942260	900492	505967	973684	1.32525e+06	1.46972e+06	1.0122e+06	818675	1.08509e+06	772461	863816	719779	1.28253e+06	1.02178e+06	533071	1.09694e+06	1.5195e+06
P53994	yes	P53994;P59279	RAB2A_MOUSE Ras-related protein Rab-2A OS=Mus musculus GN=Rab2a PE=1 SV=1	10	11	1482.83	1.04184	0.621838		0.7379	0.0174448		0.84525	0.0517535		1.33169e+07	1.1589e+07	9.95507e+06	1.0969e+07	1.04477e+07	9.79956e+06	8.36398e+06	6.07045e+06	9.68577e+06	1.03365e+07	8.5297e+06	9.39208e+06	1.17139e+07	1.18184e+07	1.01575e+07	8.56676e+06	9.22836e+06	7.52669e+06	8.60805e+06	4.37793e+06	8.32524e+06	5.83085e+06	9.02631e+06	1.02704e+07	7.99917e+06	1.00715e+07	7.19122e+06	7.62223e+06	6.85799e+06	8.50622e+06	9.82094e+06	6.30247e+06	1.0269e+07	6.62919e+06
P53996	yes		CNBP_MOUSE Cellular nucleic acid-binding protein OS=Mus musculus GN=Cnbp PE=2 SV=2	1	1	96.0231	0.972806	0.934581		1.25921	0.0869672		1.03608	0.837702		123812	125640	133691	192123	102781	191764	176846	237575	152181	130487	185539	189001	143798	175938	142979	123185	185517	182411	177607	203142	147844	307129	91953	133569	150952	189385	208705	180801	259459	193274	93965.9	171560	152925	154177
P54071	yes		IDHP_MOUSE Isocitrate dehydrogenase [NADP], mitochondrial OS=Mus musculus GN=Idh2 PE=1 SV=3	4	6	691.202	1.35382	0.0181273		0.933475	0.55573		0.845765	0.0691783		1.34461e+06	1.2851e+06	1.12649e+06	1.31989e+06	1.05736e+06	863789	930789	821132	889077	826022	707131	1.21114e+06	1.74221e+06	1.59561e+06	1.24322e+06	1.08238e+06	1.1411e+06	730719	779850	802008	999139	1.23531e+06	630396	1.04218e+06	619891	932996	1.01864e+06	876849	984856	899461	700383	890559	763149	947976
P54227	yes	P54227;P55821	STMN1_MOUSE Stathmin OS=Mus musculus GN=Stmn1 PE=1 SV=2	6	6	791.953	0.63229	0.0561575		1.90781	0.00506482	q<0.05	1.40026	0.0517185		6.76538e+06	5.59866e+06	3.11171e+06	5.33892e+06	4.07747e+06	6.17729e+06	9.39901e+06	1.37154e+07	6.98045e+06	6.2221e+06	5.67674e+06	5.27414e+06	5.09482e+06	4.87473e+06	3.79032e+06	1.96465e+06	1.1999e+07	8.71793e+06	8.51333e+06	1.64189e+07	8.69601e+06	2.16862e+07	4.94746e+06	7.80463e+06	7.20705e+06	6.39208e+06	1.2989e+07	1.01053e+07	1.41122e+07	1.05736e+07	5.1658e+06	1.24952e+07	5.70596e+06	1.41095e+07
P54285	yes		CACB3_MOUSE Voltage-dependent L-type calcium channel subunit beta-3 OS=Mus musculus GN=Cacnb3 PE=2 SV=1	2	3	297.396	0.816537	0.100926		0.990062	0.886087		0.982886	0.811793		162951	125198	112064	104894	105706	147489	174157	143588	145293	111112	87760.8	111178	119445	125261	90058.6	81174.1	165484	99170.3	123040	93667.3	113865	171736	96494.9	112962	121289	136743	172183	124489	148615	106045	70713	169180	120845	143248
P54728	yes		RD23B_MOUSE UV excision repair protein RAD23 homolog B OS=Mus musculus GN=Rad23b PE=1 SV=2	5	5	684.249	0.94541	0.779393		1.4876	0.0184215		1.1976	0.202235		1.23101e+06	1.05978e+06	754637	1.04126e+06	805186	1.04152e+06	1.63454e+06	1.7291e+06	990084	925829	857393	1.10823e+06	1.20607e+06	1.14829e+06	1.01535e+06	709071	1.75204e+06	1.18921e+06	1.18612e+06	1.64646e+06	1.28039e+06	2.73989e+06	716235	1.23788e+06	1.18398e+06	1.08819e+06	1.99455e+06	1.28139e+06	1.64845e+06	1.40197e+06	790362	1.69314e+06	892668	1.84078e+06
P54775	yes		PRS6B_MOUSE 26S protease regulatory subunit 6B OS=Mus musculus GN=Psmc4 PE=1 SV=2	4	4	397.315	1.15922	0.0905172		1.12146	0.111144		1.01011	0.901007		1.29435e+06	1.27466e+06	1.3738e+06	1.12922e+06	1.05393e+06	1.04761e+06	1.19899e+06	1.30501e+06	1.21372e+06	1.14082e+06	853019	1.34538e+06	1.6792e+06	1.3898e+06	1.34192e+06	1.0331e+06	1.22298e+06	1.16817e+06	1.17625e+06	1.38566e+06	1.2763e+06	1.65254e+06	966459	1.17355e+06	1.09646e+06	1.0367e+06	1.43131e+06	1.22901e+06	1.31644e+06	1.12469e+06	985374	1.42492e+06	988998	1.42474e+06
P54823	yes		DDX6_MOUSE Probable ATP-dependent RNA helicase DDX6 OS=Mus musculus GN=Ddx6 PE=2 SV=1	1	2	197.54	1.31935	0.0206606		0.762213	0.0276355		0.822745	0.0336922		339221	296710	347148	264236	208216	256989	204108	166316	260656	254521	237665	308018	348908	277261	336461	429984	240424	183917	184802	132822	223069	213952	222809	279428	174789	259014	181309	219653	196333	190476	226394	161275	258558	175196
P54923	yes		ADPRH_MOUSE [Protein ADP-ribosylarginine] hydrolase OS=Mus musculus GN=Adprh PE=2 SV=1	1	1	100	1.37405	0.0520206		1.25651	0.382953		0.961423	0.625337		31063.3	28377.3	68263.3	87132.7	44764.7	48464.9	57397.5	62542.9	62150.8	47724.1	40390.3	54477.7	73027.2	87792.7	85665.8	60206.2	86012.6	30094.3	68537.4	46168.3	47664.4	117854	27387.5	51431.3	38543.4	79884.5	55837.3	51925.1	64468.4	61551.1	10005.4	40942.2	51579.3	72950.3
P55012	yes		S12A2_MOUSE Solute carrier family 12 member 2 OS=Mus musculus GN=Slc12a2 PE=1 SV=2	6	6	689.57	1.03979	0.613365		0.823475	0.119009		0.841737	0.0678591		2.28612e+06	2.21549e+06	2.69773e+06	2.05399e+06	2.12257e+06	1.43231e+06	1.42619e+06	1.37415e+06	1.7587e+06	2.02912e+06	1.36228e+06	1.65167e+06	1.93164e+06	2.28461e+06	1.88114e+06	2.06214e+06	1.64773e+06	1.39344e+06	1.52887e+06	1.30254e+06	1.77198e+06	1.67956e+06	1.58916e+06	1.50737e+06	1.48949e+06	1.62746e+06	1.27944e+06	1.63065e+06	1.5079e+06	2.06769e+06	1.70845e+06	1.3499e+06	1.90741e+06	1.39688e+06
P55066	yes		NCAN_MOUSE Neurocan core protein OS=Mus musculus GN=Ncan PE=2 SV=1	9	11	1387.68	0.998226	0.909719		1.22235	0.173144		1.16556	0.110659		2.94317e+06	2.40714e+06	1.49451e+06	2.34984e+06	1.79725e+06	2.54967e+06	3.55543e+06	3.52511e+06	2.57568e+06	2.7888e+06	2.41727e+06	3.07481e+06	3.15956e+06	2.85848e+06	2.47155e+06	1.32355e+06	3.96825e+06	2.45806e+06	2.43723e+06	2.60413e+06	2.70073e+06	4.76944e+06	2.38746e+06	3.09925e+06	2.47827e+06	2.59483e+06	4.5087e+06	2.60979e+06	3.12558e+06	3.09344e+06	2.2709e+06	3.45618e+06	2.64276e+06	3.84886e+06
P55088	yes		AQP4_MOUSE Aquaporin-4 OS=Mus musculus GN=Aqp4 PE=2 SV=2	1	1	99.8663	1.55929	0.134104		0.468498	0.0328848		0.550027	0.0627689		187723	188138	391535	195803	176865	131131	62629.3	35348.6	139125	168146	126146	140391	187359	213012	246098	490761	62725.2	105129	139792	27515.2	109633	15847	108187	1989.56	92401.1	174257	39217.9	114579	76266.3	105485	132067	29570.9	164727	42859.4
P55249	no		LX12E_MOUSE Arachidonate 12-lipoxygenase, epidermal-type OS=Mus musculus GN=Alox12e PE=2 SV=1	1	1	88.5986	0.914913	0.553265		0.808668	0.112573		0.957804	0.562929		258262	207039	168855	202694	253822	187786	134313	145692	212862	266969	138196	149853	217714	206503	195799	135266	150230	153119	168951	113188	218876	155668	262169	72204.2	137292	183325	138133	160957	160214	228836	342947	170478	239263	178346
P55264	yes		ADK_MOUSE Adenosine kinase OS=Mus musculus GN=Adk PE=1 SV=2	2	4	497.944	1.45078	0.00753152		0.792389	0.122129		0.752779	0.0202388		329983	254909	263235	254835	150541	205165	213827	143023	165507	152350	196402	260504	344407	335947	300407	295099	255423	153540	161163	99122.6	144510	193200	124454	190024	111150	246693	222567	159012	193927	119932	121520	121556	142429	159982
P55288	yes		CAD11_MOUSE Cadherin-11 OS=Mus musculus GN=Cdh11 PE=1 SV=1	1	1	92.6687	1.17477	0.317828		0.769378	0.0257664		0.855937	0.096771		98161.4	101857	143223	98020.2	132591	90398.4	83407.4	83992.5	113176	113996	68772.8	73057.5	169542	143233	117540	98746.3	75590.1	78354.3	92333.9	60862.4	98114.8	67952.1	104469	55294.6	67476.5	93769.7	71938.8	81589.1	85423.3	87190.1	115514	101913	107117	81197
P55302	yes		AMRP_MOUSE Alpha-2-macroglobulin receptor-associated protein OS=Mus musculus GN=Lrpap1 PE=1 SV=1	4	4	396.546	1.19108	0.0773593		1.1453	0.273504		1.07114	0.554539		791170	673493	857669	858295	739054	743253	1.09394e+06	856668	669966	601053	682456	722339	1.14819e+06	1.03499e+06	886995	845649	1.12914e+06	701615	826661	802311	636548	1.25563e+06	645419	1.13997e+06	668202	872675	1.22538e+06	788682	831823	699421	522695	952598	697345	966498
P56135	yes		ATPK_MOUSE ATP synthase subunit f, mitochondrial OS=Mus musculus GN=Atp5j2 PE=1 SV=3	4	5	500	1.25224	0.0508335		0.738689	0.0235544		0.815732	0.0437803		7.21903e+06	6.78286e+06	8.08765e+06	6.42168e+06	5.56014e+06	6.53796e+06	5.98353e+06	3.38819e+06	6.18581e+06	5.93333e+06	5.55471e+06	6.0794e+06	9.09699e+06	8.43935e+06	7.20981e+06	7.68361e+06	6.62058e+06	4.31002e+06	5.42373e+06	2.95553e+06	4.62077e+06	3.32895e+06	5.04674e+06	7.94877e+06	3.89024e+06	7.04243e+06	4.93375e+06	4.97998e+06	4.12059e+06	4.6535e+06	5.05067e+06	3.30326e+06	5.58703e+06	3.64836e+06
P56212	yes		ARP19_MOUSE cAMP-regulated phosphoprotein 19 OS=Mus musculus GN=Arpp19 PE=1 SV=2	2	4	398.374	0.608505	0.0170769		1.76457	0.00355916	q<0.05	1.34469	0.0547864		475082	377424	303682	377474	344250	533097	731916	980823	662333	488867	518991	333621	339859	369889	296728	262467	795364	734197	737434	1.19195e+06	696227	1.42146e+06	360428	557608	591162	534702	949304	691743	922710	919860	419877	906404	563491	1.08202e+06
P56375	yes		ACYP2_MOUSE Acylphosphatase-2 OS=Mus musculus GN=Acyp2 PE=2 SV=1	1	1	99.0561	1.15116	0.102491		0.84699	0.0540604		0.792953	0.0122697		237353	221462	260024	182735	182827	195774	165525	190543	225885	211150	165246	178620	252241	269198	233806	237454	148728	148007	146965	166268	189326	234892	111007	117090	126359	181527	186588	210471	170810	166874	92536.8	182563	218229	172356
P56376	yes		ACYP1_MOUSE Acylphosphatase-1 OS=Mus musculus GN=Acyp1 PE=2 SV=2	5	5	499.461	1.09936	0.288817		1.46928	0.00974187	q<0.05	1.11931	0.472212		2.16193e+06	1.83476e+06	2.26719e+06	1.75323e+06	1.55592e+06	1.70224e+06	2.32615e+06	2.91716e+06	1.79562e+06	1.50087e+06	1.44182e+06	1.9436e+06	2.17842e+06	2.15416e+06	1.91317e+06	2.43291e+06	2.81768e+06	2.09752e+06	2.30044e+06	3.31568e+06	2.0971e+06	4.4074e+06	1.1879e+06	1.81723e+06	1.79028e+06	1.70745e+06	3.04839e+06	2.4382e+06	2.85346e+06	2.41773e+06	1.39064e+06	2.77771e+06	1.46315e+06	3.06395e+06
P56379	yes		68MP_MOUSE 6.8 kDa mitochondrial proteolipid OS=Mus musculus GN=Mp68 PE=2 SV=1	1	2	193.613	0.967488	0.917469		0.655129	0.00844054	q<0.05	0.79116	0.0633475		294720	220604	306163	242186	307132	213868	139278	148942	232948	288229	202307	174635	275219	246251	200289	245408	166211	162333	187988	187047	132158	92059.9	190519	311430	181957	251003	153466	112238	147224	204654	187153	96493.1	263503	141249
P56382	yes		ATP5E_MOUSE ATP synthase subunit epsilon, mitochondrial OS=Mus musculus GN=Atp5e PE=2 SV=2	1	1	99.5897	1.11091	0.204998		0.978709	0.772555		0.902612	0.268207		955009	732832	752766	677883	564846	602588	667813	760681	676324	602851	555474	630869	907246	822144	727613	724108	667878	620926	576705	564949	662135	937410	469540	172801	414578	690250	731898	675185	845171	814768	565439	657886	628463	767341
P56391	yes		CX6B1_MOUSE Cytochrome c oxidase subunit 6B1 OS=Mus musculus GN=Cox6b1 PE=1 SV=2	5	5	599.981	0.91926	0.417011		1.32891	0.0393548		1.18075	0.156242		1.06742e+07	9.48554e+06	1.28024e+07	1.03542e+07	9.99808e+06	8.93717e+06	1.23178e+07	1.59561e+07	1.02086e+07	9.41041e+06	8.44225e+06	7.24143e+06	1.23853e+07	1.22988e+07	9.66097e+06	7.96442e+06	1.59826e+07	1.06731e+07	1.18107e+07	1.4063e+07	1.05243e+07	2.29048e+07	7.7235e+06	1.17769e+07	1.46957e+07	9.36773e+06	1.6223e+07	1.29639e+07	1.62966e+07	1.31155e+07	8.40326e+06	1.44682e+07	9.57423e+06	1.81418e+07
P56395	yes		CYB5_MOUSE Cytochrome b5 OS=Mus musculus GN=Cyb5a PE=1 SV=2	1	1	99.8841	1.2108	0.245052		1.49571	0.0592372		1.12343	0.927876		70747.6	58095.6	47933.3	66255	50589.4	107189	157179	152865	91092.6	55596.2	107734	95200.4	153739	102586	101363	78363.8	179259	83861.9	97868.1	126273	90723	209526	30963.9	140856	67025.7	112164	197049	106862	102097	105296	18225.4	125486	43058.8	133925
P56399	yes		UBP5_MOUSE Ubiquitin carboxyl-terminal hydrolase 5 OS=Mus musculus GN=Usp5 PE=1 SV=1	18	18	1891.52	1.07287	0.326514		0.82187	0.0272861		0.856036	0.0284472		9.30031e+06	8.14351e+06	8.3242e+06	8.06543e+06	6.56428e+06	8.05813e+06	8.0876e+06	5.8656e+06	6.95373e+06	6.7649e+06	6.78382e+06	7.02649e+06	9.4141e+06	8.81968e+06	7.82703e+06	7.34615e+06	8.33911e+06	5.71383e+06	6.64745e+06	4.30665e+06	6.28284e+06	5.87873e+06	5.50967e+06	9.25923e+06	5.30916e+06	8.28374e+06	7.99877e+06	5.90198e+06	5.44431e+06	5.73368e+06	5.52017e+06	5.48826e+06	6.92667e+06	6.05189e+06
P56480	yes		ATPB_MOUSE ATP synthase subunit beta, mitochondrial OS=Mus musculus GN=Atp5b PE=1 SV=2	40	44	6366.02	1.02299	0.698374		1.5941	0.00975926	q<0.05	1.21247	0.241604		2.62693e+08	2.27477e+08	2.75585e+08	2.32395e+08	203851266	218095087	3.4253e+08	4.24662e+08	2.39323e+08	1.95233e+08	1.88551e+08	2.32275e+08	299672173	2.93265e+08	2.42109e+08	2.395e+08	4.28051e+08	2.75306e+08	3.01541e+08	4.98389e+08	2.73111e+08	6.67262e+08	1.78455e+08	2.58007e+08	2.40506e+08	2.30529e+08	4.76661e+08	3.38044e+08	4.25057e+08	3.08225e+08	1.77113e+08	4.19798e+08	1.96666e+08	4.68242e+08
P56528	no		CD38_MOUSE ADP-ribosyl cyclase 1 OS=Mus musculus GN=Cd38 PE=1 SV=2	1	1	99.8269	3.4299	0.0060555		0.193266	0.0249006		0.213325	0.0244111		3735.01	5382.62	30934.1	7793.53	3057.24	2007.07	1526.81	1464.3	1418.54	705.936	1865.32	4523.54	19323.3	18457.6	16238.2	34829.3	1743.04	1166.96	1627.46	999.72	629.928	146.399	826.508	0	2045.35	1442.08	3581.22	2499.39	52.5757	593.244	0	786.734	1548.4	562.11
P56564	yes		EAA1_MOUSE Excitatory amino acid transporter 1 OS=Mus musculus GN=Slc1a3 PE=1 SV=2	4	7	999.569	1.64492	0.0519161		0.516686	0.0239326		0.682783	0.0557737		1.77674e+07	1.46818e+07	2.51966e+07	1.31988e+07	9.23527e+06	1.38011e+07	9.77792e+06	4.01981e+06	1.16251e+07	1.23708e+07	1.05549e+07	1.88906e+07	1.49564e+07	1.47118e+07	1.81815e+07	3.96033e+07	1.09102e+07	7.88974e+06	9.49221e+06	943639	9.08634e+06	1.76223e+06	1.06598e+07	1.43278e+07	6.14026e+06	1.43932e+07	6.33001e+06	9.52069e+06	5.98083e+06	7.76594e+06	1.05384e+07	3.86171e+06	1.23286e+07	4.0929e+06
P56565	yes		S10A1_MOUSE Protein S100-A1 OS=Mus musculus GN=S100a1 PE=1 SV=2	1	1	99.0425	1.51968	0.00777315		1.24756	0.109413		1.07053	0.555565		81936.6	72660.1	84527.8	51383.2	54803	53345.4	55575.4	79164.2	63869.1	59622.4	34014.1	71048.2	120561	105172	104785	75683.6	76750.2	70866	65362.9	72267.7	62095.9	122807	51261.1	40482	58538.5	62881.2	67663.9	78496.3	96849	65991.2	51208.3	79487.3	56476.3	97538.1
P56812	yes		PDCD5_MOUSE Programmed cell death protein 5 OS=Mus musculus GN=Pdcd5 PE=1 SV=3	2	3	300	0.968031	0.732307		1.27345	0.0513825		1.07595	0.569818		732244	763856	598896	624959	557557	583898	747311	839371	544740	492169	454928	607891	742122	737458	574810	391387	886870	704730	652971	803986	586131	1.18586e+06	714479	619779	456178	591165	969604	707899	809095	833651	373573	724757	531262	814408
P56959	yes		FUS_MOUSE RNA-binding protein FUS OS=Mus musculus GN=Fus PE=2 SV=1	6	7	894.146	1.20085	0.0336756		1.2513	0.0685335		1.07959	0.511745		3.61045e+06	3.18117e+06	3.44722e+06	3.23994e+06	2.48145e+06	2.84889e+06	3.64173e+06	3.82186e+06	2.86086e+06	2.59653e+06	2.54846e+06	3.15404e+06	4.10653e+06	3.65639e+06	3.46572e+06	4.32804e+06	4.46158e+06	2.85963e+06	3.29712e+06	4.03824e+06	2.92533e+06	5.81413e+06	2.02949e+06	3.62642e+06	2.92472e+06	3.2028e+06	4.32554e+06	3.51911e+06	4.60807e+06	3.40332e+06	2.25411e+06	3.36256e+06	2.75082e+06	4.36413e+06
P57746	yes		VATD_MOUSE V-type proton ATPase subunit D OS=Mus musculus GN=Atp6v1d PE=1 SV=1	4	4	397.799	0.945378	0.580063		0.992791	0.948313		0.997871	0.975959		5.25177e+06	4.35477e+06	2.85544e+06	3.94546e+06	2.73582e+06	4.28644e+06	4.28802e+06	4.10799e+06	3.73319e+06	4.15861e+06	3.79574e+06	4.24388e+06	4.31473e+06	4.20491e+06	3.49963e+06	2.43525e+06	4.61409e+06	3.21342e+06	3.4058e+06	3.43282e+06	3.84495e+06	5.05231e+06	3.3092e+06	5.15843e+06	2.8865e+06	4.29063e+06	5.09783e+06	3.94387e+06	4.29192e+06	3.86977e+06	2.94525e+06	4.04645e+06	3.53532e+06	3.99273e+06
P57759	yes		ERP29_MOUSE Endoplasmic reticulum resident protein 29 OS=Mus musculus GN=Erp29 PE=1 SV=2	6	7	686.538	1.40406	0.0170211		1.27901	0.122314		1.0369	0.770946		891167	695884	1.46504e+06	732986	702723	729433	986676	1.10296e+06	710532	616645	642350	922994	1.21007e+06	1.11897e+06	1.10916e+06	1.55906e+06	1.22925e+06	764976	816916	1.12569e+06	806143	1.72862e+06	541355	740888	746812	768383	1.25152e+06	902482	1.11588e+06	982706	573182	1.10703e+06	620528	1.14233e+06
P57776	yes		EF1D_MOUSE Elongation factor 1-delta OS=Mus musculus GN=Eef1d PE=1 SV=3	4	4	399.989	1.4128	0.00030587	q<0.01	1.17704	0.164833		1.00352	0.926617		1.58055e+06	1.32701e+06	1.53916e+06	1.35967e+06	1.10343e+06	1.27268e+06	1.46199e+06	1.54335e+06	1.20568e+06	1.04542e+06	1.10353e+06	1.73166e+06	2.20034e+06	1.91489e+06	1.77509e+06	1.71695e+06	1.81188e+06	1.13799e+06	1.24383e+06	1.63813e+06	1.2661e+06	2.23864e+06	894468	1.49764e+06	1.06692e+06	1.31798e+06	1.70068e+06	1.40469e+06	1.66256e+06	1.32127e+06	950565	1.388e+06	1.10474e+06	1.6109e+06
P57780	yes		ACTN4_MOUSE Alpha-actinin-4 OS=Mus musculus GN=Actn4 PE=1 SV=1	15	32	3667.45	0.850888	0.180673		0.816177	0.101808		0.937028	0.455368		4.55136e+06	3.84743e+06	2.2745e+06	3.63617e+06	3.06637e+06	4.29489e+06	4.05867e+06	2.90421e+06	3.77869e+06	4.49834e+06	3.99116e+06	3.73832e+06	3.60563e+06	3.06572e+06	3.09712e+06	2.31269e+06	3.9138e+06	3.15392e+06	3.28084e+06	1.63661e+06	3.43548e+06	2.78834e+06	3.14063e+06	5.28562e+06	3.43008e+06	4.28932e+06	3.88806e+06	3.11989e+06	3.02487e+06	3.09685e+06	3.06693e+06	2.78355e+06	3.8271e+06	2.85741e+06
P58252	yes		EF2_MOUSE Elongation factor 2 OS=Mus musculus GN=Eef2 PE=1 SV=2	17	22	2374.03	1.32347	0.0444261		0.655668	0.0141497		0.796961	0.0528974		1.3376e+07	9.49356e+06	1.02758e+07	8.74098e+06	6.69375e+06	9.09087e+06	7.00223e+06	4.71114e+06	9.01542e+06	7.45429e+06	7.77958e+06	1.08633e+07	1.52757e+07	1.05825e+07	1.05234e+07	9.08272e+06	8.08557e+06	6.05771e+06	6.47854e+06	2.54979e+06	5.82932e+06	4.48592e+06	7.75537e+06	9.51628e+06	6.5625e+06	9.08435e+06	6.16999e+06	5.75359e+06	4.55275e+06	7.0443e+06	7.95562e+06	4.80895e+06	7.6537e+06	4.54886e+06
P58269	no		DPF3_MOUSE Zinc finger protein DPF3 OS=Mus musculus GN=Dpf3 PE=1 SV=2	1	1	89.0161	1.60456	0.0656295		0.714288	0.338731		0.4834	0.00286551	q<0.11	46619.3	46290.6	106444	52308.6	45978.3	29224.2	26090.8	12338.6	33875.7	25042.9	33187.4	30940.9	63484.7	88959.4	77863.2	72353.7	35454.5	21979.5	42598	33423.9	23015.2	21737.3	21726.6	18259.3	14168.8	40795.2	28256.5	26422.1	16398.6	12017.5	17156.9	10439.4	23731.6	11835.5
P58281	yes		OPA1_MOUSE Dynamin-like 120 kDa protein, mitochondrial OS=Mus musculus GN=Opa1 PE=1 SV=1	12	15	1683.12	0.92299	0.361419		0.856338	0.0755682		0.893115	0.122576		3.27867e+06	2.88657e+06	2.63005e+06	2.85221e+06	2.16229e+06	3.06545e+06	3.01287e+06	1.91583e+06	2.93237e+06	2.78949e+06	2.64344e+06	2.35494e+06	3.01138e+06	2.68484e+06	2.37284e+06	2.23324e+06	3.07661e+06	2.15261e+06	2.43409e+06	1.83746e+06	2.27026e+06	2.32083e+06	2.27303e+06	3.7063e+06	1.91261e+06	3.12054e+06	2.66115e+06	2.15156e+06	2.08563e+06	2.29921e+06	2.45323e+06	1.86117e+06	2.66331e+06	2.2064e+06
P58389	yes		PTPA_MOUSE Serine/threonine-protein phosphatase 2A activator OS=Mus musculus GN=Ppp2r4 PE=1 SV=1	2	2	200	1.3205	0.020265		0.861092	0.152477		0.830483	0.0171888		896998	728911	778601	793849	668062	672444	616472	432926	570006	581225	571080	688215	1.03557e+06	1.07883e+06	782702	802679	737230	493928	588013	537240	536034	541232	507052	656419	475612	684330	573545	555669	584646	547895	518345	494128	517043	508563
P58501	no		GCFC1_MOUSE GC-rich sequence DNA-binding factor 1 OS=Mus musculus GN=Gcfc1 PE=1 SV=2	1	1	90.1092	1.14369	0.214278		0.794803	0.122792		0.794556	0.0584949		230974	152840	152161	181325	100120	190640	189641	90327.4	147230	146498	151900	189276	190504	166112	167955	187410	212758	99127.3	138556	74038.4	111974	115136	110774	219635	104568	193962	165493	113558	94205.3	93944.4	97338.5	87602.6	128985	92647.5
P58771	yes	P58771;P58774	TPM1_MOUSE Tropomyosin alpha-1 chain OS=Mus musculus GN=Tpm1 PE=1 SV=1	3	11	1287.69	0.891354	0.367809		1.4304	0.0264456		1.06185	0.543495		790423	698985	565358	693126	543110	626980	823010	1.16024e+06	629244	675714	572335	612776	687111	692033	597831	561802	949209	763471	734375	1.20567e+06	725193	1.69101e+06	598518	640723	680439	672995	1.03302e+06	839717	940429	924961	549614	970179	572592	587345
P59325	yes		IF5_MOUSE Eukaryotic translation initiation factor 5 OS=Mus musculus GN=Eif5 PE=1 SV=1	3	3	289.524	1.32985	0.00712895		1.02286	0.995825		0.986202	0.741859		495078	455459	477421	436730	403914	391628	445948	434905	360047	346904	318655	451733	702096	629152	547129	430341	536172	338453	384304	424362	280144	584428	339321	423319	360175	394537	575319	446095	414559	365687	262225	471099	347942	512825
P59648	yes		FXYD7_MOUSE FXYD domain-containing ion transport regulator 7 OS=Mus musculus GN=Fxyd7 PE=1 SV=1	1	1	99.9785	0.816257	0.14898		0.674451	0.036338		0.743718	0.0173741		180827	148974	132277	139771	110332	102581	104083	72324.9	118718	96052.3	116729	87740.9	110575	127305	74717.1	90406.8	128192	75337.9	119767	32958.6	110260	20070.3	69554.9	160714	87431.9	117368	95403.8	80183.7	74278.4	66404.1	83001.6	52626	133962	52192.4
P59672	no		ANS1A_MOUSE Ankyrin repeat and SAM domain-containing protein 1A OS=Mus musculus GN=Anks1a PE=1 SV=3	1	1	94.0083	1.36013	0.0333504		0.836038	0.218648		0.957777	0.69191		212356	215026	185148	251478	122584	211034	211735	156777	183608	98182.8	187980	274761	317712	247775	228038	190396	223897	128480	145099	102155	146082	182704	139596	179279	121117	213781	230171	161858	170095	151162	303357	133465	142485	180848
P59808	no		SASH1_MOUSE SAM and SH3 domain-containing protein 1 OS=Mus musculus GN=Sash1 PE=1 SV=1	1	1	96.7252	0.954663	0.791534		0.763677	0.0632237		0.861528	0.187961		490646	376959	223257	316185	274549	330027	259082	184389	299769	337185	295420	390673	314013	296534	256019	212711	261154	257757	287293	177878	276261	150713	382356	263168	258016	333537	182642	251172	205165	267163	349881	165317	340501	184792
P59999	yes		ARPC4_MOUSE Actin-related protein 2/3 complex subunit 4 OS=Mus musculus GN=Arpc4 PE=1 SV=3	7	8	699.28	1.03151	0.690083		0.799843	0.0801831		0.859303	0.10381		7.29823e+06	5.77416e+06	3.75399e+06	5.63175e+06	3.69801e+06	5.15624e+06	5.24293e+06	3.49944e+06	4.53403e+06	4.39993e+06	4.46375e+06	5.71694e+06	5.60342e+06	5.14475e+06	4.64877e+06	3.94823e+06	5.3467e+06	3.66751e+06	4.18371e+06	2.28386e+06	4.00565e+06	3.83272e+06	3.8242e+06	6.36293e+06	3.59924e+06	5.43866e+06	4.75436e+06	3.71466e+06	3.58815e+06	3.81298e+06	4.10003e+06	3.37504e+06	4.04975e+06	3.48751e+06
P60122	yes		RUVB1_MOUSE RuvB-like 1 OS=Mus musculus GN=Ruvbl1 PE=1 SV=1	1	1	99.8452	0.900746	0.309124		0.829452	0.0380239		0.861317	0.0580034		377351	292437	241234	270734	225571	292036	239236	261425	352148	370740	275565	299788	298461	292529	224580	194195	263929	243181	252517	216638	239126	231690	280827	178127	266925	261811	212590	249746	237447	269110	309817	214297	321828	202823
P60202	yes		MYPR_MOUSE Myelin proteolipid protein OS=Mus musculus GN=Plp1 PE=1 SV=2	6	6	798.261	0.925868	0.82235		0.511015	0.0402698		0.512835	0.00969121		1.53462e+08	1.48342e+08	2.04348e+08	1.60873e+08	1.55818e+08	7.47635e+07	6.80682e+07	2.72919e+07	9.64096e+07	6.80771e+07	6.37084e+07	3.21353e+07	1.22813e+08	1.7607e+08	8.28599e+07	1.00046e+08	9.95961e+07	4.7411e+07	9.87075e+07	1.62685e+07	5.86318e+07	1.97664e+07	5.76926e+07	8.2551e+07	7.75209e+07	1.01796e+08	5.16447e+07	4.90541e+07	3.17484e+07	5.39231e+07	5.47373e+07	2.82555e+07	6.60487e+07	2.82151e+07
P60330	no		ESPL1_MOUSE Separin OS=Mus musculus GN=Espl1 PE=1 SV=1	1	1	96.488	1.19565	0.462582		0.899427	0.368473		0.937677	0.654277		27254.1	22038.1	9127.84	22750.4	12866.6	19622.3	26610.1	10465.9	14684.6	16203.8	21695.1	29972.1	29365.1	24154.3	16952.4	10055.1	30732	16561.9	20598.5	2270.58	17132.3	12452.4	18873	33543.1	13883.7	23620.2	22190.5	13313.3	11676.7	14019.3	15501.8	9257.99	20580.2	11519.4
P60335	yes		PCBP1_MOUSE Poly(rC)-binding protein 1 OS=Mus musculus GN=Pcbp1 PE=1 SV=1	3	5	499.717	1.22967	0.0344267		0.905486	0.291852		0.930406	0.350043		2.67105e+06	2.24513e+06	2.39104e+06	2.40285e+06	1.8764e+06	2.01734e+06	2.41927e+06	1.61177e+06	1.74429e+06	1.77376e+06	1.64678e+06	2.1863e+06	3.01145e+06	2.86538e+06	2.41793e+06	2.26266e+06	2.9498e+06	1.41344e+06	1.57707e+06	976766	1.71654e+06	2.62718e+06	1.53546e+06	2.99828e+06	1.24223e+06	2.33239e+06	2.58949e+06	1.89717e+06	1.79577e+06	1.74317e+06	1.48524e+06	1.6777e+06	1.67679e+06	2.16774e+06
P60469	yes		LIPA3_MOUSE Liprin-alpha-3 OS=Mus musculus GN=Ppfia3 PE=1 SV=1	5	8	878.272	0.850813	0.162418		0.973472	0.855851		0.906246	0.243329		628597	470021	301491	445381	388021	517728	567837	389375	457170	503301	444027	481376	422700	374102	414808	284361	573758	454128	411898	391540	459135	424437	379629	698117	366478	454081	510826	365286	332073	365580	428812	334958	429103	389881
P60487	yes		PLPP_MOUSE Pyridoxal phosphate phosphatase OS=Mus musculus GN=Pdxp PE=1 SV=1	5	6	694.156	1.16902	0.0242197		0.901588	0.15335		0.910065	0.110122		3.07144e+06	2.61163e+06	2.99962e+06	2.88649e+06	2.4111e+06	2.79672e+06	3.18267e+06	2.27461e+06	2.42448e+06	2.41898e+06	2.54865e+06	2.63428e+06	3.35412e+06	3.03781e+06	3.11458e+06	3.6019e+06	3.17477e+06	2.25437e+06	2.36317e+06	1.70903e+06	2.40206e+06	2.66612e+06	2.10976e+06	3.30333e+06	2.2273e+06	3.15298e+06	3.07747e+06	2.37432e+06	2.1711e+06	2.01024e+06	2.1124e+06	2.34152e+06	2.29288e+06	2.23975e+06
P60521	yes		GBRL2_MOUSE Gamma-aminobutyric acid receptor-associated protein-like 2 OS=Mus musculus GN=Gabarapl2 PE=2 SV=1	2	2	199.989	1.16984	0.219224		1.06576	0.625637		0.992426	0.76558		258235	216243	313066	239519	217420	231509	299804	283716	204522	153866	169976	183978	352188	292418	276112	271394	303779	241759	255443	180024	185775	337613	139157	240520	223890	267014	398303	234320	281659	173127	131042	295259	153181	264284
P60710	yes		ACTB_MOUSE Actin, cytoplasmic 1 OS=Mus musculus GN=Actb PE=1 SV=1	2	37	4573.41	1.21621	0.0878636		0.730385	0.0136325		0.816845	0.0220729		2.87668e+07	2.24295e+07	1.6123e+07	2.22727e+07	1.91042e+07	1.89375e+07	1.84255e+07	1.29364e+07	1.77974e+07	1.90617e+07	1.73714e+07	2.44699e+07	2.84726e+07	2.51823e+07	2.3011e+07	1.67402e+07	1.81387e+07	1.42993e+07	1.54063e+07	8.33299e+06	1.57843e+07	1.2986e+07	1.629e+07	2.05113e+07	1.40177e+07	1.85862e+07	1.66205e+07	1.50073e+07	1.25906e+07	1.58747e+07	1.66368e+07	1.10806e+07	1.93513e+07	1.34395e+07
P60766	yes	P60766;Q8R527	CDC42_MOUSE Cell division control protein 42 homolog OS=Mus musculus GN=Cdc42 PE=1 SV=2	5	5	498.207	1.18783	0.190976		0.602429	0.0137983		0.719786	0.0236825		1.51532e+06	1.42112e+06	1.40775e+06	1.24099e+06	1.19514e+06	1.07926e+06	721399	484056	1.14204e+06	1.30185e+06	985443	1.18201e+06	1.48271e+06	1.34982e+06	1.36126e+06	1.37021e+06	823137	816786	945055	364119	812742	343780	980393	792058	908483	1.11763e+06	565994	787428	614857	851993	980316	487935	1.19385e+06	529901
P60824	yes		CIRBP_MOUSE Cold-inducible RNA-binding protein OS=Mus musculus GN=Cirbp PE=1 SV=1	1	1	99.9691	4.75368	2.87e-05	q<0.01	1.18379	0.604823		1.07535	0.811588		124083	104270	178335	140448	98602.8	56660.5	81012.4	128129	58787.5	52649.5	33015.1	229654	438207	365773	522221	725896	106155	54715.9	73562	164099	61075.5	222249	64607.6	42632.8	63504.1	75931.7	112824	166407	236596	127423	48514.1	113299	58111.6	128943
P60840	yes		ENSA_MOUSE Alpha-endosulfine OS=Mus musculus GN=Ensa PE=1 SV=1	3	5	498.164	0.780019	0.1909		1.63911	0.0127465		1.25125	0.181106		541079	382868	291499	462354	347612	449862	630993	944961	479047	464123	378771	437679	436821	389395	385261	255925	731240	540522	551533	983703	614208	1.38272e+06	252030	565266	472985	436434	745856	648212	867871	789105	396330	764849	433438	962011
P60843	yes		IF4A1_MOUSE Eukaryotic initiation factor 4A-I OS=Mus musculus GN=Eif4a1 PE=2 SV=1	5	12	1379.01	1.24244	0.0197402		1.22605	0.250262		0.950892	0.406976		1.77285e+06	1.52673e+06	1.43078e+06	1.39597e+06	1.52745e+06	1.25674e+06	1.22774e+06	1.53975e+06	1.40225e+06	1.77344e+06	1.2069e+06	1.9664e+06	2.13497e+06	1.93912e+06	1.70118e+06	1.32849e+06	1.49563e+06	1.24659e+06	1.20984e+06	3.3406e+06	1.57673e+06	1.87124e+06	1.40119e+06	1.20782e+06	868797	1.2284e+06	1.29838e+06	1.27898e+06	1.48662e+06	1.64644e+06	1.58703e+06	1.60757e+06	1.59022e+06	1.45879e+06
P60867	yes		RS20_MOUSE 40S ribosomal protein S20 OS=Mus musculus GN=Rps20 PE=1 SV=1	2	2	297.808	1.34929	0.0263778		0.849844	0.159882		0.862899	0.098935		635324	528516	388256	473150	371354	455968	440971	307434	354943	396174	351078	600986	761487	589595	552670	379778	527440	306115	316167	239109	379685	411643	315498	538837	298134	496341	413347	340241	351882	386090	286392	312724	371605	316211
P60879	yes	P60879;O09044	SNP25_MOUSE Synaptosomal-associated protein 25 OS=Mus musculus GN=Snap25 PE=1 SV=1	18	21	2895.75	0.898432	0.404617		0.744799	0.0466647		0.836407	0.0827694		5.02512e+07	4.16974e+07	2.81493e+07	4.1925e+07	3.45925e+07	4.34643e+07	3.89686e+07	2.27848e+07	4.27729e+07	4.23312e+07	4.0681e+07	3.56759e+07	4.24283e+07	3.74076e+07	3.36551e+07	2.54629e+07	4.14689e+07	3.08122e+07	3.59321e+07	1.26088e+07	3.19615e+07	2.0938e+07	3.07479e+07	5.21705e+07	3.24578e+07	4.37231e+07	3.21153e+07	2.9258e+07	2.29417e+07	3.18465e+07	3.29513e+07	1.99856e+07	3.96147e+07	2.23652e+07
P60904	yes		DNJC5_MOUSE DnaJ homolog subfamily C member 5 OS=Mus musculus GN=Dnajc5 PE=1 SV=1	4	4	499.483	1.00407	0.812231		0.738692	0.0364512		0.790662	0.0332449		4.28094e+06	3.7104e+06	2.62379e+06	3.5049e+06	2.85921e+06	3.30387e+06	2.57012e+06	1.671e+06	3.27754e+06	3.57451e+06	2.9439e+06	2.96302e+06	3.4571e+06	3.25759e+06	3.10446e+06	2.88144e+06	2.78932e+06	2.50554e+06	2.86835e+06	1.54723e+06	2.6084e+06	1.50957e+06	2.55096e+06	2.86831e+06	2.201e+06	3.38058e+06	1.97335e+06	2.32094e+06	1.91278e+06	2.73857e+06	2.92901e+06	1.58414e+06	3.31883e+06	1.82405e+06
P61021	yes		RAB5B_MOUSE Ras-related protein Rab-5B OS=Mus musculus GN=Rab5b PE=1 SV=1	2	7	791.04	1.22934	0.0879723		0.739561	0.0277487		0.827209	0.0565448		543722	523519	412311	489456	417631	423438	448952	253147	391049	386516	357105	426275	632637	637229	491148	409339	460145	273944	351009	159229	355593	274605	283874	550121	326608	452154	399613	355622	327063	279902	338851	231733	427695	220123
P61027	yes		RAB10_MOUSE Ras-related protein Rab-10 OS=Mus musculus GN=Rab10 PE=1 SV=1	1	3	299.722	1.12194	0.403893		0.583786	0.0261032		0.706757	0.0369338		1.63402e+06	1.41441e+06	1.1723e+06	1.27931e+06	1.04392e+06	1.21402e+06	986880	380705	1.02943e+06	1.06036e+06	974238	1.17075e+06	1.54878e+06	1.39207e+06	1.13018e+06	974581	1.125e+06	696565	933779	131698	752487	241992	891196	1.36688e+06	752933	1.27684e+06	734299	730015	441031	631919	877394	367129	956084	372551
P61079	yes	P61079;Q6ZWY6;P61080;P62838	UB2D3_MOUSE Ubiquitin-conjugating enzyme E2 D3 OS=Mus musculus GN=Ube2d3 PE=1 SV=1	2	2	199.8	1.01368	0.923017		0.752086	0.0227084		0.818957	0.00885366		1.18524e+06	960772	820814	902896	862940	888715	789888	603723	831731	939649	735710	792212	1.0324e+06	1.0471e+06	884215	631487	871208	711871	682594	317497	731717	591342	744770	982814	721760	846532	729655	621986	580002	633928	614661	574670	787073	669242
P61082	yes		UBC12_MOUSE NEDD8-conjugating enzyme Ubc12 OS=Mus musculus GN=Ube2m PE=2 SV=1	2	2	199.048	1.20598	0.0657948		1.02202	0.91041		0.892562	0.0853814		456153	377718	372159	418631	308689	397277	438532	358912	338012	314719	326873	441166	575151	500807	417205	317382	490171	277678	311202	424233	345636	440971	256157	386941	272282	385177	450606	319093	377699	315313	253931	329387	291162	361913
P61089	yes	P61089;Q9D1C1;Q9CQ37	UBE2N_MOUSE Ubiquitin-conjugating enzyme E2 N OS=Mus musculus GN=Ube2n PE=1 SV=1	7	9	989.086	0.980945	0.802181		1.16924	0.0860675		1.05691	0.525945		6.22567e+06	5.72435e+06	5.43026e+06	4.99258e+06	5.0012e+06	4.994e+06	6.59933e+06	6.87827e+06	5.79978e+06	5.22004e+06	4.3497e+06	5.42199e+06	6.33206e+06	6.00369e+06	5.24938e+06	4.28774e+06	7.37877e+06	5.14073e+06	5.56079e+06	6.18949e+06	6.01045e+06	8.76074e+06	4.24536e+06	6.10692e+06	4.90115e+06	5.33457e+06	7.62855e+06	6.0264e+06	6.80651e+06	6.04292e+06	4.52169e+06	7.273e+06	4.70521e+06	6.98852e+06
P61161	yes		ARP2_MOUSE Actin-related protein 2 OS=Mus musculus GN=Actr2 PE=1 SV=1	10	13	1392.32	1.0137	0.772631		0.704971	0.0193291		0.796645	0.0301564		6.44185e+06	5.2026e+06	3.21905e+06	4.93461e+06	3.64197e+06	4.52642e+06	3.81477e+06	2.53323e+06	3.95182e+06	4.293e+06	3.91292e+06	4.9932e+06	4.4433e+06	4.4593e+06	3.9122e+06	3.60514e+06	3.88549e+06	3.13636e+06	3.4571e+06	1.7309e+06	3.35747e+06	2.30262e+06	3.60871e+06	4.58365e+06	3.25081e+06	4.44404e+06	3.25133e+06	2.96865e+06	2.56451e+06	3.35875e+06	3.38316e+06	2.53238e+06	3.8653e+06	2.57619e+06
P61164	yes	P61164;Q6ZPV2	ACTZ_MOUSE Alpha-centractin OS=Mus musculus GN=Actr1a PE=2 SV=1	2	9	989.426	1.09676	0.279431		1.09863	0.260438		0.948081	0.391465		1.07201e+06	1.01215e+06	954132	1.07135e+06	853258	935471	984521	1.01414e+06	883930	950078	809395	988439	1.24362e+06	1.25163e+06	1.00496e+06	766064	1.11656e+06	811758	838579	1.21508e+06	1.00167e+06	1.33272e+06	352059	1.0412e+06	647962	986482	1.03268e+06	926005	1.09698e+06	1.02068e+06	857647	927111	934867	1.07799e+06
P61202	yes		CSN2_MOUSE COP9 signalosome complex subunit 2 OS=Mus musculus GN=Cops2 PE=1 SV=1	1	1	99.9708	0.926498	0.359595		0.875187	0.147194		0.879044	0.0753264		71460.8	55418.7	58991.4	56764.2	45281.5	56179.6	58749.3	45152	52821.7	56754.6	44830	45457.4	64903.2	62387.4	47045.1	33900.5	68289.1	44145	53615.5	28234.9	45469	47818.6	39859.8	66136.1	43111.8	63758.2	53435.7	38094.3	37955.5	61693.3	39727.3	39736.1	47932.6	46238.6
P61205	yes	P61205;P84078;Q99PE9;Q8BSL7	ARF3_MOUSE ADP-ribosylation factor 3 OS=Mus musculus GN=Arf3 PE=2 SV=2	5	11	1199.43	1.03056	0.814227		0.719573	0.066268		0.824211	0.129344		2.07749e+07	1.71548e+07	1.14009e+07	1.60174e+07	1.2831e+07	1.68008e+07	1.49808e+07	6.57548e+06	1.43582e+07	1.469e+07	1.46465e+07	1.66122e+07	1.90264e+07	1.66424e+07	1.32416e+07	9.53525e+06	1.5835e+07	1.04422e+07	1.32757e+07	3.63022e+06	1.12628e+07	8.44384e+06	1.23139e+07	2.02609e+07	1.35541e+07	1.73841e+07	1.16321e+07	1.13797e+07	7.75403e+06	8.05488e+06	1.2193e+07	8.45803e+06	1.45557e+07	6.52932e+06
P61211	no		ARL1_MOUSE ADP-ribosylation factor-like protein 1 OS=Mus musculus GN=Arl1 PE=2 SV=1	1	1	100	1.23613	0.0181994		0.902422	0.179849		0.995154	0.814897		273828	248439	330443	296939	266259	341588	326890	230212	305946	275627	288025	277084	452097	355932	380501	323508	346830	264571	283212	180122	264317	228306	304854	431361	303103	356614	306197	268786	257798	203822	275188	252611	265821	230681
P61226	yes	P61226;Q8BU31	RAP2B_MOUSE Ras-related protein Rap-2b OS=Mus musculus GN=Rap2b PE=1 SV=1	2	6	599.403	0.998662	0.84567		0.698992	0.0787993		0.843677	0.260112		730196	576236	346479	590020	452455	544461	489803	181059	471453	572536	524704	613590	431872	586110	459702	396031	564145	382071	441300	147513	388791	165302	404252	664692	389196	651518	373070	351839	285836	354125	377531	319928	579305	291810
P61264	yes		STX1B_MOUSE Syntaxin-1B OS=Mus musculus GN=Stx1b PE=1 SV=1	14	17	2366.65	1.21119	0.189183		0.625835	0.021006		0.7212	0.0204503		37678527	3.3966e+07	3.72982e+07	3.44494e+07	3.06989e+07	3.22219e+07	2.52729e+07	1.24403e+07	2.83301e+07	3.06475e+07	2.75667e+07	2.54572e+07	4.11354e+07	3.62497e+07	3.5439e+07	4.37114e+07	2.92937e+07	2.06285e+07	2.58152e+07	6.3707e+06	2.13378e+07	9.39908e+06	2.26302e+07	3.45933e+07	1.9645e+07	3.30171e+07	1.86214e+07	2.03678e+07	1.5065e+07	2.07626e+07	2.41716e+07	1.12128e+07	2.7662e+07	1.2332e+07
P61329	yes	P61329;P70379	FGF12_MOUSE Fibroblast growth factor 12 OS=Mus musculus GN=Fgf12 PE=2 SV=1	1	1	99.1882	0.769754	0.0587074		1.13274	0.325173		1.05053	0.637109		86936.5	69882	54227.4	59900.5	49563.6	72569.4	101598	102817	75994.3	65798.7	62498.6	46788.8	72368.3	63754.4	50177	47446.9	92274.4	68932.4	79204.1	58847.7	75877.6	120255	55439.5	75013.7	59847.1	71050.2	113900	65734.8	83463.3	88490.9	60141.3	88952.4	54844.6	101992
P61358	yes		RL27_MOUSE 60S ribosomal protein L27 OS=Mus musculus GN=Rpl27 PE=2 SV=2	2	2	199.705	0.855896	0.364102		0.854814	0.494217		0.912023	0.576907		215576	150325	55062.6	156383	126333	136717	137641	74544.5	131876	201471	150966	132132	180270	140728	120621	24167.9	196995	101481	114287	104393	97659.7	101780	146097	221530	84480	176973	139588	80352.9	75919.2	121871	143236	70033.7	160193	108836
P61407	no		TDRD6_MOUSE Tudor domain-containing protein 6 OS=Mus musculus GN=Tdrd6 PE=1 SV=1	1	3	291.731	1.09907	0.471201		0.997008	0.61424		0.876665	0.268219		161581	187510	255735	69958.8	156164	130063	233553	228817	181601	179950	144637	210359	255929	177166	167054	153463	138675	131503	165444	373484	194835	45403.6	38199.2	200033	83796.3	110108	329034	189328	118297	75871.9	129031	286812	93640	191217
P61458	yes		PHS_MOUSE Pterin-4-alpha-carbinolamine dehydratase OS=Mus musculus GN=Pcbd1 PE=1 SV=2	1	2	182.846	1.88485	0.239439		0.82877	0.615598		0.876748	0.817491		5674.4	2264.58	17844	17973.5	20686.6	8531.06	14061.9	12271	9106.97	9216.97	6521.82	7000.39	51749.6	12639.6	27886.6	7091.66	14213.8	3415.62	5148.18	11267.5	7496.5	14582.4	9723	18842.2	6504.64	8907.84	17210.6	11412.9	5136.82	7297.11	7000.98	6289.89	10007.6	10412.5
P61460	no		DEPD5_MOUSE DEP domain-containing protein 5 OS=Mus musculus GN=Depdc5 PE=2 SV=1	1	1	96.6674	1.15476	0.141002		1.04211	0.944931		0.873142	0.211939		822959	571556	743730	494680	446386	437604	458716	589315	453518	529549	411494	607694	630668	715827	557787	616113	560040	338630	345590	809746	582418	751085	341346	452849	180634	399720	549501	505553	732036	480399	351012	546655	526135	610699
P61620	yes		S61A1_MOUSE Protein transport protein Sec61 subunit alpha isoform 1 OS=Mus musculus GN=Sec61a1 PE=2 SV=2	1	1	99.9926	2.4789	0.00177957	q<0.05	0.412861	0.00785437	q<0.05	0.619585	0.0350548		44418	44391.3	49127.7	37935.7	25746.8	38051.8	28146.9	9355.5	26769.7	11542.4	28332.9	58329	112731	65973.2	82317.9	68054.3	28255.7	10848.4	10678.6	2632.53	22083	2928.76	15183.8	50818.6	15358	40579	19100.1	19998.1	14300.8	7036.27	19785.7	9929.57	14876.7	5424.29
P61750	yes		ARF4_MOUSE ADP-ribosylation factor 4 OS=Mus musculus GN=Arf4 PE=2 SV=2	3	8	896.969	1.68372	0.00664197		0.573344	0.015649		0.733637	0.0483391		798936	714035	767940	683457	501003	603171	551544	230777	458077	399785	438289	710507	1.21742e+06	966685	992611	817254	509869	320455	425734	98783.1	343056	224478	435876	807037	373481	674098	465680	426122	297491	248595	313577	261463	395578	220655
P61759	yes		PFD3_MOUSE Prefoldin subunit 3 OS=Mus musculus GN=Vbp1 PE=2 SV=2	1	2	199.884	1.16746	0.123338		0.946258	0.498642		0.946388	0.410429		201955	247689	197267	189966	180437	186296	230090	201344	164119	175308	133205	193042	281854	241215	228641	173713	230798	164226	138317	145516	162193	246806	158992	179413	168006	201289	213143	189420	159885	181294	175084	193822	153278	202385
P61922	yes		GABT_MOUSE 4-aminobutyrate aminotransferase, mitochondrial OS=Mus musculus GN=Abat PE=1 SV=1	16	18	2163.49	1.51993	0.0379214		0.691284	0.0329202		0.753339	0.0230056		1.38203e+07	1.5052e+07	2.27222e+07	1.57086e+07	1.68362e+07	1.42333e+07	1.36218e+07	7.22724e+06	1.30645e+07	1.05643e+07	1.08448e+07	1.04917e+07	2.87195e+07	2.60707e+07	2.07597e+07	2.01431e+07	1.53849e+07	9.43816e+06	1.21903e+07	4.88333e+06	8.48218e+06	7.57401e+06	1.03295e+07	1.42741e+07	8.22215e+06	1.64011e+07	1.13235e+07	1.03658e+07	7.84489e+06	9.53115e+06	1.03242e+07	7.33445e+06	1.19039e+07	8.45585e+06
P61924	yes		COPZ1_MOUSE Coatomer subunit zeta-1 OS=Mus musculus GN=Copz1 PE=2 SV=1	1	1	98.4342	1.42746	0.00852895		0.807886	0.114139		0.82924	0.0720117		152143	125718	115158	112188	97232.2	118332	102768	67981.3	92583.1	73336.4	86733.8	121187	196690	149250	142300	132965	121860	86560.7	91069.1	46551.9	90022.8	68133.1	67183	141090	80157.2	109693	103807	78797.8	71500.8	63807	62919.1	81619.6	100404	74070.8
P61961	yes		UFM1_MOUSE Ubiquitin-fold modifier 1 OS=Mus musculus GN=Ufm1 PE=1 SV=1	1	1	99.6102	1.15222	0.197551		1.67855	0.0018718	q<0.05	1.23133	0.19231		279076	249697	219245	257749	195131	234901	347626	339630	242538	195797	201492	283420	343152	345749	256026	218673	518864	301979	307972	424589	301540	674674	177634	329775	226304	267216	473744	341757	430839	308627	168955	397836	181585	407015
P61967	no		AP1S1_MOUSE AP-1 complex subunit sigma-1A OS=Mus musculus GN=Ap1s1 PE=1 SV=1	1	1	100	0.861792	0.23279		0.908557	0.414189		0.912935	0.313998		173627	164078	82647.2	157245	125250	170080	155105	119969	160064	170496	139894	147058	121233	139047	125736	100912	155882	122089	154075	84006.1	140954	145063	97228.7	156967	115734	152563	122206	119109	135296	148009	142960	127005	165776	129011
P61971	yes		NTF2_MOUSE Nuclear transport factor 2 OS=Mus musculus GN=Nutf2 PE=2 SV=1	3	3	297.959	1.00452	0.901372		1.04989	0.616263		1.01971	0.873719		762947	620035	614442	647041	654402	581385	761330	772156	641140	607177	541087	595703	854426	757727	615631	465474	736778	595802	568510	601108	664686	958107	487277	714160	511951	649578	878951	689781	784586	679986	522814	701459	604753	787562
P61979	yes		HNRPK_MOUSE Heterogeneous nuclear ribonucleoprotein K OS=Mus musculus GN=Hnrnpk PE=1 SV=1	17	18	2089.23	1.30565	0.0188107		1.17092	0.238681		1.05021	0.690265		1.42801e+07	1.19558e+07	1.48685e+07	1.19243e+07	9.25635e+06	1.0291e+07	1.33219e+07	1.47019e+07	1.02546e+07	9.20186e+06	8.62314e+06	1.39453e+07	1.5001e+07	1.32495e+07	1.41434e+07	2.00289e+07	1.57281e+07	1.00779e+07	1.07228e+07	1.36305e+07	1.11978e+07	2.08283e+07	8.5625e+06	1.20768e+07	9.94216e+06	1.17941e+07	1.63348e+07	1.34812e+07	1.69703e+07	1.20035e+07	8.0257e+06	1.38959e+07	9.04958e+06	1.5289e+07
P61982	yes		1433G_MOUSE 14-3-3 protein gamma OS=Mus musculus GN=Ywhag PE=1 SV=2	6	15	2077.68	0.850041	0.0724207		1.22909	0.0336113		1.07042	0.434435		3.38888e+07	2.86561e+07	2.23196e+07	2.68054e+07	2.48714e+07	2.55795e+07	3.00858e+07	3.75081e+07	2.73717e+07	2.7616e+07	2.36533e+07	2.76516e+07	2.54252e+07	2.54387e+07	2.2179e+07	1.84487e+07	3.40575e+07	2.9688e+07	2.70482e+07	3.7767e+07	3.10931e+07	4.70722e+07	2.26444e+07	2.74968e+07	2.41782e+07	2.46338e+07	3.55134e+07	2.90311e+07	3.70393e+07	3.45092e+07	2.31129e+07	3.55915e+07	2.66075e+07	3.97187e+07
P62073	yes		TIM10_MOUSE Mitochondrial import inner membrane translocase subunit Tim10 OS=Mus musculus GN=Timm10 PE=1 SV=1	1	1	99.9492	0.834862	0.371597		1.81167	0.00459423	q<0.05	1.37354	0.0740182		226717	222666	200857	244666	171363	203380	294241	528861	235562	160707	182356	228171	251108	250631	157506	126326	352249	301219	327405	567408	320141	771389	194240	228184	221638	217349	388495	373524	517279	416964	191175	471684	214015	568249
P62075	yes		TIM13_MOUSE Mitochondrial import inner membrane translocase subunit Tim13 OS=Mus musculus GN=Timm13 PE=1 SV=1	3	3	394.962	0.989938	0.916157		1.59688	0.00488866	q<0.05	1.21308	0.267515		1.10545e+06	1.02799e+06	1.23848e+06	1.01317e+06	917866	914953	1.39977e+06	1.96956e+06	1.15547e+06	866353	876686	1.03468e+06	1.28373e+06	1.23398e+06	1.14544e+06	920408	1.73192e+06	1.44032e+06	1.4695e+06	2.1499e+06	1.19794e+06	2.88586e+06	794459	1.1566e+06	1.11741e+06	937633	1.92664e+06	1.58549e+06	1.98474e+06	1.62239e+06	706454	1.78138e+06	849014	2.06086e+06
P62077	yes		TIM8B_MOUSE Mitochondrial import inner membrane translocase subunit Tim8 B OS=Mus musculus GN=Timm8b PE=2 SV=1	1	1	96.7611	0.992653	0.865757		1.27621	0.257657		1.17445	0.362634		289839	148771	247114	134425	100815	136950	133940	291613	228660	90993.5	161340	222080	243611	133232	139922	147531	166680	207058	155749	275531	143335	419137	166059	98642.5	187244	129275	204878	220651	292828	298435	170922	328845	105989	313136
P62082	yes		RS7_MOUSE 40S ribosomal protein S7 OS=Mus musculus GN=Rps7 PE=2 SV=1	3	3	295.49	1.28829	0.0959834		1.26816	0.0648009		1.06158	0.571706		694186	506407	460472	511040	405929	482026	606880	573996	439322	423993	372233	682374	836554	719307	619515	349198	746378	464658	532513	674961	462706	906991	408640	565007	454723	488003	789497	561122	578315	428738	363026	645486	411648	648034
P62137	yes		PP1A_MOUSE Serine/threonine-protein phosphatase PP1-alpha catalytic subunit OS=Mus musculus GN=Ppp1ca PE=1 SV=1	1	8	895.208	0.792476	0.164717		0.94304	0.723273		1.07712	0.342454		101385	78313.1	41595.7	62101	56034.4	91419.1	103391	90889.1	102135	77064.9	80147.4	71438.5	79068.3	70958.5	60807.4	36330.1	98972.6	71604.5	74795.6	46197.1	73534.4	89857.1	71106.4	83140.4	67663.5	102434	127438	74520.9	87659.4	85095.6	77497.8	86459.2	83549.6	92732.1
P62141	yes		PP1B_MOUSE Serine/threonine-protein phosphatase PP1-beta catalytic subunit OS=Mus musculus GN=Ppp1cb PE=1 SV=3	2	10	1094.7	0.890342	0.220014		0.836535	0.0455095		0.917217	0.180737		1.81502e+06	1.40786e+06	1.08886e+06	1.18187e+06	1.22837e+06	1.17255e+06	933380	1.13721e+06	1.27703e+06	1.28412e+06	1.08903e+06	1.12877e+06	1.17316e+06	1.22932e+06	1.03745e+06	941417	954720	1.11207e+06	1.0368e+06	851469	1.09877e+06	1.15872e+06	1.09141e+06	1.09131e+06	1.02759e+06	1.15452e+06	986722	1.10701e+06	1.13627e+06	1.20022e+06	1.18253e+06	1.09835e+06	1.34739e+06	1.20015e+06
P62192	yes		PRS4_MOUSE 26S protease regulatory subunit 4 OS=Mus musculus GN=Psmc1 PE=1 SV=1	4	5	493.001	1.08416	0.330034		0.985677	0.89822		0.885007	0.143327		1.18412e+06	1.0639e+06	1.02999e+06	872886	879719	823893	831865	584281	874681	918097	739561	858486	1.00127e+06	1.10431e+06	872220	994618	994356	783670	772131	781473	1.16539e+06	773482	552919	1.04207e+06	817487	897828	720653	887507	848294	796396	526023	746667	925349	703224
P62196	yes		PRS8_MOUSE 26S protease regulatory subunit 8 OS=Mus musculus GN=Psmc5 PE=1 SV=1	5	5	497.904	1.14472	0.148891		1.06595	0.71978		1.0026	0.999882		1.20322e+06	1.03271e+06	956673	1.08039e+06	751024	954060	1.08526e+06	1.04088e+06	790328	874678	823341	1.02325e+06	1.36091e+06	1.20547e+06	1.08996e+06	832022	1.26225e+06	726177	856765	876417	881054	1.55613e+06	684148	1.09304e+06	839077	991945	1.28969e+06	907111	993904	927962	860849	1.10569e+06	834039	1.05817e+06
P62204	yes	P62204;Q9D6P8	CALM_MOUSE Calmodulin OS=Mus musculus GN=Calm1 PE=1 SV=2	10	11	1796.84	0.737937	0.260379		1.9911	0.00360406	q<0.05	1.44814	0.0752156		6.33778e+07	5.50311e+07	3.7402e+07	5.38985e+07	4.11866e+07	5.33079e+07	9.54282e+07	1.63561e+08	7.15894e+07	5.6371e+07	5.0399e+07	5.91918e+07	5.1505e+07	5.49113e+07	4.6416e+07	3.67119e+07	1.18665e+08	9.63551e+07	9.11787e+07	1.7098e+08	9.09577e+07	2.37229e+08	4.91566e+07	5.69149e+07	6.41586e+07	5.43345e+07	1.33929e+08	1.19517e+08	1.54452e+08	1.29681e+08	5.49045e+07	1.32708e+08	5.52365e+07	1.665e+08
P62242	yes		RS8_MOUSE 40S ribosomal protein S8 OS=Mus musculus GN=Rps8 PE=1 SV=2	6	6	586.368	0.755548	0.0624307		1.00294	0.953113		0.902979	0.260031		2.60621e+06	1.98468e+06	1.10193e+06	2.11793e+06	1.58e+06	1.86855e+06	1.93165e+06	1.5839e+06	1.8855e+06	2.08137e+06	1.97287e+06	1.37739e+06	2.03579e+06	1.82935e+06	1.23172e+06	639775	2.33329e+06	1.56438e+06	1.65811e+06	1.92953e+06	1.49179e+06	2.35498e+06	1.59719e+06	2.43428e+06	1.34443e+06	1.85113e+06	2.09072e+06	1.34377e+06	1.39756e+06	1.6459e+06	1.47374e+06	1.44874e+06	2.00264e+06	1.77516e+06
P62245	yes		RS15A_MOUSE 40S ribosomal protein S15a OS=Mus musculus GN=Rps15a PE=2 SV=2	4	5	487.007	1.3193	0.0247873		0.677047	0.0125797		0.785796	0.0159007		1.32063e+06	1.08573e+06	870302	948033	798752	926902	746191	536780	796670	873035	796259	1.14516e+06	1.43757e+06	1.21799e+06	1.1272e+06	888568	827077	633776	674111	269704	681761	495502	708466	964593	606398	955291	621920	695208	617035	659387	680268	490492	800969	514508
P62259	yes	P62259;O70456	1433E_MOUSE 14-3-3 protein epsilon OS=Mus musculus GN=Ywhae PE=1 SV=1	21	25	3267.35	0.968249	0.736673		1.19657	0.0767636		1.05404	0.557105		6.74561e+07	5.70486e+07	4.53236e+07	5.5192e+07	4.55621e+07	5.20855e+07	6.14048e+07	7.19179e+07	5.46116e+07	5.11628e+07	4.76145e+07	5.52006e+07	5.8138e+07	5.82735e+07	5.05417e+07	4.60422e+07	6.89292e+07	5.39645e+07	5.44092e+07	6.52915e+07	5.89104e+07	9.62216e+07	4.10543e+07	5.85718e+07	4.60631e+07	5.29692e+07	7.10531e+07	5.75969e+07	7.42144e+07	6.3685e+07	4.50289e+07	6.63874e+07	5.03336e+07	7.37425e+07
P62267	yes		RS23_MOUSE 40S ribosomal protein S23 OS=Mus musculus GN=Rps23 PE=2 SV=3	1	1	99.9787	1.07984	0.865017		0.87553	0.434595		0.783503	0.0545228		156231	113565	55723.9	116577	89334.7	98511.5	98774.8	52575.1	93677.9	102528	89613.3	104777	135053	145262	96995.4	41688.9	126045	85485.5	89943.3	57280.5	75582.8	75275	68672.8	121390	65701	96549.3	78160.2	63148.2	63352.9	71961.2	68735.4	61104.8	91441.4	61876.1
P62270	yes		RS18_MOUSE 40S ribosomal protein S18 OS=Mus musculus GN=Rps18 PE=1 SV=3	2	2	194.655	1.19263	0.436707		0.781408	0.164679		0.802822	0.115589		533663	418190	254191	390448	294852	370122	334136	145955	326634	363603	285583	384702	543519	521557	379474	185954	373129	258079	295201	199192	276486	182344	210017	385980	251383	445004	288731	258286	172780	271787	252292	205373	347720	166346
P62274	no		RS29_MOUSE 40S ribosomal protein S29 OS=Mus musculus GN=Rps29 PE=2 SV=2	1	1	99.5949	1.49339	0.0148102		0.628964	0.00249072	q<0.05	0.770724	0.0691109		68269.2	43969.1	40085.4	41164.3	40707.6	45070.1	35728.4	24808.3	39000.2	38410.7	38300.1	66662.7	78726.3	69097.9	59874.8	34846.7	31478.4	30936.2	21174.2	19771.4	35601.8	17311.4	6945.57	39751.4	22493.5	48950.7	32177.3	33444.5	34855.1	37797.3	34324.9	20180.2	40128.2	31942.2
P62281	yes		RS11_MOUSE 40S ribosomal protein S11 OS=Mus musculus GN=Rps11 PE=2 SV=3	2	2	190.031	1.0553	0.954352		0.89415	0.484261		0.885275	0.323894		139959	117003	56295.1	100902	103420	99197.9	90571.8	55492.2	88112.6	123890	103725	117519	138090	129841	89357.7	42564.7	120765	84543.7	88549.8	62475	101473	68232.2	91429.8	105819	69515.6	92030.1	77331.1	72212.6	71953.1	82199.1	112411	75306.2	114309	77117.6
P62305	yes		RUXE_MOUSE Small nuclear ribonucleoprotein E OS=Mus musculus GN=Snrpe PE=2 SV=1	1	1	99.9252	1.36088	0.0117172		0.701682	0.0275287		0.811471	0.058224		394196	313883	262509	216651	196490	234428	209293	160682	224422	241164	191339	335926	338805	300702	293493	367254	235081	130796	119556	81194.8	219968	225762	233053	128953	108983	201131	203149	220958	241204	169170	225277	206317	203796	199520
P62307	yes		RUXF_MOUSE Small nuclear ribonucleoprotein F OS=Mus musculus GN=Snrpf PE=2 SV=1	1	1	100	1.34842	0.00524829	q<0.05	1.35404	0.013984		1.20478	0.160778		137700	146586	163774	154512	121182	118314	183055	207034	138943	121819	118047	175797	195604	187148	183388	245453	221911	156321	158697	186127	171775	294980	96582.4	180205	126525	146248	226230	209632	262208	208276	111710	200945	135054	213681
P62309	no		RUXG_MOUSE Small nuclear ribonucleoprotein G OS=Mus musculus GN=Snrpg PE=1 SV=1	1	1	99.8765	1.43803	0.00990486		1.15216	0.38633		1.04454	0.783783		179036	135918	190481	142767	113989	104273	173101	154456	119189	92955	90792	169117	230767	172527	172824	233253	212658	123783	128389	105761	135951	234224	110212	165532	100707	134508	220119	168912	176981	117257	79354	169405	98630.8	164164
P62315	yes		SMD1_MOUSE Small nuclear ribonucleoprotein Sm D1 OS=Mus musculus GN=Snrpd1 PE=2 SV=1	2	2	399.869	1.30411	0.0180058		1.17871	0.188373		1.05728	0.74637		1.0568e+06	911620	1.09918e+06	925867	617299	885779	1.12913e+06	1.05394e+06	763415	681071	741247	1.09687e+06	1.16577e+06	979603	1.14198e+06	1.46371e+06	1.35974e+06	802737	856097	994170	876079	1.45393e+06	618578	1.13613e+06	733614	1.04683e+06	1.32396e+06	1.06018e+06	1.21786e+06	782206	530048	1.06443e+06	695795	1.16897e+06
P62317	yes		SMD2_MOUSE Small nuclear ribonucleoprotein Sm D2 OS=Mus musculus GN=Snrpd2 PE=2 SV=1	1	1	99.5495	1.48002	0.0163464		0.916728	0.386697		0.909284	0.366739		116808	77340.1	140380	90043.3	83535.7	92403.2	115459	79684.6	63517	81676.6	66850.4	111467	141952	100518	112832	211148	105940	61266.5	46959	74662.7	58208.1	156846	49808.5	83874.7	65998.1	102108	90289.5	105897	100697	111700	61855.3	93664.8	53061.4	80628.7
P62320	yes		SMD3_MOUSE Small nuclear ribonucleoprotein Sm D3 OS=Mus musculus GN=Snrpd3 PE=1 SV=1	1	1	99.5722	1.34528	0.0168336		0.996513	0.928868		0.950217	0.602481		108386	83744.5	112028	84120.2	56881.8	70544.4	91663	82026.1	70845.6	57043.1	59443.9	95399.1	113466	103601	92846.4	130798	93941.4	68053.5	68142.3	77209.6	69503.4	99696.7	54177.2	89113.7	60475.8	87675.1	111354	93387.3	85857.8	73244.9	45987.8	73100.7	57102	77338.8
P62331	yes	P62331;Q8BGX0	ARF6_MOUSE ADP-ribosylation factor 6 OS=Mus musculus GN=Arf6 PE=1 SV=2	2	3	289.2	1.325	0.124762		0.563335	0.0368679		0.685729	0.0488567		192360	158636	166604	151239	128252	147173	97198.1	37747.4	124056	136676	95631.8	134989	176914	165109	167738	219854	113713	93470.6	130738	6752.45	72502.2	23937.1	118112	112101	134839	156024	72050.6	73787.6	44478.1	76087.2	87748.7	50930.1	115468	32278.8
P62334	yes		PRS10_MOUSE 26S protease regulatory subunit 10B OS=Mus musculus GN=Psmc6 PE=1 SV=1	1	2	198.901	1.20282	0.0272843		0.928869	0.304484		0.966957	0.508677		305094	250152	247014	238129	227838	258490	294365	238995	241291	249298	196838	279860	391009	292983	292532	245783	297990	211226	200150	160836	209407	312429	197438	304094	205522	240494	312011	220924	252867	231469	210872	252392	220484	249670
P62482	yes		KCAB2_MOUSE Voltage-gated potassium channel subunit beta-2 OS=Mus musculus GN=Kcnab2 PE=1 SV=1	3	4	398.145	0.850089	0.216923		0.810742	0.081054		0.809867	0.0166544		697624	581982	468284	532957	457474	470042	365222	309967	455143	449062	388858	382134	516125	518044	370742	213221	442399	357245	466974	266369	362692	393539	333565	470946	378625	466192	364544	311004	328585	422461	364787	351306	424139	357337
P62484	yes		ABI2_MOUSE Abl interactor 2 OS=Mus musculus GN=Abi2 PE=1 SV=1	4	7	792.738	0.862833	0.2567		1.29642	0.0621313		1.11371	0.328813		1.51904e+06	1.15041e+06	876764	1.18418e+06	850698	1.20866e+06	1.63868e+06	1.72706e+06	1.09599e+06	1.21182e+06	1.15058e+06	1.27509e+06	1.05296e+06	1.21656e+06	991787	802933	1.77151e+06	1.12387e+06	1.24845e+06	1.78037e+06	1.34263e+06	2.36007e+06	858910	1.58134e+06	1.1634e+06	1.17029e+06	2.03653e+06	1.32748e+06	1.59403e+06	1.37673e+06	1.02442e+06	1.58543e+06	1.03028e+06	1.7915e+06
P62500	yes		T22D1_MOUSE TSC22 domain family protein 1 OS=Mus musculus GN=Tsc22d1 PE=2 SV=2	2	2	197.856	1.41178	0.0141921		1.37189	0.0205795		0.963309	0.56452		928385	781492	705211	676312	591915	576848	754647	826634	586539	532936	483552	585602	1.15156e+06	960758	1.10312e+06	976216	1.01409e+06	675737	799754	1.09744e+06	663909	1.31979e+06	331440	680655	510345	622254	876650	779989	750475	800776	295407	812502	513882	848887
P62627	yes		DLRB1_MOUSE Dynein light chain roadblock-type 1 OS=Mus musculus GN=Dynlrb1 PE=1 SV=3	4	4	398.316	0.84887	0.22726		1.57137	0.00387838	q<0.05	1.2215	0.159726		2.80814e+06	2.39567e+06	2.07065e+06	2.20251e+06	1.97267e+06	2.15131e+06	2.96453e+06	4.15144e+06	2.56262e+06	2.13507e+06	1.83586e+06	2.3927e+06	2.30964e+06	2.44987e+06	1.87153e+06	1.49085e+06	3.6198e+06	2.9068e+06	3.04717e+06	4.64641e+06	3.0506e+06	6.08586e+06	1.90653e+06	2.42105e+06	2.38821e+06	2.09518e+06	4.00814e+06	3.40033e+06	4.35757e+06	3.45469e+06	1.91003e+06	3.93476e+06	2.07309e+06	4.36279e+06
P62631	yes		EF1A2_MOUSE Elongation factor 1-alpha 2 OS=Mus musculus GN=Eef1a2 PE=1 SV=1	1	6	899.842	1.08685	0.216456		0.801535	0.0169932		0.824955	0.00332327	q<0.11	2.17131e+06	1.84925e+06	1.75451e+06	1.6743e+06	1.40071e+06	1.56632e+06	1.54384e+06	1.31191e+06	1.47881e+06	1521235	1.35825e+06	1.60077e+06	1.89153e+06	1.85193e+06	1.63761e+06	1.72799e+06	1.59335e+06	1.23144e+06	1.23528e+06	899499	1.26012e+06	1.48836e+06	1.21552e+06	1.52778e+06	978685	1.54788e+06	1.49218e+06	1.24953e+06	1.2828e+06	1.39488e+06	1.27319e+06	1.20602e+06	1.36763e+06	1.33046e+06
P62702	yes		RS4X_MOUSE 40S ribosomal protein S4, X isoform OS=Mus musculus GN=Rps4x PE=2 SV=2	3	3	299.948	1.21032	0.144806		0.7734	0.0517266		0.805367	0.0377821		783398	637909	553373	631319	522173	589713	554245	302115	509195	593295	477659	699425	845658	761503	605627	473589	638089	399574	463804	297209	433087	364497	352609	690417	449826	593244	494647	429463	399497	390208	358003	372760	561414	315048
P62717	yes		RL18A_MOUSE 60S ribosomal protein L18a OS=Mus musculus GN=Rpl18a PE=1 SV=1	1	1	95.8156	1.21175	0.276086		0.469422	0.0140097		0.608893	0.106508		75007.8	63468.1	47658.5	59590.4	41292.5	61405.5	15021.1	15893.5	52161.4	53886.2	48183.7	67591	59260	66441.7	57301.8	43293.3	8045.46	31812.8	43824.7	7807.17	37732.1	7397.2	38536.6	120.437	42168.8	57109.4	10485.2	30448.2	17701.5	33352	40488.9	14744.8	51492.5	17773.2
P62737	yes	P62737;P63268	ACTA_MOUSE Actin, aortic smooth muscle OS=Mus musculus GN=Acta2 PE=1 SV=1	1	24	2986.46	1.01083	0.883917		0.774654	0.0515821		0.849131	0.130029		448564	398548	422769	511065	573731	256147	307615	522154	366733	474813	423602	320503	536185	493228	434154	378068	347545	309332	340980	215078	354014	421408	359189	708774	282880	491255	342123	333192	423206	295473	310023	176680	348135	288113
P62743	yes		AP2S1_MOUSE AP-2 complex subunit sigma OS=Mus musculus GN=Ap2s1 PE=1 SV=1	4	4	494.663	0.943439	0.744354		0.690979	0.0184454		0.768711	0.0134331		3.96649e+06	3.17852e+06	2.06146e+06	2.88406e+06	2.41415e+06	2.96395e+06	2.31771e+06	1.56592e+06	2.68231e+06	2.90451e+06	2.51968e+06	2.65713e+06	2.75154e+06	2.78253e+06	2.41112e+06	2.03065e+06	2.36284e+06	2.05331e+06	2.43769e+06	959453	2.06475e+06	1.2249e+06	2.08585e+06	2.13009e+06	2.35084e+06	2.93878e+06	1.93201e+06	1.73875e+06	1.58008e+06	2.12166e+06	2.23836e+06	1.42164e+06	2.5961e+06	1.56977e+06
P62746	yes		RHOB_MOUSE Rho-related GTP-binding protein RhoB OS=Mus musculus GN=Rhob PE=1 SV=1	1	5	499.66	0.766707	0.207845		0.622752	0.0373973		0.76844	0.0962415		1.05505e+06	857610	515150	857059	742458	711581	576746	267300	769397	839166	732719	630374	656178	685891	526377	262802	610075	540830	715060	122881	553668	149216	635553	846533	698395	704565	383521	440338	309857	497739	688114	252851	882330	303078
P62748	yes		HPCL1_MOUSE Hippocalcin-like protein 1 OS=Mus musculus GN=Hpcal1 PE=2 SV=2	4	11	1177.29	1.35036	0.271918		0.684572	0.0729455		0.675907	0.0171519		1.00342e+06	993668	2.22614e+06	1.02581e+06	782276	914287	887951	452218	798528	785969	747410	669102	1.02605e+06	997220	1.16629e+06	2.65847e+06	1.00233e+06	575569	774265	543480	634007	435022	552404	1.15386e+06	567758	926867	701243	558894	469190	585765	625032	440077	779012	468874
P62751	yes		RL23A_MOUSE 60S ribosomal protein L23a OS=Mus musculus GN=Rpl23a PE=1 SV=1	3	3	293.691	0.916275	0.366233		1.1081	0.215362		0.967153	0.642485		1.30936e+06	1.10983e+06	655721	1.02929e+06	917551	915548	993759	1.02612e+06	973343	1.05629e+06	927659	959999	1.11906e+06	1.09607e+06	827783	542841	1.13177e+06	943357	951104	1.29849e+06	989319	1.2829e+06	853001	1.14564e+06	769618	852041	1.01988e+06	835003	881934	1.22445e+06	921289	886053	1.05818e+06	1.06851e+06
P62754	yes		RS6_MOUSE 40S ribosomal protein S6 OS=Mus musculus GN=Rps6 PE=1 SV=1	1	1	100	0.7124	0.176901		0.866347	0.378262		0.961856	0.927757		625901	551926	123981	563826	455684	368016	484108	292238	262076	536929	362406	207533	538320	291114	364507	96862.3	570699	471144	249975	83768.9	185827	625132	424275	532807	485521	390314	501386	268952	300804	396845	305626	267441	538364	442858
P62761	yes		VISL1_MOUSE Visinin-like protein 1 OS=Mus musculus GN=Vsnl1 PE=1 SV=2	12	16	2087.66	1.0087	0.835153		0.678627	0.0130823		0.737772	0.00658665	q<0.11	1.34811e+07	1.18816e+07	1.09519e+07	1.17817e+07	1.00401e+07	1.06949e+07	9.61138e+06	5.2717e+06	9.50873e+06	1.05502e+07	9.07011e+06	9.12701e+06	1.25208e+07	1.10281e+07	9.84495e+06	9.21772e+06	1.0005e+07	7.07845e+06	7.9917e+06	3.5604e+06	8.00546e+06	5.12918e+06	8.22556e+06	1.05989e+07	7.50658e+06	9.92908e+06	7.85927e+06	6.7166e+06	4.82632e+06	6.94687e+06	8.17773e+06	5.45368e+06	9.16177e+06	5.41872e+06
P62774	yes		MTPN_MOUSE Myotrophin OS=Mus musculus GN=Mtpn PE=1 SV=2	6	6	795.897	0.922008	0.501593		1.23681	0.07411		1.10214	0.30152		6.5838e+06	5.59021e+06	3.76662e+06	5.39962e+06	4.11106e+06	5.51197e+06	7.2723e+06	7.33608e+06	5.88067e+06	5.31261e+06	5.05432e+06	6.31295e+06	5.74965e+06	5.17471e+06	4.72166e+06	3.94913e+06	7.43876e+06	5.60019e+06	5.53176e+06	6.63295e+06	6.33077e+06	1.01703e+07	4.32432e+06	6.89154e+06	4.9578e+06	5.61221e+06	8.20722e+06	6.13183e+06	7.41571e+06	6.90009e+06	4.27577e+06	6.91411e+06	5.20397e+06	7.49317e+06
P62806	yes		H4_MOUSE Histone H4 OS=Mus musculus GN=Hist1h4a PE=1 SV=2	7	7	698.948	1.29261	0.170808		0.808944	0.323945		0.660014	0.0229902		5.09323e+06	2.2283e+06	4.88788e+06	4.6726e+06	6.80296e+06	2.39221e+06	2.00323e+06	2.09908e+06	2.41207e+06	3.76637e+06	3.01836e+06	3.07659e+06	5.44186e+06	3.70268e+06	4.44575e+06	6.46864e+06	3.42304e+06	1.22218e+06	2.17903e+06	4.776e+06	1.63602e+06	4.1382e+06	2.08401e+06	4.34984e+06	2.13516e+06	2.59867e+06	2.50839e+06	1.81374e+06	2.48948e+06	1.95584e+06	2.06505e+06	1.35654e+06	3.15806e+06	1.83675e+06
P62812	yes	P62812;P26049;P26048	GBRA1_MOUSE Gamma-aminobutyric acid receptor subunit alpha-1 OS=Mus musculus GN=Gabra1 PE=1 SV=1	2	2	199.056	1.26976	0.128413		0.576655	0.0218512		0.669303	0.0204369		380539	326709	233986	359832	284300	357109	240193	98182.9	300100	346403	294891	339247	447238	346311	382525	344447	239267	189243	282022	61299	194465	47224.8	168510	361402	216527	334004	175922	186732	130682	176244	190386	81272.9	242586	88451.5
P62814	yes		VATB2_MOUSE V-type proton ATPase subunit B, brain isoform OS=Mus musculus GN=Atp6v1b2 PE=1 SV=1	18	18	2598.43	0.94227	0.496937		1.00201	0.989956		0.977123	0.718514		6.58704e+07	5.42305e+07	3.79522e+07	5.32936e+07	4.16735e+07	5.02778e+07	5.82829e+07	5.45877e+07	4.80004e+07	4.83972e+07	4.55931e+07	5.03497e+07	5.35819e+07	5.45251e+07	4.51975e+07	3.5408e+07	6.00971e+07	4.38651e+07	4.45527e+07	4.36326e+07	4.72618e+07	6.56544e+07	3.99088e+07	5.94942e+07	3.99271e+07	5.07083e+07	6.5298e+07	4.59008e+07	5.18303e+07	4.90513e+07	4.07073e+07	5.09216e+07	4.57651e+07	5.54585e+07
P62821	yes		RAB1A_MOUSE Ras-related protein Rab-1A OS=Mus musculus GN=Rab1A PE=1 SV=3	2	8	980.746	1.10387	0.421472		0.656163	0.0493432		0.760486	0.0726663		942197	835768	720838	644035	747370	762776	582296	233868	649726	558327	610265	780047	880211	653360	687908	655035	603789	578948	519625	143294	550950	211631	358297	977670	530298	694019	412195	342222	371887	400934	573294	268223	753766	363030
P62823	yes		RAB3C_MOUSE Ras-related protein Rab-3C OS=Mus musculus GN=Rab3c PE=1 SV=1	5	10	1098.09	0.903517	0.503605		0.724608	0.0446354		0.79606	0.044723		4.05983e+06	3.79447e+06	2.01004e+06	3.68267e+06	2.75511e+06	3.69128e+06	2.98992e+06	1.79078e+06	3.16502e+06	3.44412e+06	3.27771e+06	3.1616e+06	3.24885e+06	3.40118e+06	2.55991e+06	1.86335e+06	3.3433e+06	2.36222e+06	2.7025e+06	1.05961e+06	2.59113e+06	1.64065e+06	2.24593e+06	3.43664e+06	2.37151e+06	3.8401e+06	2.42871e+06	2.25306e+06	2.03826e+06	2.39101e+06	2.48213e+06	1.65045e+06	3.19485e+06	1.76794e+06
P62827	yes	P62827;Q61820	RAN_MOUSE GTP-binding nuclear protein Ran OS=Mus musculus GN=Ran PE=1 SV=3	6	6	799.556	1.24382	0.0107086		0.878395	0.12659		0.870975	0.0337755		6.39317e+06	5.80563e+06	6.45013e+06	5.79854e+06	4.79272e+06	5.39609e+06	5.87568e+06	4.59658e+06	5.10947e+06	4.49915e+06	4.82156e+06	5.27771e+06	7.90849e+06	6.77508e+06	6.39325e+06	7.30707e+06	6.28274e+06	4.24763e+06	4.61142e+06	3.05242e+06	4.63257e+06	5.69969e+06	3.70119e+06	6.19383e+06	3.75724e+06	5.86981e+06	5.8277e+06	4.53104e+06	4.66295e+06	4.43193e+06	3.99206e+06	4.45519e+06	4.34439e+06	4.80365e+06
P62830	yes		RL23_MOUSE 60S ribosomal protein L23 OS=Mus musculus GN=Rpl23 PE=1 SV=1	1	1	100	0.88836	0.416288		0.936636	0.623363		0.931596	0.516464		706864	629302	284967	600062	424833	670264	635070	418449	558277	634634	578556	537271	627973	605894	462727	245983	754767	470809	560113	294607	510304	546932	457990	826831	356399	577415	676329	436728	324565	478283	587644	416593	633821	468702
P62835	yes		RAP1A_MOUSE Ras-related protein Rap-1A OS=Mus musculus GN=Rap1a PE=2 SV=1	1	6	896.402	1.14605	0.417802		0.525128	0.0240014		0.606939	0.0186243		321212	327967	385124	380077	292600	267393	179800	69248	253912	227408	235678	201252	354137	391925	283779	300671	249015	139858	250710	22372.6	128424	51853.2	173345	276079	163075	328905	123579	130553	81498.2	145303	199930	58940.7	199512	66175.6
P62849	yes		RS24_MOUSE 40S ribosomal protein S24 OS=Mus musculus GN=Rps24 PE=1 SV=1	1	1	99.8329	0.945506	0.569981		1.02004	0.729052		0.92275	0.427984		422294	336787	182613	268528	197706	280863	293517	254885	268602	292185	227760	282031	350588	320945	226514	120311	320951	236533	278825	292567	235654	318955	234455	279477	198970	270777	324065	258658	202035	224775	213463	282676	275727	280743
P62852	yes		RS25_MOUSE 40S ribosomal protein S25 OS=Mus musculus GN=Rps25 PE=2 SV=1	1	2	198.937	1.15048	0.698032		0.821939	0.233411		0.861959	0.247544		163508	116342	60023.5	115651	87692.1	93789.4	78699.5	58538	79433.1	105121	83947.3	120801	140462	152586	92018.6	39428.2	82377.8	68684	72775	84253.4	74225.6	85177.9	75261.3	123460	60963	100449	68832.6	61654.1	68484.6	86423.1	83403.3	61422.5	109827	80332.1
P62855	yes		RS26_MOUSE 40S ribosomal protein S26 OS=Mus musculus GN=Rps26 PE=2 SV=3	2	2	195.098	1.10411	0.416584		0.919106	0.328645		0.87851	0.0596768		742128	728927	486444	613922	552497	607829	705252	442901	656254	594872	571159	658835	856751	756252	653498	438267	739121	531897	512058	435357	506030	635545	616718	627601	466398	647380	614409	504380	440580	468623	519120	426883	550352	540759
P62858	yes		RS28_MOUSE 40S ribosomal protein S28 OS=Mus musculus GN=Rps28 PE=2 SV=1	1	1	99.9902	1.30414	0.0109818		1.25808	0.0127062		1.09087	0.259975		257182	249731	201400	223034	185410	206975	233120	282342	206263	207906	173650	313274	340605	307259	276156	201418	274182	226320	235903	299241	259735	370091	181003	214525	215389	212549	290063	252890	305688	278323	183272	274164	201490	278885
P62867	no	P62867;P62862	RS30_MUSSI 40S ribosomal protein S30 OS=Mus spicilegus GN=Fau PE=3 SV=1	1	1	99.4195	1.01879	0.539181		1.40155	0.0386448		1.03882	0.947186		35768.1	30168.6	14423.1	26318.8	21623.1	25089.3	29642.1	34879.1	23010.8	28108.2	28207.2	32682.4	43944.9	35669.2	20215.4	5135.17	38705.1	27237.2	27492.8	59450	28564.8	45783.9	7343.51	41236.3	23213.9	22752.6	36870.3	27649.5	34847.6	29338.4	19654	25803.1	30899.7	37240.2
P62869	yes		ELOB_MOUSE Transcription elongation factor B polypeptide 2 OS=Mus musculus GN=Tceb2 PE=1 SV=1	3	3	297.164	0.978655	0.860953		1.32095	0.0274834		1.11088	0.376777		241742	196678	188278	178648	153646	189636	240793	258313	179006	143234	124009	196052	240424	212204	152041	130774	276095	189279	217694	245243	222664	357780	139524	191148	179260	193164	318729	218430	262588	214838	131859	267575	161674	258842
P62874	yes		GBB1_MOUSE Guanine nucleotide-binding protein G(I)/G(S)/G(T) subunit beta-1 OS=Mus musculus GN=Gnb1 PE=1 SV=3	7	11	1689.3	0.923663	0.233051		0.876205	0.0575557		0.953093	0.338444		3.42952e+07	2.80803e+07	2.14139e+07	2.82697e+07	2.51241e+07	2.77132e+07	2.95756e+07	2.59043e+07	2.64965e+07	2.7166e+07	2.55362e+07	2.58865e+07	2.84798e+07	2.6762e+07	2.39542e+07	2.06931e+07	2.81401e+07	2.26007e+07	2.21e+07	1.85209e+07	2.42788e+07	2.75353e+07	2.33624e+07	3.28237e+07	2.10437e+07	2.78692e+07	3.03751e+07	2.49501e+07	2.67695e+07	2.50302e+07	2.31768e+07	2.33246e+07	2.59513e+07	2.68027e+07
P62878	no		RBX1_MOUSE E3 ubiquitin-protein ligase RBX1 OS=Mus musculus GN=Rbx1 PE=1 SV=1	2	2	197.1	0.967017	0.681697		1.12624	0.387047		1.00542	0.855911		1.03752e+06	924780	767032	1.01908e+06	673000	904535	1.10243e+06	1.11097e+06	903904	826662	854108	863626	1.07629e+06	1.01879e+06	844022	647319	1.22019e+06	772247	840851	847378	919922	1.61874e+06	625740	1.17529e+06	478188	875334	1.23178e+06	1.01062e+06	1.1927e+06	937005	746188	901587	825930	1.10389e+06
P62880	yes		GBB2_MOUSE Guanine nucleotide-binding protein G(I)/G(S)/G(T) subunit beta-2 OS=Mus musculus GN=Gnb2 PE=1 SV=3	4	10	1592.22	0.91617	0.320931		0.927189	0.344439		0.93909	0.324374		9.13069e+06	7.34718e+06	4.97101e+06	7.58282e+06	6.00365e+06	7.13939e+06	7.45453e+06	6.98871e+06	7.17666e+06	6.71946e+06	6.68075e+06	6.76939e+06	7.27248e+06	7.4438e+06	6.11884e+06	4.54258e+06	7.7122e+06	5.86223e+06	6.15587e+06	5.20456e+06	6.42652e+06	7.67911e+06	5.69755e+06	8.32431e+06	5.06965e+06	7.19933e+06	7.72162e+06	6.01343e+06	6.38329e+06	7.12948e+06	5.81434e+06	5.81549e+06	6.65283e+06	7.26187e+06
P62881	yes		GBB5_MOUSE Guanine nucleotide-binding protein subunit beta-5 OS=Mus musculus GN=Gnb5 PE=1 SV=1	8	10	1298.23	0.812611	0.0425737		1.01333	0.891178		0.997179	0.954929		3.41564e+06	3.09251e+06	1.98873e+06	2.85764e+06	2.66544e+06	3.5046e+06	3.54197e+06	3.47837e+06	3.45985e+06	3.47473e+06	3.31734e+06	2.48631e+06	3.20604e+06	2.57207e+06	2.4863e+06	2.10213e+06	3.43822e+06	2.92493e+06	3.03777e+06	2.43832e+06	3.20523e+06	4.18862e+06	2.70458e+06	3.68527e+06	2.95976e+06	3.349e+06	3.74382e+06	2.73468e+06	3.07638e+06	3.4834e+06	2.60838e+06	3.15034e+06	3.02885e+06	3.32863e+06
P62889	yes		RL30_MOUSE 60S ribosomal protein L30 OS=Mus musculus GN=Rpl30 PE=2 SV=2	2	3	299.817	1.20241	0.0694168		1.1494	0.452957		1.01232	0.986162		390572	335296	279957	323550	319293	334393	330853	459882	311211	336002	306476	410109	461823	467885	427123	270314	397487	309911	246937	362325	321264	699010	283079	351856	199583	350545	395891	373730	386543	348926	313063	321511	317870	473827
P62897	yes	P62897;P00015	CYC_MOUSE Cytochrome c, somatic OS=Mus musculus GN=Cycs PE=1 SV=2	11	11	1783.03	0.996377	0.917693		1.11607	0.242952		1.03604	0.821292		15767104	1.45502e+07	1.51503e+07	1.33278e+07	1.25993e+07	1.3482e+07	1.61597e+07	1.68669e+07	1.49259e+07	1.29244e+07	1.13514e+07	1.18377e+07	1.75103e+07	1.55277e+07	1.38425e+07	1.24344e+07	1.71541e+07	1.31822e+07	1.26268e+07	1.70807e+07	1.36301e+07	2.19665e+07	9.76708e+06	1.55226e+07	1.02227e+07	1.44776e+07	1.86822e+07	1.51675e+07	1.73577e+07	1.7208e+07	1.08833e+07	1.6129e+07	1.28633e+07	1.92824e+07
P62908	yes		RS3_MOUSE 40S ribosomal protein S3 OS=Mus musculus GN=Rps3 PE=1 SV=1	7	9	888.456	1.35985	0.016055		0.722868	0.0236873		0.784821	0.0187364		1.73077e+06	1.44055e+06	1.14821e+06	1.21071e+06	921958	1.08865e+06	957457	695989	980983	1.13025e+06	925003	1.4127e+06	1.89103e+06	1.54445e+06	1.45466e+06	1.257e+06	1.11381e+06	746114	889843	474705	855668	742259	790163	1.21453e+06	755521	1.15702e+06	855740	812425	900197	863200	819310	596838	973273	733189
P62911	yes		RL32_MOUSE 60S ribosomal protein L32 OS=Mus musculus GN=Rpl32 PE=2 SV=2	2	2	198.959	0.892147	0.342075		1.22149	0.277238		0.96765	0.709991		400261	352185	205932	307601	270227	239565	312172	424136	354584	336693	236820	263546	390956	373737	245339	121486	384452	256193	317433	465830	235647	632520	217064	330467	189833	238601	399230	301720	318505	322932	255750	359730	256941	440738
P62962	yes		PROF1_MOUSE Profilin-1 OS=Mus musculus GN=Pfn1 PE=1 SV=2	8	10	987.682	1.34288	0.0124851		0.968074	0.61495		0.948577	0.355591		8.77733e+06	7.39603e+06	5.99131e+06	7.2861e+06	5.66435e+06	6.49073e+06	7.16166e+06	6.25053e+06	6.162e+06	6.12919e+06	5.46816e+06	9.12811e+06	1.16089e+07	9.4657e+06	8.46647e+06	5.75407e+06	8.02789e+06	5.44825e+06	5.45781e+06	4.75e+06	6.42597e+06	8.31949e+06	5.53999e+06	6.98868e+06	5.00405e+06	6.99398e+06	7.16016e+06	6.31441e+06	6.64097e+06	6.09279e+06	5.47819e+06	6.5778e+06	5.90154e+06	6.61834e+06
P63001	yes	P63001;P60764	RAC1_MOUSE Ras-related C3 botulinum toxin substrate 1 OS=Mus musculus GN=Rac1 PE=1 SV=1	6	9	1192.29	0.985977	0.875047		0.603414	0.0279805		0.750714	0.0670242		6.6533e+06	5.56039e+06	4.25876e+06	5.53386e+06	4.28366e+06	5.24936e+06	4.15391e+06	1.67346e+06	4.86835e+06	5.0544e+06	4.75875e+06	4.47293e+06	5.34277e+06	5.1645e+06	4.28748e+06	4.05883e+06	4.56617e+06	3.29868e+06	4.29523e+06	703808	3.21944e+06	1.04757e+06	3.779e+06	6.25158e+06	3.86734e+06	5.35072e+06	2.88065e+06	3.11005e+06	2.08763e+06	3.18354e+06	3.87876e+06	1.54397e+06	4.90762e+06	1.78459e+06
P63005	yes	P63005;Q9D1Q6	LIS1_MOUSE Platelet-activating factor acetylhydrolase IB subunit alpha OS=Mus musculus GN=Pafah1b1 PE=1 SV=2	8	10	1175.56	1.11701	0.0752541		0.915602	0.125451		0.903129	0.0741162		3.69829e+06	3.45843e+06	2.80287e+06	3.31188e+06	3.0186e+06	2.91587e+06	3.2267e+06	3.20161e+06	2.81983e+06	2.99882e+06	2.90051e+06	3.29997e+06	4.10858e+06	3.80594e+06	3.29739e+06	2.93049e+06	3.41491e+06	2.51189e+06	2.62647e+06	2.4612e+06	2.67326e+06	3.46904e+06	2.12718e+06	3.58586e+06	2.21354e+06	3.13839e+06	3.25645e+06	2.68861e+06	3.1618e+06	2.97021e+06	2.03721e+06	2.93602e+06	2.86493e+06	2.86588e+06
P63011	yes	P63011;O35963;Q923S9;Q91ZR1;Q8CG50;Q8BHC1;Q504M8;P56371;Q8BHD0	RAB3A_MOUSE Ras-related protein Rab-3A OS=Mus musculus GN=Rab3a PE=1 SV=1	9	15	1596.55	0.972139	0.988407		0.659635	0.0257274		0.791442	0.0615325		2.39367e+07	1.92431e+07	1.25215e+07	1.9168e+07	1.46959e+07	1.80685e+07	1.525e+07	8.13455e+06	1.61715e+07	1.79931e+07	1.60865e+07	1.79951e+07	1.68724e+07	1.71447e+07	1.48162e+07	1.32712e+07	1.58894e+07	1.21396e+07	1.40838e+07	3.92746e+06	1.2714e+07	6.46669e+06	1.44394e+07	1.98435e+07	1.18749e+07	1.79979e+07	1.18134e+07	1.20146e+07	9.47123e+06	1.22083e+07	1.51988e+07	7.38808e+06	1.63824e+07	7.87373e+06
P63017	yes		HSP7C_MOUSE Heat shock cognate 71 kDa protein OS=Mus musculus GN=Hspa8 PE=1 SV=1	23	35	4883.75	0.930622	0.224942		1.06184	0.379185		0.966226	0.456491		8.40078e+07	7.32836e+07	6.84474e+07	7.06535e+07	6.05265e+07	6.81246e+07	7.62216e+07	7.10437e+07	6.57792e+07	6.42021e+07	6.0792e+07	6.09532e+07	7.55692e+07	7.1293e+07	6.08971e+07	5.40787e+07	8.68523e+07	6.24297e+07	6.47473e+07	7.3338e+07	6.60636e+07	8.85335e+07	5.07766e+07	7.55614e+07	5.84834e+07	7.27977e+07	8.41661e+07	6.44015e+07	7.04945e+07	6.86665e+07	5.47017e+07	6.70486e+07	6.19802e+07	7.52597e+07
P63028	yes		TCTP_MOUSE Translationally-controlled tumor protein OS=Mus musculus GN=Tpt1 PE=1 SV=1	4	4	598.84	1.17247	0.0486446		1.1679	0.103815		1.02889	0.779348		4.51381e+06	3.63451e+06	3.51915e+06	3.58689e+06	3.21321e+06	3.42052e+06	4.16242e+06	4.40871e+06	3.37112e+06	3.26404e+06	3.18913e+06	4.13199e+06	5.11137e+06	4.74839e+06	4.06098e+06	3.41598e+06	4.63107e+06	3.5064e+06	3.6158e+06	3.85801e+06	3.83927e+06	6.21145e+06	2.61232e+06	4.02036e+06	3.31501e+06	3.50156e+06	4.84008e+06	3.77404e+06	4.47823e+06	3.95339e+06	2.80537e+06	4.45891e+06	3.21611e+06	4.23994e+06
P63037	yes		DNJA1_MOUSE DnaJ homolog subfamily A member 1 OS=Mus musculus GN=Dnaja1 PE=1 SV=1	3	4	489.067	0.777271	0.0626496		1.15674	0.181537		0.997969	0.947305		267467	224365	143228	217832	140225	197084	225820	225139	187736	193434	180133	185925	185918	187262	140637	78400.2	280442	180354	197173	199101	226018	306552	133258	226947	171143	209218	277194	195107	220289	215040	141882	211482	162353	233895
P63038	yes	P63038;P70278	CH60_MOUSE 60 kDa heat shock protein, mitochondrial OS=Mus musculus GN=Hspd1 PE=1 SV=1	27	28	3686.92	1.02264	0.799575		1.30265	0.0504268		1.07031	0.625613		3.2034e+07	2.73148e+07	3.03635e+07	2.79793e+07	2.31647e+07	2.49734e+07	3.38541e+07	3.69822e+07	2.5108e+07	2.23473e+07	2.09162e+07	2.60064e+07	3.39339e+07	3.33689e+07	2.57159e+07	2.27672e+07	4.17474e+07	2.60368e+07	2.86454e+07	3.58132e+07	2.83832e+07	5.61147e+07	1.99447e+07	2.84471e+07	2.17416e+07	2.66052e+07	4.40166e+07	3.08273e+07	3.64026e+07	2.84235e+07	1.96051e+07	3.63833e+07	2.31406e+07	4.06278e+07
P63040	yes		CPLX1_MOUSE Complexin-1 OS=Mus musculus GN=Cplx1 PE=1 SV=1	3	5	599.465	0.992821	0.962552		1.31323	0.0487443		1.09769	0.40495		4.33412e+06	3.57396e+06	4.01772e+06	3.50336e+06	3.3895e+06	2.90031e+06	3.35887e+06	4.94851e+06	3.50403e+06	3.21463e+06	2.44938e+06	3.45653e+06	4.17857e+06	4.16478e+06	3.21945e+06	2.66839e+06	4.1987e+06	3.6536e+06	3.59226e+06	5.64196e+06	3.64656e+06	7.34214e+06	2.7064e+06	3.25484e+06	3.13367e+06	3.05397e+06	4.21331e+06	4.15904e+06	5.66482e+06	4.78141e+06	3.00844e+06	4.65985e+06	3.0479e+06	5.25074e+06
P63044	yes	P63044;P63024	VAMP2_MOUSE Vesicle-associated membrane protein 2 OS=Mus musculus GN=Vamp2 PE=1 SV=2	4	4	599.993	0.995503	0.838699		0.590557	0.0216139		0.771834	0.0979309		2.56512e+07	2.21543e+07	1.1429e+07	2.12277e+07	1.46484e+07	2.14477e+07	1.75805e+07	7.29862e+06	1.93209e+07	2.10297e+07	1.97708e+07	1.96231e+07	2.04233e+07	1.98654e+07	1.773e+07	1.35638e+07	1.70217e+07	1.23254e+07	1.43516e+07	3.51378e+06	1.3129e+07	4.58518e+06	1.47284e+07	2.47626e+07	1.30374e+07	2.2198e+07	1.22674e+07	1.28716e+07	8.93426e+06	1.27298e+07	1.68335e+07	6.29358e+06	1.81635e+07	6.89269e+06
P63046	no		ST4A1_MOUSE Sulfotransferase 4A1 OS=Mus musculus GN=Sult4a1 PE=2 SV=1	1	1	94.5537	1.09747	0.809993		0.677409	0.0347937		0.93026	0.345256		59042	51478.9	41440.1	50237.5	38936.8	47720.1	41095.9	19464.7	34907.4	43568.5	44857.6	38022.9	71517.9	62384.9	41898.8	22007.7	47269.4	31501.2	38344.7	12158.9	31946.7	13458	29153.4	58258.9	29846.5	53194.1	31580.5	45606.8	105483	28541.3	28978.9	18313.9	34540.9	16261.8
P63054	yes		PCP4_MOUSE Purkinje cell protein 4 OS=Mus musculus GN=Pcp4 PE=2 SV=2	5	5	696.361	0.673413	0.150044		2.11785	0.00200895	q<0.05	1.51241	0.0388685		4.67092e+06	4.81043e+06	6.44721e+06	4.4252e+06	4.29476e+06	6.87271e+06	1.26007e+07	1.60445e+07	9.36114e+06	5.14262e+06	6.22794e+06	3.63844e+06	4.14076e+06	4.93644e+06	4.35154e+06	7.69548e+06	1.53355e+07	1.14782e+07	1.43556e+07	1.68938e+07	8.99968e+06	2.63899e+07	5.42718e+06	7.81115e+06	7.69838e+06	8.78989e+06	1.73811e+07	1.39456e+07	1.55642e+07	1.22294e+07	5.32127e+06	1.45297e+07	5.97204e+06	1.88036e+07
P63082	yes		VATL_MOUSE V-type proton ATPase 16 kDa proteolipid subunit OS=Mus musculus GN=Atp6v0c PE=2 SV=1	6	7	695.072	1.0089	0.859519		0.610344	0.00824274	q<0.05	0.767801	0.0667348		9.702e+06	7.81213e+06	3.63632e+06	7.51547e+06	4.98141e+06	8.43295e+06	6.13772e+06	3.52693e+06	5.86273e+06	5.53733e+06	6.63282e+06	7.45715e+06	7.49883e+06	5.87921e+06	7.09079e+06	4.07365e+06	5.20814e+06	3.61873e+06	3.07074e+06	2.59157e+06	5.34912e+06	3.39179e+06	5.90274e+06	7.68154e+06	2.27351e+06	6.46993e+06	4.27763e+06	4.62833e+06	4.08314e+06	4.85522e+06	5.5256e+06	3.11129e+06	5.95768e+06	3.67937e+06
P63084	yes		S10A5_MOUSE Protein S100-A5 OS=Mus musculus GN=S100a5 PE=2 SV=1	1	1	97.9736	1.12639	0.381143		0.678943	0.117879		12.0931	0.102839		9024.31	5677.75	4501.04	5814.12	5904.07	3344.57	2220.13	2067.24	6540.89	5617.45	4536.86	5482.38	5476.97	6132.44	6869.72	4325.37	2733.67	5643.75	3518.43	2511.26	3511.94	2541.26	5764.86	11334.8	4351.01	50094.7	2765.14	244318	385101	4358.34	8360.67	2180.31	7459.43	2775.38
P63085	yes	P63085;Q80Y86;P35969;P35918;P05532;O54949;Q61532	MK01_MOUSE Mitogen-activated protein kinase 1 OS=Mus musculus GN=Mapk1 PE=1 SV=3	6	11	1190.74	0.965704	0.918937		0.714051	0.048281		0.819782	0.116075		3.64948e+06	3.12638e+06	1.56444e+06	2.86497e+06	1.94183e+06	2.70696e+06	2.52591e+06	1.33493e+06	2.36457e+06	2496692	2.42731e+06	2.99793e+06	2.29597e+06	2.66675e+06	2.16529e+06	1.7274e+06	2.58078e+06	1.81448e+06	2.06892e+06	1.09436e+06	1.99573e+06	963105	1.81968e+06	3.41714e+06	1.68312e+06	2.98251e+06	1.94182e+06	1.9629e+06	1.59081e+06	1.86221e+06	2.04372e+06	1.16988e+06	2.38572e+06	1.2899e+06
P63087	yes		PP1G_MOUSE Serine/threonine-protein phosphatase PP1-gamma catalytic subunit OS=Mus musculus GN=Ppp1cc PE=1 SV=1	2	10	1095.15	1.12441	0.162505		0.807225	0.0495582		0.895426	0.149158		1.19473e+06	882008	698803	919380	665495	861028	877186	648637	784033	705298	712000	877943	1.04744e+06	953913	889669	804625	874649	559675	677492	427220	665112	735960	651055	937394	625315	945357	854675	697314	733118	649018	671660	562837	737456	676046
P63094	yes	P63094;Q6R0H7	GNAS2_MOUSE Guanine nucleotide-binding protein G(s) subunit alpha isoforms short OS=Mus musculus GN=Gnas PE=1 SV=1	2	3	288.764	1.13665	0.379162		0.591572	0.0106062	q<0.05	0.675483	0.00955807		804706	594750	509388	606146	485726	494303	416379	236846	546716	578810	411857	462273	797737	675350	550065	452110	384867	342131	407162	161167	415084	124202	409778	428738	343066	520619	289762	286690	245478	338102	472684	197443	502365	154957
P63101	yes		1433Z_MOUSE 14-3-3 protein zeta/delta OS=Mus musculus GN=Ywhaz PE=1 SV=1	14	22	3085.51	0.827631	0.109779		1.01761	0.852378		1.01439	0.69449		1.02042e+08	8.43435e+07	4.63491e+07	7.95866e+07	6.32488e+07	8.63249e+07	8.81975e+07	7.91314e+07	7.87313e+07	8.08435e+07	7.63798e+07	7.7291e+07	6.89595e+07	7.0494e+07	6.20426e+07	46689532	9.63985e+07	7.07892e+07	7.30132e+07	6.22468e+07	7.53481e+07	1.02432e+08	7.5122e+07	8.85537e+07	6.2736e+07	8.65394e+07	8.97273e+07	7.21162e+07	7.59164e+07	8.87223e+07	7.98078e+07	7.48944e+07	7.92577e+07	8.40154e+07
P63141	no		KCNA2_MOUSE Potassium voltage-gated channel subfamily A member 2 OS=Mus musculus GN=Kcna2 PE=1 SV=1	1	4	397.435	1.0667	0.699759		0.570764	0.0294795		0.656861	0.0339875		262558	230260	307915	246156	250294	220835	165969	54380.8	183047	164245	162475	145596	351548	227177	200893	164827	229483	112683	164375	51003.4	96550.9	45807.2	106785	292208	131336	234918	131459	111341	68573.7	93285.9	152717	54434.3	170179	63721
P63158	yes	P63158;P30681	HMGB1_MOUSE High mobility group protein B1 OS=Mus musculus GN=Hmgb1 PE=1 SV=2	10	13	1286.66	1.6262	0.0468578		0.912823	0.666269		0.878006	0.371278		2.68225e+06	2.45137e+06	5.18855e+06	2.83216e+06	2.20608e+06	1.72772e+06	2.16016e+06	2.43471e+06	1.83863e+06	1.76871e+06	1.73107e+06	2.35775e+06	3.20881e+06	2.61374e+06	3.9101e+06	7.88329e+06	2.60645e+06	1.65657e+06	1.61614e+06	2.26429e+06	2.08025e+06	3.23037e+06	1.15343e+06	2.71695e+06	1.46026e+06	2.23382e+06	2.49604e+06	2.8599e+06	3.30985e+06	2.2165e+06	1.22139e+06	1.90503e+06	1.84196e+06	2.46667e+06
P63168	yes		DYL1_MOUSE Dynein light chain 1, cytoplasmic OS=Mus musculus GN=Dynll1 PE=1 SV=1	1	3	393.895	0.938585	0.632429		0.690371	0.0469935		0.921229	0.398607		138462	97624.9	64345.3	113551	104113	93185.1	88365.7	46877.9	81983.9	112597	87057.9	121060	89468.9	115958	64196.6	47962	106558	55075.1	83937.2	21871.8	89585.7	30143.9	107961	175590	60970.9	113163	79941	78647.7	66142.1	55109.4	60398	54979.9	137382	42996.8
P63213	yes		GBG2_MOUSE Guanine nucleotide-binding protein G(I)/G(S)/G(O) subunit gamma-2 OS=Mus musculus GN=Gng2 PE=1 SV=2	2	3	399.861	0.987997	0.96828		0.722992	0.030898		0.825598	0.0480096		1.12495e+06	915623	461364	866699	653435	815895	654527	600154	635651	759920	620519	834640	839620	802972	683696	480620	688778	484708	684609	271179	588612	479869	569194	771539	550752	668133	514174	543826	683190	528530	605255	505072	751885	611606
P63216	yes		GBG3_MOUSE Guanine nucleotide-binding protein G(I)/G(S)/G(O) subunit gamma-3 OS=Mus musculus GN=Gng3 PE=1 SV=1	3	5	496.321	1.00301	0.739079		0.621866	0.0413326		0.772443	0.117979		543671	446862	235698	459928	258750	592210	467493	165071	414034	462063	499726	436358	452754	352699	404540	426015	482702	211421	243160	73281.4	341217	190051	306667	746869	122690	454469	316211	285349	229350	261310	341884	136353	460841	168346
P63242	yes	P63242;Q8BGY2	IF5A1_MOUSE Eukaryotic translation initiation factor 5A-1 OS=Mus musculus GN=Eif5a PE=1 SV=2	4	6	598.184	1.18732	0.0550764		0.987571	0.787448		0.937723	0.236413		1.33507e+06	1.20463e+06	1.13434e+06	1.19244e+06	915999	1.04734e+06	1.20935e+06	1.19852e+06	1.12346e+06	994946	916437	1.25094e+06	1.59328e+06	1.49998e+06	1.3065e+06	972693	1.29147e+06	978212	972492	976423	947725	1.44458e+06	847832	1.06758e+06	899996	1.12539e+06	1.29756e+06	1.1109e+06	1.14357e+06	1.12378e+06	854229	1.05983e+06	895609	1.12817e+06
P63250	no		IRK3_MOUSE G protein-activated inward rectifier potassium channel 1 OS=Mus musculus GN=Kcnj3 PE=1 SV=1	1	1	99.9682	0.901959	0.663866		0.589882	0.0110045	q<0.05	0.749475	0.0500584		74840.5	41534.7	44677.3	54114.7	53089.9	44436.1	46568	26805.9	69483.2	32389.8	31004.7	49230.9	48672.3	44912.9	36775.1	33166.6	48274.2	24521.3	37654.6	17744.8	27488.8	11288.7	47165	79928.8	28220.8	58692.3	25480.7	36477.7	16934.2	27610.3	31313.9	21927	31035.6	19508
P63260	no		ACTG_MOUSE Actin, cytoplasmic 2 OS=Mus musculus GN=Actg1 PE=1 SV=1	2	37	4673.4	1.06139	0.643892		0.736029	0.0263918		0.822247	0.0726428		5.72207e+06	3.89648e+06	2.43869e+06	3.33141e+06	2.44364e+06	3.22272e+06	2.9343e+06	2.34951e+06	3.24282e+06	3.58905e+06	3.01793e+06	4.61557e+06	3.82765e+06	3.51532e+06	3.22137e+06	2.27924e+06	2.71004e+06	2.14911e+06	1.97657e+06	2.31848e+06	3.18128e+06	2.19318e+06	3.05668e+06	3.00197e+06	1.67077e+06	2.66538e+06	2.62257e+06	2.81566e+06	2.48688e+06	2.95296e+06	3.20797e+06	1.98773e+06	3.60503e+06	2.3875e+06
P63318	yes		KPCG_MOUSE Protein kinase C gamma type OS=Mus musculus GN=Prkcg PE=1 SV=1	16	20	2278.24	1.05203	0.690025		0.738827	0.0289101		0.770257	0.0252246		7.62029e+06	6.31591e+06	5.26422e+06	6.64675e+06	3.70134e+06	5.30643e+06	4.59487e+06	3.06826e+06	4.36354e+06	5.27268e+06	4.7477e+06	6.75384e+06	3.79304e+06	5.03668e+06	4.79266e+06	6.83402e+06	5.00061e+06	3.37539e+06	3.93828e+06	3.57569e+06	3.7994e+06	3.24193e+06	4.18349e+06	6.17875e+06	3.45108e+06	5.09402e+06	4.02514e+06	3.09357e+06	2.92662e+06	3.83234e+06	4.55284e+06	2.75113e+06	4.93233e+06	2.79234e+06
P63321	yes	P63321;Q9JIW9	RALA_MOUSE Ras-related protein Ral-A OS=Mus musculus GN=Rala PE=1 SV=1	7	7	898.187	1.04428	0.663596		0.770297	0.0971514		0.795313	0.0498643		2.51799e+06	2.29334e+06	2.11949e+06	2.37589e+06	1.84811e+06	2.18861e+06	1.99277e+06	973345	2.23021e+06	2.11658e+06	2.08235e+06	1.84026e+06	2.47965e+06	2.62482e+06	2.04568e+06	1.80302e+06	2.60791e+06	1.54313e+06	2.11103e+06	505075	1.62534e+06	1.16146e+06	1.3758e+06	2.78782e+06	1.5153e+06	2.57927e+06	1.52643e+06	1.71483e+06	1.26468e+06	1.46634e+06	1.55905e+06	1.04423e+06	1.94376e+06	950884
P63323	yes		RS12_MOUSE 40S ribosomal protein S12 OS=Mus musculus GN=Rps12 PE=1 SV=2	3	3	392.258	1.30586	0.00361843	q<0.05	0.975306	0.727241		0.952762	0.417318		656936	625528	511436	588192	441804	537905	486687	551063	485029	463031	446390	688300	796144	729214	701186	524318	489806	475036	461849	488610	510922	656100	380166	375829	453511	531196	540069	501655	630105	590194	433536	509845	496343	579701
P63325	yes		RS10_MOUSE 40S ribosomal protein S10 OS=Mus musculus GN=Rps10 PE=1 SV=1	2	2	200	1.33782	0.0139027		0.861142	0.109982		0.876598	0.112948		729642	612380	493920	523817	393202	489390	517474	445448	493619	438548	415130	628707	911350	699012	639274	498181	553097	395996	404819	374801	401854	477553	391265	577993	278094	557692	529101	426381	438139	502253	358428	335915	428335	486266
P63328	yes	P63328;P48455	PP2BA_MOUSE Serine/threonine-protein phosphatase 2B catalytic subunit alpha isoform OS=Mus musculus GN=Ppp3ca PE=1 SV=1	4	17	1789.9	0.732213	0.0814733		0.772739	0.126672		0.860477	0.243823		9.86084e+06	7.63947e+06	3.51746e+06	7.20467e+06	5.1411e+06	8.05836e+06	7.54114e+06	4.05944e+06	7.07328e+06	6.88189e+06	6.87265e+06	6.96434e+06	4.8773e+06	5.20708e+06	4.26906e+06	3.26137e+06	7.76162e+06	5.22984e+06	6.47003e+06	2.52634e+06	5.13593e+06	4.00369e+06	5.69671e+06	8.96256e+06	5.86957e+06	7.73577e+06	6.38433e+06	4.73894e+06	3.75659e+06	5.75747e+06	5.84941e+06	3.93069e+06	6.29425e+06	4.34711e+06
P63330	yes	P63330;P62715;P97470	PP2AA_MOUSE Serine/threonine-protein phosphatase 2A catalytic subunit alpha isoform OS=Mus musculus GN=Ppp2ca PE=1 SV=1	9	10	1095.38	0.89698	0.171364		0.886087	0.161187		0.950271	0.376247		7.08115e+06	6.10357e+06	4.29591e+06	5.94906e+06	5.08156e+06	5.99843e+06	6.5358e+06	5.79795e+06	6.30952e+06	5.73154e+06	5.5014e+06	4.96322e+06	6.14026e+06	6.01777e+06	5.09581e+06	4.03425e+06	6.34589e+06	5.03881e+06	5.48696e+06	3.05787e+06	5.30595e+06	5.88354e+06	4.1069e+06	6.76876e+06	5.47115e+06	6.48494e+06	6.74258e+06	5.32898e+06	5.14704e+06	5.62821e+06	4.67967e+06	4.98452e+06	5.59629e+06	5.80722e+06
P67778	yes		PHB_MOUSE Prohibitin OS=Mus musculus GN=Phb PE=1 SV=1	8	8	1092.63	1.13229	0.137939		1.06201	0.630892		0.960137	0.476187		6.6633e+06	5.50855e+06	5.78212e+06	5.32382e+06	4.49105e+06	5.23294e+06	5.87648e+06	5.39965e+06	4.78466e+06	4.68237e+06	4.18593e+06	5.22466e+06	7.35416e+06	6.68686e+06	5.48035e+06	5.06958e+06	7.12298e+06	4.00164e+06	4.99404e+06	5.20263e+06	4.80667e+06	7.43023e+06	4.27118e+06	5.54046e+06	4.31903e+06	5.52759e+06	6.51074e+06	5.02077e+06	5.38248e+06	4.94471e+06	4.11243e+06	5.38653e+06	4.2802e+06	5.38194e+06
P67871	yes		CSK2B_MOUSE Casein kinase II subunit beta OS=Mus musculus GN=Csnk2b PE=1 SV=1	2	2	199.794	0.981559	0.87177		1.12451	0.189648		1.06664	0.456881		624502	508426	398806	468907	363617	466021	551429	644253	465748	468585	415012	471994	547047	561635	450120	367465	607079	449697	467126	558152	520300	694683	356083	529960	407114	497433	647642	529543	645421	586138	388862	540379	476343	649819
P67984	yes		RL22_MOUSE 60S ribosomal protein L22 OS=Mus musculus GN=Rpl22 PE=2 SV=2	2	2	199.925	1.08029	0.805399		1.04532	0.64418		0.995748	0.978058		616628	509346	273920	447885	330288	440107	459579	419040	403929	418927	379426	554991	598282	522428	415179	216550	531102	386336	383224	430166	368383	580083	328451	537446	313084	461860	490105	376133	462275	489646	355126	408679	400457	481203
P68037	yes		UB2L3_MOUSE Ubiquitin-conjugating enzyme E2 L3 OS=Mus musculus GN=Ube2l3 PE=2 SV=1	3	4	393.311	1.40171	0.000435671	q<0.01	1.00587	0.991529		1.00081	0.984263		1.70824e+06	1.67502e+06	1.91842e+06	1.53643e+06	1.5719e+06	1.34157e+06	1.57684e+06	1.55976e+06	1.48187e+06	1.50156e+06	1.24071e+06	1.81818e+06	2.70576e+06	2.38997e+06	2.16224e+06	1.82681e+06	1.77245e+06	1.38823e+06	1.28777e+06	1.419e+06	1.54285e+06	1.97844e+06	1.33957e+06	1.62145e+06	1.26339e+06	1.44526e+06	1.71988e+06	1.59157e+06	1.76482e+06	1.67652e+06	1.34803e+06	1.70219e+06	1.48797e+06	1.72237e+06
P68040	yes		GBLP_MOUSE Guanine nucleotide-binding protein subunit beta-2-like 1 OS=Mus musculus GN=Gnb2l1 PE=1 SV=3	7	9	894.048	1.26502	0.00405221	q<0.05	0.98723	0.748224		0.952904	0.364883		2.25478e+06	2.03012e+06	1.69905e+06	2.10879e+06	1.60941e+06	1.85925e+06	1.91051e+06	2.02101e+06	1.78467e+06	1.66873e+06	1.60396e+06	2.30581e+06	2.93905e+06	2.43375e+06	2.15287e+06	1.98509e+06	2.23698e+06	1.54958e+06	1.67488e+06	1.47331e+06	1.68159e+06	2.44977e+06	1.3417e+06	2.00228e+06	1.46811e+06	2.01736e+06	2.03705e+06	1.75867e+06	1.98817e+06	1.79395e+06	1.4148e+06	1.77648e+06	1.70028e+06	2.06381e+06
P68181	yes		KAPCB_MOUSE cAMP-dependent protein kinase catalytic subunit beta OS=Mus musculus GN=Prkacb PE=1 SV=2	1	5	580.655	1.0482	0.714849		0.674794	0.0348444		0.828677	0.135147		656275	522560	300366	472567	452522	583170	536434	247685	542536	507856	523722	405202	674485	569436	531460	366386	537339	350278	400836	118422	384787	175923	449524	654957	306219	607122	433524	362067	243699	363949	457508	213374	467685	272940
P68254	yes		1433T_MOUSE 14-3-3 protein theta OS=Mus musculus GN=Ywhaq PE=1 SV=1	11	15	1984.36	1.00545	0.854004		0.830811	0.0355351		0.845328	0.0115954		1.5788e+07	1.3806e+07	1.37503e+07	1.36401e+07	1.15269e+07	1.26789e+07	1.12911e+07	9.01945e+06	1.14148e+07	1.24486e+07	1.14791e+07	1.1275e+07	1.2924e+07	1.31964e+07	1.19317e+07	1.32132e+07	1.2578e+07	9.76532e+06	1.06597e+07	7.24922e+06	1.0968e+07	1.07929e+07	9.97329e+06	1.30533e+07	8.69157e+06	1.33083e+07	1.0386e+07	9.8052e+06	9.54966e+06	1.07713e+07	1.06916e+07	8.35978e+06	1.18e+07	9.80379e+06
P68368	yes		TBA4A_MOUSE Tubulin alpha-4A chain OS=Mus musculus GN=Tuba4a PE=1 SV=1	7	32	4692.31	0.765882	0.0189965		0.914847	0.356817		0.970986	0.692613		5.95302e+07	4.89939e+07	3.47531e+07	4.54027e+07	3.86942e+07	5.69428e+07	6.30105e+07	4.71253e+07	5.36126e+07	5.57215e+07	5.11818e+07	4.07644e+07	4.62425e+07	4.25835e+07	3.60347e+07	2.75749e+07	6.36094e+07	4.38554e+07	4.87462e+07	2.96869e+07	4.49584e+07	4.60771e+07	4.52293e+07	6.83884e+07	4.39885e+07	5.68352e+07	6.34119e+07	4.13208e+07	3.86191e+07	4.45028e+07	4.46474e+07	4.35817e+07	5.08329e+07	4.64962e+07
P68369	no	P68369;P05214;Q3UX10	TBA1A_MOUSE Tubulin alpha-1A chain OS=Mus musculus GN=Tuba1a PE=1 SV=1	2	34	4990.24	0.971814	0.937279		0.664369	0.0372785		0.773785	0.0634424		4.85321e+07	3.95322e+07	25895549	3.74922e+07	3.10722e+07	3.64006e+07	2.94114e+07	1.44645e+07	2.96238e+07	3.05714e+07	2.35273e+07	3.02003e+07	3.80571e+07	3.57777e+07	2.9863e+07	1.91731e+07	3.6896e+07	2.00069e+07	2.45991e+07	7.03006e+06	2.26406e+07	1.44017e+07	2.97659e+07	3.95872e+07	2.07108e+07	3.53607e+07	2.38425e+07	2.25743e+07	1.53739e+07	1.91599e+07	2.48267e+07	1.52176e+07	3.05163e+07	1.55749e+07
P68372	yes		TBB4B_MOUSE Tubulin beta-4B chain OS=Mus musculus GN=Tubb4b PE=1 SV=1	1	57	7385.15	0.959918	0.600954		0.794988	0.0127411		0.862059	0.0221116		1.5368e+07	1.32807e+07	1.19817e+07	1.25178e+07	1.13615e+07	1.25345e+07	1.1356e+07	8.53347e+06	1.15854e+07	1.25499e+07	1.07095e+07	1.05339e+07	1.40832e+07	1.32163e+07	1.11336e+07	8.53151e+06	1.15457e+07	9.11467e+06	1.03096e+07	6.77308e+06	1.09006e+07	8.49947e+06	1.00213e+07	1.16416e+07	8.42682e+06	1.31516e+07	1.02391e+07	1.01629e+07	1.01252e+07	1.04095e+07	1.0794e+07	8.11186e+06	1.19975e+07	8.84678e+06
P68404	yes	P68404;Q02111	KPCB_MOUSE Protein kinase C beta type OS=Mus musculus GN=Prkcb PE=1 SV=4	10	17	1789.88	0.794064	0.0879405		0.794455	0.108637		0.896909	0.285432		3.05074e+06	2.49e+06	1.64067e+06	2.4423e+06	1.79226e+06	3.13579e+06	2.61956e+06	1.5205e+06	2.60883e+06	2.58761e+06	2.48138e+06	2.19146e+06	1.98057e+06	1.94408e+06	1.78879e+06	1.61291e+06	2.57026e+06	2.10123e+06	2.46544e+06	890145	2.09581e+06	1.30412e+06	2.30429e+06	2.73344e+06	2.18424e+06	2.89948e+06	2.30383e+06	1.70825e+06	1.52153e+06	1.95485e+06	2.26837e+06	1.53023e+06	2.73212e+06	1.66064e+06
P68510	yes		1433F_MOUSE 14-3-3 protein eta OS=Mus musculus GN=Ywhah PE=1 SV=2	7	14	1685.69	0.924011	0.273064		1.00961	0.91756		0.941515	0.249196		9.36689e+06	7.39617e+06	7.01229e+06	7.31214e+06	5.54919e+06	7.05812e+06	7.01813e+06	7.04746e+06	6.69289e+06	6.94179e+06	6.33204e+06	7.64342e+06	5.491e+06	6.12739e+06	6.03109e+06	7.35289e+06	7.84091e+06	6.37777e+06	6.66525e+06	6.00074e+06	6.88146e+06	9.03776e+06	5.76487e+06	8.37551e+06	5.7484e+06	6.57303e+06	7.50142e+06	6.18054e+06	6.63488e+06	6.78209e+06	5.72534e+06	6.5654e+06	6.81227e+06	7.1703e+06
P70120	no		HES5_MOUSE Transcription factor HES-5 OS=Mus musculus GN=Hes5 PE=2 SV=1	1	1	87.9305	1.06516	0.465671		1.22194	0.212227		0.819287	0.0827424		213365	183501	257865	152829	177047	175535	114231	189090	137271	208349	153518	218433	207402	182056	168911	173420	158838	155835	184324	379002	214400	215695	137372	74842.3	65390.2	154759	126909	165543	195139	166790	151629	181622	180397	153715
P70168	yes		IMB1_MOUSE Importin subunit beta-1 OS=Mus musculus GN=Kpnb1 PE=1 SV=2	10	13	1386.02	1.11567	0.378317		0.619822	0.0143568		0.785358	0.0554423		2.56058e+06	2.32002e+06	1.85814e+06	2.08251e+06	1.87194e+06	2.02635e+06	1.7034e+06	831160	1.9202e+06	1.95775e+06	1.65843e+06	1.74559e+06	2.64354e+06	2.33869e+06	2.03583e+06	1.77973e+06	1.7903e+06	1.25639e+06	1.40748e+06	456159	1.49763e+06	620990	1.63807e+06	2.23525e+06	1.40106e+06	2.09463e+06	1.34558e+06	1.2871e+06	996503	1.32199e+06	1.65862e+06	937760	1.95731e+06	938478
P70175	yes		DLG3_MOUSE Disks large homolog 3 OS=Mus musculus GN=Dlg3 PE=1 SV=1	4	6	695.091	0.817478	0.259355		1.06449	0.530159		1.03562	0.575487		1.03589e+06	908836	337481	790661	541597	817636	965575	895190	787989	827982	756129	874634	677277	725095	577990	364740	1.02722e+06	692355	722884	761754	843225	983709	648751	1.12175e+06	699222	867732	1.1008e+06	714596	803305	772747	702740	757227	787925	812558
P70195	yes		PSB7_MOUSE Proteasome subunit beta type-7 OS=Mus musculus GN=Psmb7 PE=1 SV=1	2	2	198.324	1.16659	0.165047		0.961489	0.577862		0.989785	0.867439		485017	389561	395238	421330	311784	403624	422133	349006	339561	319794	327887	404973	582848	483686	437747	299270	452071	336270	336088	266656	344094	449117	374629	421031	354488	440489	453885	376531	379099	292289	311678	400808	317564	374660
P70202	yes		LXN_MOUSE Latexin OS=Mus musculus GN=Lxn PE=1 SV=2	3	3	297.305	1.18082	0.100801		0.865105	0.234685		0.868824	0.130287		3.05766e+06	1.92271e+06	2.38264e+06	2.03761e+06	1.68137e+06	1.5655e+06	1.6498e+06	1.71912e+06	1.73812e+06	1.49538e+06	1.3613e+06	1.97238e+06	2.20258e+06	2.26785e+06	2.11583e+06	2.50411e+06	1.80911e+06	1.37239e+06	1.51998e+06	1.64287e+06	1.50383e+06	1.87774e+06	1.16065e+06	1.71025e+06	1.49037e+06	1.59078e+06	1.70873e+06	1.82233e+06	2.04827e+06	1.50039e+06	1.57542e+06	1.55138e+06	1.52163e+06	1.85526e+06
P70211	yes		DCC_MOUSE Netrin receptor DCC OS=Mus musculus GN=Dcc PE=1 SV=1	1	1	95.029	0.969544	0.992743		0.79073	0.130358		0.75986	0.262293		23120.4	17596	13869.6	17084.9	13692.9	16269.1	8036.25	10420.3	14120	12053.9	14466.6	17041.7	13096	13988	13299.3	13409	6295.6	12896.7	14870.8	13806.2	9775.77	11678.9	12703.7	0	12644.6	16917.3	7985.16	10962	11760.1	18214.9	9064.27	11352.1	10417.9	11213.2
P70227	no		ITPR3_MOUSE Inositol 1,4,5-trisphosphate receptor type 3 OS=Mus musculus GN=Itpr3 PE=1 SV=3	1	3	289.199	4.06899	0.42887		0.299248	0.672488		0.271074	0.214711		471.28	401.45	35802.1	845.254	1805.8	2757.81	1669.89	875.674	2204.53	1107.31	1205.94	0	133.121	1032.49	4844.79	84889.1	1001.45	1076.76	1159.19	2474.16	1542.38	768.144	1337.18	1713.84	2109.71	886.35	1769.86	1777.01	971.18	1023.09	89.0166	0	751.771	2104.59
P70232	yes		CHL1_MOUSE Neural cell adhesion molecule L1-like protein OS=Mus musculus GN=Chl1 PE=1 SV=1	1	1	100	2.81001	7.17e-06	q<0.01	0.734778	0.081485		0.779096	0.0872252		40384.1	17626	23180.9	22593.2	15245.7	19578.2	26326.1	12539.4	15954.2	27424.9	18710.8	51162.2	65058.8	50807.2	67298.5	71661.8	19008.3	13878.6	14497	12193.3	21911.6	14525.4	14191.1	30322.4	7693.21	26069.3	15493.6	14770.3	16772.8	13717	21377.9	11545.7	19137.2	12520
P70261	no		PALD_MOUSE Paladin OS=Mus musculus GN=Pald PE=1 SV=1	1	1	94.1503	1.23249	0.0935246		0.685212	0.0467727		0.781524	0.046136		323162	353612	412058	430882	290731	376836	362599	174112	399479	294466	335344	318027	502843	440020	405588	436187	405441	246911	317771	45060.3	243728	143884	198190	535313	212580	446016	286142	262019	226597	221731	212189	121436	303697	174032
P70290	yes		EM55_MOUSE 55 kDa erythrocyte membrane protein OS=Mus musculus GN=Mpp1 PE=1 SV=1	1	1	100	1.71539	0.000920813	q<0.05	0.9409	0.455653		0.78094	0.0225195		102321	89238.4	124360	127467	93248.7	87474.7	115735	95395.3	82792.4	68012	73698.9	104733	236242	175356	162320	147655	156783	60355.5	88463.7	70494	57396.2	110388	48513.3	121295	61277	95572	126967	59988.7	63709.8	67360	47061.8	74657.5	59565.2	76865.4
P70296	yes	P70296;Q8VIN1	PEBP1_MOUSE Phosphatidylethanolamine-binding protein 1 OS=Mus musculus GN=Pebp1 PE=1 SV=3	8	9	1088.2	1.13413	0.0440048		1.08657	0.32563		0.996227	0.872693		1.37337e+07	1.17501e+07	1.03306e+07	1.15209e+07	9.39345e+06	1.07973e+07	1.24274e+07	1.20748e+07	1.02932e+07	9.42671e+06	9.68326e+06	1.22653e+07	1.33834e+07	1.33569e+07	1.19209e+07	1.1673e+07	1.31573e+07	9.9726e+06	9.8781e+06	1.20634e+07	1.09442e+07	1.59539e+07	8.47325e+06	1.00918e+07	8.78384e+06	1.13046e+07	1.3815e+07	1.10009e+07	1.26752e+07	1.31e+07	9.07551e+06	1.17785e+07	9.1078e+06	1.27644e+07
P70297	yes		STAM1_MOUSE Signal transducing adapter molecule 1 OS=Mus musculus GN=Stam PE=2 SV=3	2	2	199.945	1.02523	0.842678		1.13049	0.325772		0.984632	0.718019		692393	479091	578675	586050	374991	442997	638951	519123	489309	446662	442242	593943	590870	616272	491913	358843	653926	417341	431121	682420	528809	795310	268001	612304	472002	522693	761191	532101	638581	353839	365993	567558	418992	599144
P70298	no		CUX2_MOUSE Homeobox protein cut-like 2 OS=Mus musculus GN=Cux2 PE=2 SV=2	1	1	96.3408	0.83267	0.204946		0.862226	0.267566		0.971262	0.693648		688846	569714	411168	510103	595774	513153	341836	402109	627612	781235	436173	487088	413540	534168	435718	354122	377813	529392	505647	363971	679795	307703	720682	279865	495376	492953	319518	505094	400713	557026	794671	458492	780762	422639
P70331	no		MDFI_MOUSE MyoD family inhibitor OS=Mus musculus GN=Mdfi PE=1 SV=1	1	1	97.5859	1.06145	0.582482		0.733507	0.0806535		0.831836	0.206962		142068	126992	141407	99441.8	157103	76619.4	64874.3	77251.5	124753	135865	66989.7	88188.8	133566	97400.3	128243	138022	61950.4	72601.9	80799.2	85107.7	89637.8	95364	107670	33518.2	88070	80985	60597.4	101438	83457.9	101841	152832	68764.2	121353	100552
P70333	yes		HNRH2_MOUSE Heterogeneous nuclear ribonucleoprotein H2 OS=Mus musculus GN=Hnrnph2 PE=1 SV=1	3	9	1297.68	1.2885	0.0063399		1.12966	0.291151		1.08661	0.360714		1.46375e+06	1.16311e+06	1.2869e+06	1.35421e+06	904343	1.12845e+06	1.31844e+06	1.45007e+06	1.10543e+06	1.18876e+06	918794	1.41815e+06	1.60479e+06	1.40636e+06	1.50212e+06	1.84773e+06	1.50276e+06	984352	1.06164e+06	1.57022e+06	1.20782e+06	1.85741e+06	837830	1.38441e+06	1.09439e+06	1.21339e+06	1.75651e+06	1.46095e+06	1.57441e+06	1.29914e+06	985509	1.47489e+06	1.14577e+06	1.51757e+06
P70349	yes		HINT1_MOUSE Histidine triad nucleotide-binding protein 1 OS=Mus musculus GN=Hint1 PE=1 SV=3	3	5	499.83	1.34537	0.00052817	q<0.01	1.05019	0.62218		0.94884	0.359784		3.17748e+06	2.95362e+06	3.24471e+06	2.89639e+06	2.98482e+06	2.45485e+06	2.63982e+06	3.11069e+06	2.68152e+06	2.5464e+06	2.13651e+06	3.06778e+06	4.11887e+06	3.94904e+06	3.82402e+06	3.89189e+06	2.9842e+06	2.29842e+06	2.43277e+06	3.45756e+06	2.6768e+06	3.80879e+06	1.93718e+06	2.63574e+06	2.41797e+06	2.43962e+06	2.9539e+06	3.00718e+06	3.02458e+06	2.79492e+06	2.04288e+06	2.95026e+06	2.50151e+06	3.20307e+06
P70372	yes		ELAV1_MOUSE ELAV-like protein 1 OS=Mus musculus GN=Elavl1 PE=1 SV=2	5	6	693.236	1.27081	0.0353552		0.930524	0.401758		0.916937	0.234105		1.18746e+06	1.12758e+06	1.23883e+06	1.05844e+06	694534	1.01654e+06	1.09622e+06	930905	898097	890646	943230	1.0651e+06	1.25856e+06	1.09989e+06	1.13804e+06	1.84011e+06	1.10926e+06	823575	807197	746895	910350	1.22773e+06	662203	1.01768e+06	764385	1.12099e+06	1.15802e+06	983748	1.09423e+06	939962	699235	800287	810075	1.03493e+06
P70398	yes		USP9X_MOUSE Probable ubiquitin carboxyl-terminal hydrolase FAF-X OS=Mus musculus GN=Usp9x PE=1 SV=2	1	2	187.284	1.11898	0.40913		0.608156	0.0320571		0.724769	0.0574648		280325	247281	183250	222112	206200	206279	165332	60423.9	170818	200397	162389	192118	249284	244528	213597	171039	171707	128489	151473	45692.4	146334	54513.5	143573	206195	110965	195745	123067	129418	91552.9	143274	173311	72026.3	204445	70607.4
P70403	no	P70403;P53564	CASP_MOUSE Protein CASP OS=Mus musculus GN=Cux1 PE=2 SV=2	1	1	94.6766	1.0656	0.546494		0.881006	0.209449		0.870448	0.149476		250169	215931	213793	152738	148259	199588	277731	251315	199069	193559	212104	194538	287271	229735	237242	172160	193386	164740	188285	227335	187956	150410	115421	249117	92830.7	167133	300422	218440	188569	156089	150612	204316	149082	205538
P70404	yes		IDHG1_MOUSE Isocitrate dehydrogenase [NAD] subunit gamma 1, mitochondrial OS=Mus musculus GN=Idh3g PE=1 SV=1	8	10	1169.74	1.03498	0.595621		0.938079	0.3663		0.916233	0.12866		4.13349e+06	3.43481e+06	3.4981e+06	3.28095e+06	2.86838e+06	2.93724e+06	2.99098e+06	3.49229e+06	2.90517e+06	2.81624e+06	2.60354e+06	2.94872e+06	3.73619e+06	3.65594e+06	3.12873e+06	2.97779e+06	3.29756e+06	2.51739e+06	2.72453e+06	2.80257e+06	2.81655e+06	3.73033e+06	2.44707e+06	2.92014e+06	2.41673e+06	3.09471e+06	3.43875e+06	2.91335e+06	3.22385e+06	2.9981e+06	2.37252e+06	3.17075e+06	2.60073e+06	3.34796e+06
P70406	no		UCP2_MOUSE Mitochondrial uncoupling protein 2 OS=Mus musculus GN=Ucp2 PE=1 SV=1	1	1	96.855	0.924791	0.54354		0.828772	0.173359		0.686468	0.0706307		98695.9	54873	60387.2	70522.7	59363	60898.5	73393.2	55650.3	54402	44820.3	39306.8	38843.6	80399.2	65363.1	58244.5	39762.7	70945.8	46033.5	48350	24968.3	42658.2	70968	1672.5	52750.9	28269.4	69273.8	75413.5	46413.2	34054.2	36350.8	31449.3	33332.5	42368.7	52128.9
P70414	yes		NAC1_MOUSE Sodium/calcium exchanger 1 OS=Mus musculus GN=Slc8a1 PE=1 SV=1	1	1	100	1.03531	0.773912		0.572118	0.0367193		0.667737	0.0377224		211292	191651	99009.2	184310	117500	115419	80122	44627.5	92349.3	137066	120885	156129	164465	145111	125421	64994	108412	91306	92244.4	23627.6	103170	16329.8	96089.2	124477	71051.2	127296	60082.3	86191.7	55128.4	62327.5	110387	45298.2	136629	40657.2
P70441	yes		NHRF1_MOUSE Na(+)/H(+) exchange regulatory cofactor NHE-RF1 OS=Mus musculus GN=Slc9a3r1 PE=1 SV=3	6	7	692.97	1.05373	0.447193		1.14356	0.0738039		1.05179	0.402021		2.68406e+06	2.28686e+06	1.86949e+06	2.35455e+06	1.60268e+06	2.36509e+06	2.45489e+06	2.72036e+06	2.4189e+06	2.30493e+06	2.15521e+06	2.78542e+06	2.50242e+06	2.34475e+06	2.23011e+06	2.21547e+06	2.6401e+06	2.34606e+06	2.36813e+06	2.63413e+06	2.5187e+06	3.22224e+06	1.99307e+06	2.66657e+06	2.12164e+06	2.32766e+06	2.8336e+06	2.35151e+06	2.69756e+06	2.53334e+06	1.83455e+06	2.53951e+06	2.23241e+06	2.80268e+06
P70663	yes		SPRL1_MOUSE SPARC-like protein 1 OS=Mus musculus GN=Sparcl1 PE=1 SV=3	1	1	99.1854	0.828464	0.2797		1.12981	0.264556		0.91379	0.526428		118380	92156.8	86969.9	73776.5	91546.3	52385	54652.6	84550.2	49893.9	62413.3	52641.4	62017.6	60632.7	75899.9	55287.1	54714.9	70084.1	79369.6	87255.9	80707.6	76649.6	110876	72243.4	50102.6	72642.1	55010.2	68112.3	75978.9	84506.6	78117.1	49813	68169.4	70943.6	71155.6
P70669	no		PHEX_MOUSE Metalloendopeptidase homolog PEX OS=Mus musculus GN=Phex PE=2 SV=1	1	2	181.999	0.765533	0.0270171		0.898215	0.330235		1.09984	0.506659		348638	312482	283425	253258	345589	320684	203262	255751	371123	426614	276725	257867	213390	279483	238500	193004	227456	327844	292683	253897	325026	237675	478139	225010	338175	288472	194737	309593	314113	458678	498647	354063	380425	236434
P70670	no	P70670;Q60817	NACAM_MOUSE Nascent polypeptide-associated complex subunit alpha, muscle-specific form OS=Mus musculus GN=Naca PE=1 SV=2	4	4	400	1.19378	0.103616		1.62072	0.00349175	q<0.05	1.21374	0.200206		2.32078e+06	2.24583e+06	2.03104e+06	2.06382e+06	1.86218e+06	1.74338e+06	2.65133e+06	3.30772e+06	2.15193e+06	1.6721e+06	1.59311e+06	2.57757e+06	3.09374e+06	2.79015e+06	2.35391e+06	2.01402e+06	3.23491e+06	2.43317e+06	2.57403e+06	4.45818e+06	2.67339e+06	5.52763e+06	1.23909e+06	2.10037e+06	2.06915e+06	1.96122e+06	3.50797e+06	2.90511e+06	3.70334e+06	2.95688e+06	1.86937e+06	3.27374e+06	1.89669e+06	3.82264e+06
P70694	no		DHB5_MOUSE Estradiol 17 beta-dehydrogenase 5 OS=Mus musculus GN=Akr1c6 PE=1 SV=1	1	1	90.1092	0.900564	0.285417		0.8016	0.0574694		0.895808	0.177787		980807	806943	734861	939379	592369	960157	932041	618856	864878	939525	820476	842065	662668	738906	667231	851152	985620	638518	765210	358328	658295	612358	665632	1.25485e+06	760040	1.04548e+06	759582	586324	536209	735201	662554	544862	811053	619373
P70699	yes		LYAG_MOUSE Lysosomal alpha-glucosidase OS=Mus musculus GN=Gaa PE=1 SV=2	2	2	199.876	1.33538	0.0139015		1.41555	0.00577752	q<0.05	1.07614	0.900202		367914	378957	340771	328833	299697	269774	368037	331466	300587	254033	258891	407882	523732	530702	369025	292498	465891	347351	377234	372567	405420	733150	131214	294651	329610	300283	424714	347035	425910	417171	165510	439174	304220	528194
P70700	no		RPA2_MOUSE DNA-directed RNA polymerase I subunit RPA2 OS=Mus musculus GN=Polr1b PE=2 SV=2	1	1	95.029	2.30564	0.149762		1.03914	0.957892		0.750883	0.0632117		54988.2	135577	40086.1	113286	28744.9	115848	225187	37083.9	13450.3	5518.41	60449.8	50646.8	297988	289791	203446	28214.9	192448	14512.3	20880.9	110685	16093.2	115951	8602.78	196891	3426.85	229637	181630	12876.2	12161.9	2681.17	4356.95	6281.96	4844.12	16680.4
P70704	yes	P70704;P98200	AT8A1_MOUSE Probable phospholipid-transporting ATPase IA OS=Mus musculus GN=Atp8a1 PE=1 SV=1	7	8	782.669	1.11089	0.367222		0.67501	0.0284451		0.70003	0.0124637		1.28074e+06	1.08638e+06	837879	1.20776e+06	924567	1.08894e+06	812856	414415	923463	860481	935017	1.02996e+06	1.14102e+06	1.18888e+06	1.04921e+06	828502	927349	659095	830340	358692	701899	341649	615357	1.06089e+06	581692	1.09091e+06	556414	617269	416804	561263	826530	388351	836459	369222
[truncated: 1,745 more rows]
[truncated: 5 more columns]
