# Supplementary material for: Cuprizone and EAE mouse frontal cortex proteomics revealed proteins altered in multiple sclerosis
Source: Sci Rep. 2021 Mar 30;11:7174. doi: 10.1038/s41598-021-86191-5 (PMC8010076; doi:10.1038/s41598-021-86191-5)
Supplement: Supplementary file 6 — Supplementary Dataset 3. [file 41598_2021_86191_MOESM6_ESM.xlsx]

## Sheet: Legumain
MS	Control	Other-ND
0.534448	0.452654	0.419923
0.517453	0.961507	0.419354
0.416127	0.971263	0.527469
0.659656	0.687205	0.359063
1.04943	0.649658	0.67595
0.571376	0.5403	0.606878
0.537358	0.551196	0.616525
0.723093	1.09498	0.741499
0.336259	0.556254	0.819754
0.47228		0.890027
0.514277		0.76493
0.641375		0.895566
0.644024		0.572804
0.571951
0.633014
0.442894
0.557962			The f-ratio value is 1.45041. The p-value is .246252. The result is not significant at p < .05.
0.81635
0.59767
0.757016
0.694519
0.479621
Data Summary						ANOVA Summary
Groups	N	Mean	Std. Dev.	Std. Error		Source				F-Stat	P-Value
MS	22	0.5986	0.1528	0.0326			DF	SS	MS
Control	9	0.7183	0.2311	0.077		Between Groups	2	0.0918	0.0459	1.4482	0.2468
Other-ND	13	0.6392	0.1785	0.0495		Within Groups	41	1.2999	0.0317
						Total:	43	1.3917

## Sheet: Hemoplexin
MS	Control	Other-ND
33.5185	54.0465	92.2389
71.3425	45.4738	135.296
51.9793	64.0293	58.3584
65.4825	56.6379	87.7858
67.7124	71.3536	91.2586
114.209	51.6105	67.366
50.5283	67.745	60.4052
61.5087	63.7008	52.0222
84.7421	77.9965	96.1017
141.406		51.7985
54.8199		64.0322
81.9958		84.2791
42.5828		29.7402
90.3732
66.807
94.966
54.3851			The f-ratio value is 0.86604. The p-value is .428165. The result is not significant at p < .05.
70.2656
49.0189
52.6522
62.3424
64.6416
Data Summary						ANOVA Summary
Groups	N	Mean	Std. Dev.	Std. Error		Source				F-Stat	P-Value
MS	22	69.4218	24.5382	5.2316			DF	SS	MS
Control	9	61.3993	10.3272	3.4424		Between Groups	2	936.661	468.33	0.866	0.4282
Other-ND	13	74.6679	26.8853	7.4566		Within Groups	41	22171.6	540.771
						Total:	43	23108.3

## Sheet: C1q
MS	Control	Other-ND
5.70157	7.0016	7.5028
6.87718	4.66463	14.294
6.2439	7.11468	6.78234
10.2861	8.92506	6.82918
16.4643	10.5861	6.2432
7.3284	8.13136	14.0031
4.28475	11.5892	4.64562
11.3179	9.69662	6.33423
11.6069	7.53301	5.58183
4.91965		7.33471
5.42918		4.58387
8.56625		5.04997
12.1092		5.41974
5.10937
7.55523
8.19525
7.70535				The f-ratio value is 0.44989. The p-value is .64081. The result is not significant at p < .05.
11.3749
6.95309
6.55022
5.09159
7.98443
Data Summary						ANOVA Summary
Groups	N	Mean	Std. Dev.	Std. Error		Source				F-Stat	P-Value
MS	22	8.0752	3.0054	0.6407			DF	SS	MS
Control	9	8.3602	2.0999	0.7		Between Groups	2	7.6219	3.811	0.4498	0.6408
Other-ND	13	7.2773	3.1937	0.8858		Within Groups	41	347.354	8.4721
						Total:	43	354.976
